# Supplementary material for: Pan‐cancer proteogenomic landscape of whole‐genome doubling reveals putative therapeutic targets in various cancer types
Source: Clin Transl Med. 2024 Aug 15;14(8):e1796. doi: 10.1002/ctm2.1796 (PMC11327001; doi:10.1002/ctm2.1796)
Supplement: Supplementary file 2 — Supporting Information [file CTM2-14-e1796-s002.xlsx]

## Sheet: Key
	Table S1.
	TableS1A : Sample information (Figure 1A - 1E)
	Column	Description
	Case.ID	CPTAC case ID
	Cancer.type	Cancer type of each sample
	Sex	Sex of each sample
	Race	Race of each sample
	Age	Age of each sample (in year)
	Stage	Tumor stage of each sample
	OS.event	Death status of each patient (0: survive, 1: death)
	OS.days	Overall survival length (days)
	Smoking	Status of smoking history in each sample (Cr: current smoker; Ex: ex-smoker; N: non-smoker)
	Alcohol	Status of alcohol consumption history in each sample (Cr: current drinker; Ex: ex-drinker; N: non-drinker)
	Subtype	Multi-omics subtypes based on original paers' classification
	WGD	WGD status
	WGD.fraction	WGD fraction of each sample (1: doubling in all chromosome regions)
	TP53	TP53 mutation status of each sample
	TMB	Tumor mutational burden of each sample
	Tumor.purity	Tumor purity information
	SBS.Signature	Single-base-substitution (SBS) signature of each sample
	DBS.Signature	Double-base-substitution (DBS) signature of each sample
	ID.Signature	Indel (ID) signature of each sample
	CN.Signature	Copy number (CN) signature of each sample
	SBS1 - CN19	Signature exposure values of each signature
	TableS1B : Copy number signature enrichment in each cancer type
	Column	Description
	Cancer.type	Cancer type
	Term	Terms used for multivariate linear regression including CN signatures and clinical information (age, sex, stage, and tumor purity)
	Estimate	Regression coefficients of each term
	P.value	P-value
	FDR	Adjusted p-value using Benjamini-Hochberg
	Std.error	Standard error
	Statistic	T-value from a two-sided t-test
	Conf.low	Confidence Interval (lower)
	Conf.high	Confidence Interval (upper)
	TableS1C : Differentially mutated genes in WGD (Figure 1F)
	Column	Description
	Cancer.type	Cancer type
	Gene	Gene symbol
	n.WGD.Y	The number of WGD-positive samples harboring mutations
	n.WGD.N	The number of WGD-negative samples harboring mutations
	OR	Odds ratio of the Fisher's exact test
	Ci.up	Confidence Interval (upper)
	Ci.low	Confidence Interval (lower)
	P.value	P-value
	FDR	Adjusted p-value using Benjamini-Hochberg
	Is.cell.cycle	Whether the gene is included in REACTOME_CELL_CYCLE gene set (Y: yes; N: no)
	TableS1D : Gene amplifications in WGD
	Column	Description
	Cancer.type	Cancer type
	Gene	Gene symbol
	CN.Log2FC	Log-2-fold change of copy numbers from linear regression comparing WGD-positive and WGD-negative samples
	CN.FDR	Adjusted p-value using Benjamini-Hochberg from linear regression
	DEG.Log2FC	Log-2-fold change of gene expression from differentially expressed gene (DEG) analysis comparing WGD-positive and WGD-negative tumors in each cancer
	DEG.FDR	Adjusted p-value using Benjamini-Hochberg from DEG analysis
	DEP.Log2FC	Log-2-fold change of protein expression from differentially expressed protein (DEP) analysis comparing WGD-positive and WGD-negative tumors in each cancer
	DEP.FDR	Adjusted p-value using Benjamini-Hochberg from DEP analysis
	TableS1E : Functional pathways associated with amplified genes
	Column	Description
	Cancer.type	Cancer type
	Term	Biological terms sourced from GOBP that are related to genes in Table S1D
	Term.ID	The ID of biological terms
	Source	The source of biological terms (GOBP)
	P.value	P-value from non-parametric gene set enrichment analysis using gene in Table S1D
	Precision	Precision value from non-parametric gene set enrichment analysis
	Recall	Recall value from non-parametric gene set enrichment analysis
	Term.size	The number of genes involved in each term
	Query.size	The number of amplified genes used as query (genes in Table S1D)
	Intersection.size	The number of genes included both in the term and query

## Sheet: Table S1A
Case.ID	Cancer.type	Sex	Race	Age	Stage	OS.event	OS.days	Smoking	Alcohol	Subtype	WGD	WGD.fraction	TP53	TMB	Tumor.purity	SBS.Signature	DBS.Signature	ID.Signature	CN.Signature	SBS1	SBS2	SBS3	SBS4	SBS5	SBS6	SBS7b	SBS10a	SBS10b	SBS13	SBS15	SBS17b	SBS39	SBS40	SBS44	SBS87	DBS1	DBS2	DBS3	DBS4	DBS6	DBS7	DBS8	DBS9	DBS10	DBS11	ID2	ID3	ID4	ID5
01BR001	BRCA	Female	Black	55	Stage II	0	421			Basal-I	Yes	0.998378	Mutation	1.08	0.662917	SBS1		ID4	CN11: Focal LOH, 2xWGD	21.3439	0.487156				24.9781							2.14287														2.22997e-12		4
01BR008	BRCA	Female								Basal-I	Yes	0.585207	Mutation	1.16	0.541906	SBS2		ID4	CN2: Tetraploidy	6.82978	61.5153				9.25165							3.91215e-13														7.45383e-12		4.5781e-12
01BR009	BRCA	Female								Basal-I	Yes	0.999488		1.88	0.44588	SBS39		ID8	CN11: Focal LOH, 2xWGD	4.51134	1.60468				3.9602e-13							21.884														3.06032e-12		4.76174e-12
01BR010	BRCA	Female								HER2-I	Yes	0.945708		0.8	0.493252	SBS39		ID6	CN2: Tetraploidy	7.53794	7.49818				3.77298							21.9619														1.9522e-12		1
01BR015	BRCA	Female	White	35	Stage II	0	347			LumA-I	Yes	0.784608	Mutation	0.84	0.744459	SBS2		ID8	CN2: Tetraploidy	5.82063	27.8659				20.4535							3.91215e-13														1.83688e-12		1.5355
01BR017	BRCA	Female	White	45	Stage III	0	413			Basal-I	No	0.139339		2.02	0.303263	SBS6			CN1: Diploidy	4.63603e-13	5.63719				4.76762							9.59519
01BR018	BRCA	Female	White	66	Stage III	0	384			Basal-I	Yes	0.794481	Mutation	5.8	0.598305	SBS39	DBS4	ID4	CN2: Tetraploidy	9.27205e-13	107.437				1.23095e-06							203.563				1			9.36445e-14				4.00772e-13			2.56758e-11		24.9992
01BR020	BRCA	Female								Basal-I	Yes	0.882295	Mutation	2.12	0.638178	SBS1		ID14	CN11: Focal LOH, 2xWGD	24.0064	6.45218e-13				16.2709							1.8442e-10														2.63002e-12		4.86616e-11
01BR023	BRCA	Female								LumB-I	No	0.0763838		0.3	0.966367	SBS1		ID8	CN1: Diploidy	14.1776	1.28736				1.22251							3.3125														3.15153e-12		7.29051e-12
01BR025	BRCA	Female	Black	62	Stage III	0	601			LumB-I	No	0.348938		0.4	0.810202	SBS1			CN1: Diploidy	1	6.45218e-13				3.9602e-13							1.58409e-11
01BR026	BRCA	Female	White							Basal-I	Yes	0.995161		0.88	0.388437	SBS1		ID8	CN2: Tetraploidy	15.1588	14.0269				4.30486e-11							7.47847e-12														1.90095e-12		3.91257
01BR027	BRCA	Female	Black	80	Stage II	0	351			Basal-I	Yes	0.881578	Mutation	2.32	0.722716	SBS39		ID8	CN2: Tetraploidy	24.5444	29.4597				4.93285							43.8953														5.66847e-13		5.72175e-12
01BR030	BRCA	Female	Black	84	Stage III	0	389			LumA-I	No	0.151664		0.8	0.677782	SBS1		ID8	CN1: Diploidy	28.8471	1.19451				5.42513							3.91215e-13														1.21662e-11		2.47807e-12
01BR031	BRCA	Female	Black	62	Stage III	0	363			Basal-I	Yes	0.991275	Mutation	1.26	0.644817	SBS39	DBS4	ID8	CN2: Tetraploidy	19.0758	0.723418				6.77405							20.5617				1.39009e-12			6.68071e-13				2.18774e-12			2.17814e-12		5.37297e-12
01BR032	BRCA	Female	White	46	Stage III	0	363			LumB-I	Yes	0.999963		0.66	0.805292	SBS1		ID6	CN11: Focal LOH, 2xWGD	19.0136	6.45218e-13				3.97196							16.0145														9.26601e-13		1.40276e-12
01BR033	BRCA	Female	Black	40	Stage III	0	351			LumA-I	No	0.215606		1.54	0.535989	SBS39		ID6	CN1: Diploidy	10.8952	3.10354				14.2549							13.5223														4.04461e-14		1.79612e-11
01BR040	BRCA	Female	Black		Stage II					Basal-I	Yes	0.981721	Mutation	0.66	0.358868	SBS2		ID14	CN11: Focal LOH, 2xWGD	8.91857	9.19433				7.74692							6.74173e-11														3.20915e-12		5.52815e-12
01CO001	COAD	Male	White	61	Stage III	0	390				No	0.20624	Mutation		0.550254	SBS1		ID8	CN1: Diploidy	51.6681								1.48302e-12						2.55966												1.00073		3.43026e-13
01CO005	COAD	Female	White	70	Stage II	1	531			CIN	Yes	0.999883	Mutation	2.7	0.86139	SBS1	DBS1	ID4	CN2: Tetraploidy	41.5734								13.152						7.41822		1.71392e-12						1.13589e-13	1	1.10102e-13		1.46786e-12		5.14612
01CO006	COAD	Female	White	75	Stage III	0	365				No	0.113322		0.26	0.364368	SBS1			CN9: Focal LOH, TP53 mut	1.8599e-12								1.48302e-12						0.818693
01CO008	COAD	Female	Black	54	Stage II	0	369			CIN	Yes	0.98019		2.92	0.882058	SBS1		ID8	CN2: Tetraploidy	78.5029								15.7961						1.71204e-12												1.46786e-12		1.98592e-11
01CO013	COAD	Male	White	58	Stage I	0	155			CIN	Yes	0.959819	Mutation	1.34	0.605706	SBS1		ID8	CN2: Tetraploidy	37.9255								7.16323						1.71204e-12												1.46786e-12		0.997773
01CO014	COAD	Female	White	78	Stage III	0	371			MSI	No	0.160626	Mutation	21.76	0.569607	SBS44	DBS8	ID2	CN1: Diploidy	413.826								40.935						523.588		1.45373e-12						5	2.18449e-11	1.57259e-11		223.983		6.86051e-13
01CO015	COAD	Male	White	89	Stage I	0	374			CIN	Yes	0.942675		2.04	0.867405	SBS1		ID8	CN2: Tetraploidy	61.3377								1.48302e-12						2.14865												1.46786e-12		1.33442
01CO019	COAD	Female	White	63	Stage III	0	357			CIN	Yes	0.863383	Mutation	1.38	0.685608	SBS1		ID8	CN11: Focal LOH, 2xWGD	44.067								7.35433						0.849136												2.93509e-12		5.16688e-12
01CO022	COAD	Female	White	77	Stage I	0	376			MSI	No	0.434328		45.08	0.891452	SBS44	DBS8	ID2	CN1: Diploidy	845.439								11.4358						1440.32		7.36383e-13						1	6.01771e-12	3.70402e-12		611.116		1.3721e-12
01OV017	HGSC	Female	White	56	Stage III	0	396			3	No	0.289832	Mutation	1.5	0.787803	SBS87	DBS2	ID6	CN1: Diploidy	3.21741e-11		42.0819					2.44101e-12								42.9216		1.81784e-12		1	2.71911e-12						6.16665e-12	1.72217e-12		1.24845e-11
01OV023	HGSC	Female	White	59	Stage III	0	376			3	Yes	0.787851	Mutation	2.92	0.4856	SBS3	DBS4	ID6	CN10: Focal LOH, 1xWGD	12.0852		76.9884					2.88969								10.5772		3.36117e-12		2.13331e-12	1						4.2129e-11	3		3.60462e-14
01OV026	HGSC	Female	White	78	Stage III	1	112			3	Yes	0.98488	Mutation	1.92	0.365515	SBS3		ID5	CN2: Tetraploidy	33.0667		63.223					2.81241								11.6404											3.206e-13	1.26981e-13		2
01OV030	HGSC	Female	White	74	Stage III	0	338			3	Yes	0.94947	Mutation	0.96	0.751358	SBS1	DBS4	ID5	CN2: Tetraploidy	29.6422		0.000604573					1.89933e-12								10.8199		1.81784e-12		1	2.71911e-12						1.35459e-12	6.97665e-13		3
01OV039	HGSC	Female	White	51	Stage III	0	373			1	Yes	0.796805		2.3	0.93931	SBS3		ID5	CN10: Focal LOH, 1xWGD	1.7371		72.3801					10.7993								24.0648											1	4.04408e-12		9.17686e-13
01OV041	HGSC	Female	White	71	Stage III	0	343			3	Yes	0.936629	Mutation	1.36	0.468032	SBS87		ID5	CN2: Tetraploidy	6.60415		25.0742					1.97545								46.3502											6.02895e-13	1.98245e-12		2.98112
01OV045	HGSC	Female	White	51	Stage III					2	Yes	0.781329	Mutation		0.502983	SBS3	DBS6	ID6	CN10: Focal LOH, 1xWGD	0.0383973		66.1306					3.8038								25.5939		6.72235e-12		4.26661e-12	2						8.05456e-14	1.71408e-12		1.41103
01OV046	HGSC	Female	White	54	Stage IV					2	Yes	0.933819			0.824568	SBS3	DBS6	ID6	CN11: Focal LOH, 2xWGD	9.14413		46.3893					4.54344								8.75824e-13		2		3.90507e-12	8.2143e-12						4.02728e-14	2.33333e-14		1.44509
01OV049	HGSC	Female	White	54	Stage III					2	Yes	0.742259	Mutation		0.645927	SBS87			CN10: Focal LOH, 1xWGD	5.16104		9.68017e-13					1.90394								20.0319
02OV005	HGSC	Female	White	78	Stage III	0	370			2	Yes	0.94014	Mutation	1.68	0.684517	SBS87		ID8	CN11: Focal LOH, 2xWGD	14.9016		37.669					2.77932e-12								38.4321											2.85266	5.45228e-13		7.67517e-14
02OV008	HGSC	Female	White	50	Stage III	0	449			1	Yes	0.882695	Mutation	0.66	0.55725	SBS1		ID5	CN2: Tetraploidy	20.1035		3.81994e-12					1.89933e-12								7.31329e-09											2.88091e-12	2.11617e-12		7
02OV015	HGSC	Female	White	75	Stage III	0	378			1	No	0.478975		0.98	0.770668				CN1: Diploidy
02OV022	HGSC	Female	Asian	59	Stage III	0	365			1	No	0.195487	Mutation	1.64	0.424618	SBS3	DBS6	ID6	CN1: Diploidy	18.9906		47.7846					1.89933e-12								8.75824e-13		3.36117e-12		2.13331e-12	1						4.02728e-14	2.34133e-11		4.22841
02OV023	HGSC	Female	White	47	Stage III	0	364			1	No	0.101244		1.1	0.663568	SBS87		ID6	CN1: Diploidy	6.04993		18.0408					3.0562e-12								14.4306											1.32128e-12	1		2.03397e-12
02OV032	HGSC	Female	Black	57	Stage III	0	347			1	Yes	0.998729	Mutation	0.76	0.498225	SBS87		ID3	CN11: Focal LOH, 2xWGD	13.1777		2.64524e-11					1.89933e-12								9.17775											1.20585e-12	3		1.24883e-11
02OV035	HGSC	Female	White	62	Stage III					3	Yes	0.990675	Mutation		0.767816	SBS1		ID8	CN11: Focal LOH, 2xWGD	12.3535		23.8767					3.0268								17.744											1.13678e-12	2.30341e-11		1.2474e-12
02OV040	HGSC	Female	White	66	Stage III					3	Yes	0.898821	Mutation		0.42681	SBS87		ID3	CN10: Focal LOH, 1xWGD	15.6502		8.16734e-05					4.34579								61.5418											1.00303e-11	3.68743		1.0694e-12
02OV042	HGSC	Female	White	56	Stage III					1	Yes	0.889667			0.696764	SBS3	DBS6	ID8	CN10: Focal LOH, 1xWGD	32.9787		128.661					5.74618								11.5667		3.36422e-12		2.637e-13	5						8.05456e-14	4.66666e-14		4.91558e-12
02OV045	HGSC	Female	White	53	Stage III					3	Yes	0.998204	Mutation		0.582075	SBS87	DBS6	ID8	CN2: Tetraploidy	7.52623		28.8425					3.58756								15.3115		3.63568e-12		2	5.43823e-12						3.08577e-13	2.33333e-14		1.12737e-12
03BR002	BRCA	Female	White	61	Stage III	0	365			LumA-I	Yes	0.994737		0.08	0.771776				CN2: Tetraploidy
03BR004	BRCA	Female	White	89	Stage II	0	358			LumA-I	No	0.338967	Mutation	0.84	0.600912	SBS1		ID4	CN1: Diploidy	20.6333	8.44975				1.02488e-11							3.91215e-13														2.2021e-12		1.78209e-12
03BR005	BRCA	Female	White	62	Stage II	0	304			LumA-I	No	0.0644091		0.04	0.612011	SBS39			CN1: Diploidy	3.22433e-12	6.45218e-13				3.9602e-13							3.2429e-11
03BR010	BRCA	Female	White	79	Stage II	0	357			LumB-I	No	0.0698123		0.82	0.825643	SBS1		ID8	CN1: Diploidy	28.1908	6.25445				3.9602e-13							5.55477														1.33526e-12		1
03BR011	BRCA	Female	White							LumB-I	No	0.207863		1.04		SBS1		ID8	CN1: Diploidy	39.8994	3.98866e-12				10.7933							3.92786e-13														1.18811e-12		2.26299e-12
03BR013	BRCA	Female		52	Stage II	0	355			LumA-I	No	0.0879167		0.7	0.537422	SBS1		ID4	CN1: Diploidy	32.9097	7.2384				3.9602e-13							3.85194														3.31407e-12		6.45282e-12
04OV001	HGSC	Female	White	50	Stage III	0	355			1	No	0.17984	Mutation	1.32	0.580011	SBS87		ID3	CN1: Diploidy	2.53037e-06		8.7809					5.03725								26.1944											2.0738e-12	2.3693		3.60462e-14
04OV004	HGSC	Female	White	54	Stage IV	0	285			1	No	0.182835	Mutation	1.78	0.669003	SBS3		ID6	CN1: Diploidy	20.5406		50.3233					2.46266								27.6748											1.05374	1.01217e-12		3.60462e-14
04OV005	HGSC	Female	White	72	Stage IV	0	352			3	Yes	0.782083	Mutation	1.3	0.391687	SBS1		ID3	CN11: Focal LOH, 2xWGD	22.4306		37.2178					2.67579								13.676											2.49979e-12	2		5.75384e-12
04OV008	HGSC	Female	White	53	Stage III	0	351			1	Yes	0.726728	Mutation	3.36	0.611515	SBS3	DBS2	ID5	CN10: Focal LOH, 1xWGD	7.43807		148.361					9.62745								1.75165e-12		3.63568e-12		2	5.43823e-12						1.45437	4.50801e-12		7.11691
04OV011	HGSC	Female	White	86	Stage III	0	124			3	Yes	0.783489	Mutation	1.34	0.994201	SBS3		ID6	CN2: Tetraploidy	10.224		53.7591					1.89933e-12								11.0167											2.3649e-12	3.64798e-12		3.91085e-12
04OV012	HGSC	Female	Asian	58	Stage III	0	328			1	No	0.397568	Mutation	1.26	0.296516	SBS3		ID5	CN1: Diploidy	10.4861		64.1211					2.31748								8.75824e-13											6.85139e-12	2.05087e-12		2
04OV013	HGSC	Female	White	53	Stage III	0	404			3	Yes	0.877373	Mutation	2.14	0.530731	SBS3	DBS4	ID8	CN10: Focal LOH, 1xWGD	26.9285		38.674					4.13193e-12								8.75824e-13		1.60371e-14		3	1.16791e-12						3.80769e-12	4.66666e-14		1.73531
04OV017	HGSC	Female	White	66	Stage III	0	425			1	Yes	0.993097		1.7	0.918489	SBS3		ID3	CN2: Tetraploidy	21.579		45.1971					1.89933e-12								36.2262											4.02728e-14	1		1.25253e-12
04OV018	HGSC	Female	White	63	Stage III	0	387			3	Yes	0.956641	Mutation	1.92	0.454161	SBS87		ID3	CN2: Tetraploidy	6.49549e-13		48.8197					5.92868								39.8735											2.55514e-11	4.7465		1.80583
04OV021	HGSC	Female	White	57	Stage III	0	219			3	Yes	0.920808	Mutation	1.96	0.222311	SBS3	DBS2	ID6	CN11: Focal LOH, 2xWGD	8.90015		66.5583					5.52793								42.0164		1		1.95254e-12	4.10715e-12						2.04432e-12	1		1.02562e-11
04OV023	HGSC	Female	White	37	Stage IV	0	398			3	Yes	0.990965		1.48	0.435091	SBS3	DBS4	ID8	CN11: Focal LOH, 2xWGD	2.76286		50.6907					4.08045e-12								31.5485		1.81784e-12		1	2.71911e-12						1.27236	1.06914		7.20924e-14
04OV024	HGSC	Female	White	48	Stage III	0	455			2	No	0.215355	Mutation	1.1	0.73518	SBS3		ID3	CN1: Diploidy	14.7873		31.9222					2.27138								12.0194											8.02043e-12	2.04158e-12		1.19754e-11
04OV027	HGSC	Female	White	59	Stage IV	0	416			3	No	0.319292	Mutation	1.46	0.446766	SBS3	DBS4	ID6	CN1: Diploidy	10.3682		58.993					1.10352e-11								8.86502e-13		5.17712e-12		1	1						8.24224e-13	1.53644e-12		1.6208e-12
04OV028	HGSC	Female	White	60	Stage IV	0	420			3	Yes	0.799411		0.94	0.388352	SBS87		ID5	CN2: Tetraploidy	12.0626		18.8786					6.13525								26.7169											2.1293e-12	8.09939e-13		1
04OV031	HGSC	Female	Asian	59	Stage III	0	381			3	Yes	0.987312	Mutation	1.44	0.4279	SBS87	DBS6	ID5	CN2: Tetraploidy	6.49549e-13		24.2493					4.76417								17.2894		6.72235e-12		4.26661e-12	2						2.51232e-12	1.74196e-12		4
04OV033	HGSC	Female		58	Stage IV	0	367			2	No	0.253131		1.88	0.421551	SBS87	DBS6	ID5	CN1: Diploidy	6.49549e-13		44.6774					1.75159								47.0246		1		1.95254e-12	4.10715e-12						4.31983e-13	1		3.46709
04OV036	HGSC	Female	Asian	39	Stage IV	0	342			1	Yes	0.993242	Mutation	16.78	0.407284	SBS87	DBS4	ID8	CN11: Focal LOH, 2xWGD	14.5668		9.68017e-13					4.04553e-12								1.89731e-11		1.81784e-12		1	2.71911e-12						4.81077e-12	2.53613e-12		3.96004e-12
04OV037	HGSC	Female	White	72	Stage IV	0	343			3	Yes	0.707752	Mutation	3.36	0.644205	SBS3	DBS2	ID5	CN10: Focal LOH, 1xWGD	6.69697		113.982					6.56228								12.4457		1		1	6.63753e-12						8.18104e-14	2.35735e-12		7.01024
04OV039	HGSC	Female		46	Stage III	0	326			3	Yes	0.999747	Mutation	1.44	0.668544	SBS3		ID6	CN2: Tetraploidy	0.686704		22.2435					3.09362								17.104											1.36289e-12	1.62512e-12		1.89177e-12
04OV040	HGSC	Female	White	70	Stage III	0	329			3	Yes	0.968408		1.88	0.809544	SBS3		ID5	CN11: Focal LOH, 2xWGD	15.1937		59.6134					7.80083								38.3944											2.69098e-12	1.26933e-12		2.4642
04OV041	HGSC	Female	White	69	Stage III					3	Yes	0.889517	Mutation		0.561712	SBS87	DBS4	ID8	CN11: Focal LOH, 2xWGD	20.9985		15.6645					9.14169								20.4608		3.36117e-12		2.13331e-12	1						2.86774e-12	4.33721e-12		3.51479e-12
04OV044	HGSC	Female	White	64	Stage III	0	278			2	Yes	0.929472		3.4	0.454719	SBS3	DBS6	ID5	CN10: Focal LOH, 1xWGD	0.730565		60.2342					3.33946								15.7115		1		1.95254e-12	4.10715e-12						2.33095e-12	1.43509e-11		5.97243
04OV045	HGSC	Female	White	55	Stage III	0	261			3	Yes	0.999783	Mutation	1.54	0.467582	SBS87		ID8	CN11: Focal LOH, 2xWGD	4.08409		34.9484					1.65242								20.6953											6.06219e-12	1.57238e-12		1.24341
04OV048	HGSC	Female	White	60	Stage III	1	1402			2	Yes	0.966991	Mutation	0.94	0.441152	SBS87		ID6	CN11: Focal LOH, 2xWGD	19.5751		9.60425					1.89933e-12								32.8234											2	6.88618e-13		3.60462e-14
04OV049	HGSC	Female	White	64	Stage III	0	1857			3	Yes	0.81164	Mutation	2.9	0.510295	SBS3	DBS4	ID8	CN10: Focal LOH, 1xWGD	1.2991e-12		84.6647					9.0476								52.0045		3.63568e-12		2	5.43823e-12						1.63017e-12	2.60756e-12		1.70519e-12
04OV050	HGSC	Female	White	74	Stage III	0	1994			1	Yes	0.724192	Mutation	1.08	0.93548	SBS1		ID11	CN10: Focal LOH, 1xWGD	26.4457		16.7955					0.000188547								8.75861											4.02728e-14	2		2.55384e-11
04OV051	HGSC	Female	White	58	Stage IV	0	924			3	Yes	0.989197	Mutation	1.26	0.687272	SBS3	DBS2	ID3	CN11: Focal LOH, 2xWGD	6.40585		49.0981					4.19798								28.4442		2		1	3.09977e-12						2.233e-12	5.73333e-12		6.29652e-12
04OV053	HGSC	Female	White	64	Stage IV	0	1954			2	Yes	0.988901		2	0.604765	SBS1		ID5	CN11: Focal LOH, 2xWGD	44.8748		14.4369					2.46746								29.0039											2.33398e-12	2.63682e-12		1
04OV054	HGSC	Female	White	44	Stage IV	1	330			2	Yes	0.983702		1.18	0.786269	SBS87		ID11	CN11: Focal LOH, 2xWGD	13.744		9.68017e-13					6.2453								55.0159											1.75637e-13	1		3.90856e-12
04OV055	HGSC	Female	White	62	Stage III	1	977			3	Yes	0.989948	Mutation	1.26	0.708521	SBS1		ID6	CN11: Focal LOH, 2xWGD	22.765		31.7057					5.32075								7.99042											1	1.41495e-12		1.15592
04OV057	HGSC	Female	White	64	Stage III	0	982			2	Yes	0.985984		0.92	0.491361	SBS87		ID8	CN11: Focal LOH, 2xWGD	6.11559		4.06934					1.89933e-12								24.8141											7.24768e-12	3.13024e-12		1.37894e-11
04OV058	HGSC	Female	White	71	Stage III	1	1256			3	No	0.271186	Mutation	0.9	0.96693	SBS1		ID11	CN1: Diploidy	10.8955		22.5307					5.84527								7.72865											2.90075e-13	1		5.24478e-12
04OV063	HGSC	Female	Asian	50	Stage IV	0	1397			3	Yes	0.986865	Mutation	1.28	0.69408	SBS3	DBS2	ID3	CN2: Tetraploidy	7.30957		40.1903					2.55142								7.18263		3.63568e-12		2	5.43823e-12						1.20749e-12	3		5.13823e-12
05BR001	BRCA	Female	White	70	Stage II	0	363			HER2-I	Yes	0.873989		0.68	0.106829	SBS39			CN2: Tetraploidy	3.44597e-12	6.45218e-13				3.9602e-13							2.72659e-11
05BR003	BRCA	Female	White	38	Stage II	0	406			LumA-I	No	0.0757912		0.54	0.572474	SBS1			CN1: Diploidy	14.3582	6.45218e-13				3.9602e-13							17.6418
05BR005	BRCA	Female	White	50	Stage I	0	528			LumA-I	No	0.11772		0.48	0.800127	SBS1		ID4	CN1: Diploidy	19.2148	6.45218e-13				2.02018							4.93392														6.19533e-12		8.38742e-11
05BR009	BRCA	Female	White	64	Stage III	0	323			LumA-I	Yes	1		0.86	0.341508	SBS1		ID8	CN2: Tetraploidy	37.2185	12.2228				3.13035e-11							3.91215e-13														1.31262e-11		1.87344e-12
05BR016	BRCA	Female	White	78	Stage II	0	308			LumB-I	No	0.162995		0.78	1	SBS6		ID8	CN1: Diploidy	19.2545	6.45218e-13				16.4122							10.3333														1.72242e-12		6.07645e-12
05BR026	BRCA	Female	White	72	Stage II	0	377			LumA-I	No	0.0971337		0.62	0.510956	SBS1		ID8	CN1: Diploidy	32.3521	4.64793				5.30852e-11							1.46013e-11														3.55946e-12		1.15212e-11
05BR029	BRCA	Female	White	62	Stage II	0	342			Basal-I	No	0.356492	Mutation	7.48	0.867663	SBS6	DBS4	ID2	CN1: Diploidy	1.85441e-12	29.0842				325.347							51.0804				1.39009e-12			6.68071e-13				2.18774e-12			64.264		3.16167e-13
05BR038	BRCA	Female	White	52	Stage I	0	195			LumA-I	Yes	0.999709	Mutation	4.6	0.814286	SBS2	DBS4	ID8	CN2: Tetraploidy	1.25255e-11	376.138				9.86248							2.26918e-10				1.39329e-12			1				2.45854e-12			3.90127e-12		6.09893e-12
05BR042	BRCA	Female	White	40	Stage II					Basal-I	Yes	0.999223		2.18	0.579181	SBS39	DBS4	ID8	CN11: Focal LOH, 2xWGD	6.72555	0.806231				32.4967							26.5811				2.78018e-12			1.33614e-12				4.37549e-12			2.94305e-12		1.80391e-11
05BR043	BRCA	Female	White	50	Stage II					Basal-I	Yes	0.992464	Mutation	2.9	0.452782	SBS39	DBS4	ID8	CN11: Focal LOH, 2xWGD	9.72224	9.84114				8.60232							85.4699				2.68211e-12			1				4.62481e-12			8.08922e-14		1.46127
05BR044	BRCA	Female	White	63	Stage II					HER2-I	Yes	0.853735		0.82	0.550081	SBS39		ID14	CN18: 2xWGD, TP53 mut	4.99071e-07	2.59137				13.8328							13.9105														8.23031e-13		1.03828e-11
05BR045	BRCA	Female	White	60	Stage II					Basal-I	Yes	0.997207	Mutation	1.08	0.814364	SBS39	DBS9	ID14	CN11: Focal LOH, 2xWGD	21.421	1.40135				5.43299							40.3788				4.39828e-12			1.3346e-12				2			1.65298e-12		0.67095
05CO002	COAD	Female	White		Stage III	0	350				Yes	0.939909	Mutation	2.26	0.323335	SBS1		ID8	CN2: Tetraploidy	62.8187								23.6083						1.71204e-12												1.46786e-12		0.999999
05CO003	COAD	Male	White		Stage II	0	321			MSI	No	0.0181169		22.12	0.642935	SBS1	DBS10	ID2	CN1: Diploidy	825.474								7.11408						388.179		3.52085e-12						9.71597e-12	1.15605e-11	2		210.386		43.9269
05CO005	COAD	Male	White	62	Stage I	0				CIN	No	0.13704			0.69813	SBS1	DBS9	ID8	CN1: Diploidy	62.8963								6.44531						1.71204e-12		1.71392e-12						1.1592e-13	1	1.07763e-13		1.46786e-12		1.99902
05CO006	COAD	Female	White	83	Stage III	0	328			MSI	No	0.0652221		20.94	0.82427	SBS44	DBS9	ID2	CN1: Diploidy	526.8								12.1978						507.891		1.76043e-12						4.94294e-12	5.78027e-12	1		225.734		6.64282
05CO007	COAD	Female	White	85	Stage III	0	363			MSI	No	0.146918			0.323753	SBS1		ID2	CN1: Diploidy	559.611								23.2218						371.937												153.45		5.96607
05CO011	COAD	Male	White	39	Stage II	0	387			CIN	Yes	0.856189	Mutation	1.56	0.898707	SBS1	DBS1	ID8	CN2: Tetraploidy	32.2928								10.7982						4.05035		1						5.99279e-12	5.99044e-12	1.89193e-12		1.72704e-12		3
05CO014	COAD	Female	White	73	Stage III					CIN	No	0.136234			0.827066	SBS1		ID8	CN1: Diploidy	50.7523								1.48302e-12						9.84032												1.46786e-12		2.34135
05CO015	COAD	Female	White	74	Stage II	1	130			MSI	No	0.110394		25.88	0.272918	SBS44	DBS10	ID2	CN1: Diploidy	617.123								41.8643						583.142		3.52085e-12						9.88589e-12	1.15605e-11	2		289.661		7.61481
05CO020	COAD	Female	White	93	Stage II	0	371			CIN	Yes	0.990158		4.16	0.658013	SBS1	DBS1	ID14	CN2: Tetraploidy	51.2554								34.5995						6.82556		1.47277e-12						2	1.20354e-11	7.40803e-12		1.46786e-12		5.84114e-12
05CO026	COAD	Female	White	70	Stage III	0	318			CIN	Yes	0.56336		2.36	0.869989	SBS1		ID8	CN2: Tetraploidy	52.6139								13.3918						0.225859												1.01927		1.92882
05CO028	COAD	Female	White	61	Stage I	0	326			CIN	No	0.222665		3.8	0.72238	SBS1		ID14	CN9: Focal LOH, TP53 mut	116.389								18.8						1.71204e-12												1.07761		1.61555
05CO029	COAD	Female	Black	55	Stage II	0	358			CIN	Yes	0.942814	Mutation	2.24	0.608023	SBS1	DBS1	ID4	CN15: Chromosomal LOH, 2xWGD	71.2646								8.94893						0.894316		1.71392e-12						1.15777e-13	1	1.08197e-13		3.66553e-12		1.27601e-11
05CO032	COAD	Male	White	79	Stage III	0	338			MSI	No	0.0926685	Mutation	18.18	0.586225	SBS44		ID2	CN9: Focal LOH, TP53 mut	439.918								40.5106						426.486												156.31		4.01994
05CO033	COAD	Male	White	61	Stage III	0	337			Mesenchymal	No	0.110795		2.46	0.180011	SBS1		ID8	CN1: Diploidy	60.8625								21.3539						1.71204e-12												3.03845e-12		3.91908e-12
05CO034	COAD	Female	White	55	Stage III	0	373			CIN	Yes	0.845788	Mutation	1.54	0.78685	SBS1		ID8	CN2: Tetraploidy	28.2028								14.1535						1.71204e-12												2.49759e-12		8.85058e-12
05CO035	COAD	Female	Black	64	Stage II	0	360			CIN	No	0.3008	Mutation	3.94	0.748605	SBS1		ID8	CN1: Diploidy	33.075								25.2466						38.7883												1.46786e-12		3.43026e-13
05CO037	COAD	Male	White	50	Stage II	0	340			MSI	No	0.0217685		28.28	0.757603	SBS44		ID14	CN1: Diploidy	585.67								6.88345e-10						798.325												183.009		6.86051e-13
05CO039	COAD	Male	White	74	Stage II	1	214				No	0.161149		30.5	0.966339	SBS44		ID2	CN1: Diploidy	705.234								19.1707						662.727												276.078		18.1924
05CO044	COAD	Female	White	71	Stage II	0	365			MSI	No	0.144107	Mutation	53	0.836275	SBS44	DBS10	ID2	CN1: Diploidy	954.507								62.5144						1771.97		3.15159e-12						4.65434e-11	9.46934e-12	3		481.273		16.4237
05CO045	COAD	Female	White	75	Stage III	0	354			CIN	Yes	0.967072	Mutation	3.18	0.618172	SBS1		ID4	CN15: Chromosomal LOH, 2xWGD	82.8961								24.4521						1.71204e-12												1.46786e-12		2.97035
05CO047	COAD	Male	White	56	Stage I	0	344			CIN	Yes	0.999221	Mutation	1.74	0.830249	SBS1		ID8	CN11: Focal LOH, 2xWGD	40.6378								2.68621						3.15637												1.46786e-12		1.01997e-11
05CO048	COAD	Female	White	78	Stage III	0	334			MSI	No	0.377045	Mutation	26.02	0.437177	SBS1		ID2	CN1: Diploidy	677.715								20.7207						565.561												347.308		7.81339e-11
05CO049	COAD	Male	White	88	Stage II	0	328			CIN	Yes	0.824846	Mutation	3.18	0.388206	SBS1	DBS1	ID8	CN9: Focal LOH, TP53 mut	58.7326								26.0341						1.71204e-12		1						5.99279e-12	5.99044e-12	1.89193e-12		1.08622		3.43026e-13
05CO050	COAD	Female	White	67	Stage III	0	299				No	0.191553		42.42	0.999639	SBS44		ID2	CN9: Focal LOH, TP53 mut	826.435								67.0313						1401.24												493.306		6.97096
05CO053	COAD	Male	White	52	Stage II	0	363			CIN	No	0.144717		1.92	0.850131	SBS1		ID14	CN9: Focal LOH, TP53 mut	49.4497								14.5067						1.71204e-12												1.46786e-12		1.09864
05CO054	COAD	Male	White	86	Stage I	0	355			CIN	Yes	0.830659	Mutation	5.42	0.751033	SBS1	DBS1	ID8	CN15: Chromosomal LOH, 2xWGD	159.32								28.6805						23.6674		3.42784e-12						2.27948e-13	2	2.23173e-13		1.46786e-12		3.43026e-13
05CO055	COAD	Female	White	54	Stage III	0	365			CIN	Yes	0.569106	Mutation		0.486269	SBS1		ID8	CN1: Diploidy	32.9839								8.75929						2.31352												2.88003e-12		1.06462
06BR003	BRCA	Female	White	75	Stage II	0	323			HER2-I	Yes	0.887356		1.06	0.419644	SBS6		ID8	CN18: 2xWGD, TP53 mut	14.872	2.76634				20.9564							7.74543														4.23819e-12		1.68587e-12
06BR005	BRCA	Female	White	58	Stage II	0	320			LumB-I	Yes	0.934378		0.56	0.627328	SBS39		ID8	CN2: Tetraploidy	1.52252	1.61017e-06				8.9905							3.56771														2.11596e-12		5.16424e-12
06BR006	BRCA	Female	White	51		0	137			LumA-I	No	0.0799177		0.62	0.311851	SBS2			CN1: Diploidy	9.14546	9.38175				6.48442							3.02331
06BR014	BRCA	Female	White	51	Stage II	0	357			LumB-I	Yes	0.989454		0.34	0.86835	SBS1		ID14	CN2: Tetraploidy	9.09242	1.62271				3.46881							3.499														5.89395e-12		4.61412e-12
06CO001	COAD	Male		75	Stage III	0	84			CIN	No	0.425259	Mutation	1.9	0.965784	SBS1	DBS9	ID8	CN1: Diploidy	24.294								16.4448						3.611		1.71392e-12						1.15638e-13	1	1.11201e-13		1.48941e-12		2.94793e-12
06CO002	COAD	Female		73	Stage III	0	322			Mesenchymal	Yes	0.967504	Mutation	1.8	0.644945	SBS1		ID8	CN15: Chromosomal LOH, 2xWGD	60.4301								4.34134						6.23153												3.73743e-12		5.07763e-12
09BR001	BRCA	Female								LumB-I	Yes	0.999836		0.96	0.83659	SBS1		ID8	CN2: Tetraploidy	30.7388	3.64588e-12				7.90646							3.91215e-13														2.88113e-12		1.52913e-11
09BR005	BRCA	Female	White	38	Stage II	0	337			HER2-I	No	0.0607644	Mutation	1.32	0.842524	SBS39		ID4	CN1: Diploidy	8.0023	8.26939				27.873							17.6557														1.07493e-12		1.94595e-11
09BR007	BRCA	Female	White	78	Stage III	0	329			LumB-I	Yes	0.852424		1	0.617448	SBS1		ID8	CN18: 2xWGD, TP53 mut	33.3864	2.33591				3.9602e-13							2.75182														1.83688e-12		1.5355
09CO005	COAD	Female	White	69	Stage III	0	293			CIN	No	0.0367976		2.02	0.976362	SBS1		ID8	CN1: Diploidy	69.2896								4.05611						0.732573												1.68764		3.43026e-13
09CO006	COAD	Male	White	87	Stage I	0	39			CIN	No	0.166879		1.92	0.525673	SBS1		ID8	CN1: Diploidy	48.0872								1.42081						7.92198												1.46786e-12		4.95067e-12
09CO008	COAD	Male	White	54	Stage III	0	343			CIN	Yes	0.999156	Mutation	1.92	0.837887	SBS1	DBS1	ID8	CN2: Tetraploidy	19.4109								10.1569						9.2897		1						5.99279e-12	5.99044e-12	1.89193e-12		2.52234e-12		2.7151e-12
09CO011	COAD	Female	White	75	Stage I	0	243			CIN	Yes	0.999448		1.72	0.884707	SBS1		ID14	CN2: Tetraploidy	27.742								1.31154						11.6019												3.69537e-12		2.52752e-10
09CO013	COAD	Male	White	50	Stage III	0	183			CIN	Yes	0.989658		3.38	1	SBS1	DBS1	ID8	CN2: Tetraploidy	87.0421								2.57838e-12						7.0585		1						5.99279e-12	5.99044e-12	1.89193e-12		1.87056		3.43026e-13
09CO014	COAD	Male	White	67	Stage II	0	323			CIN	Yes	0.904193	Mutation	4.64	0.699634	SBS1	DBS1	ID8	CN15: Chromosomal LOH, 2xWGD	85.904								17.6457						1.71204e-12		6						2.16481e-11	1.9714e-11	5.40772e-14		1.63031e-12		3.02397
09CO015	COAD	Male	White	69	Stage III	0	362			CIN	Yes	0.99998	Mutation	1.8	0.367988	SBS1		ID8	CN11: Focal LOH, 2xWGD	41.924								18.1963						1.71204e-12												2.27023e-12		3.59535e-12
09CO018	COAD	Female	White	53	Stage III	0	273				Yes	0.854264	Mutation	2.6	0.236611	SBS1		ID14	CN15: Chromosomal LOH, 2xWGD	85.3257								2.98659						1.71204e-12												3.76944e-12		1.01652e-11
09CO019	COAD	Male	Black	88	Stage I	0	207			CIN	No	0.191249	Mutation	2.22	0.933212	SBS1	DBS9	ID8	CN1: Diploidy	47.8506								17.8134						1.71204e-12		1.71392e-12						1.15864e-13	1	1.09584e-13		1.79213		3.43026e-13
09CO022	COAD	Female	Black	72	Stage II	0	315			CIN	No	0.222481	Mutation	2.96	0.711646	SBS1		ID8	CN9: Focal LOH, TP53 mut	56.9427								28.9686						1.585												1.46786e-12		2.09701
11BR003	BRCA	Female	Asian	54	Stage II	0	394			Basal-I	Yes	0.802863		14.38	0.340571	SBS6	DBS4	ID2	CN18: 2xWGD, TP53 mut	1.80858e-09	5.16175e-12				802							1.08965e-10				4.39828e-12			1.3346e-12				2			208		4.37782e-10
11BR004	BRCA	Female	Asian	54	Stage II	0	405			HER2-I	No	0.119513	Mutation	0.68	0.186868	SBS6		ID6	CN1: Diploidy	12.8346	1.21807				12.9473							3.91215e-13														7.42999e-13		0.881024
11BR006	BRCA	Female	Asian	54	Stage II	0	405			LumA-I	No	0.164886		1.68	0.584188	SBS39	DBS4	ID8	CN1: Diploidy	4.63603e-13	43.8779				7.123							34.0336				1.39009e-12			6.68071e-13				2.18774e-12			1.00704		1.20026e-12
11BR009	BRCA	Female	Asian	44	Stage III	0	406			LumB-I	Yes	0.891849		2.14	1	SBS39	DBS4	ID8	CN18: 2xWGD, TP53 mut	20.209	21.5967				0.0128085							37.7659				1.39009e-12			6.68071e-13				2.18774e-12			1.30204e-11		5.46319e-12
11BR010	BRCA	Female	Asian	36	Stage II	0	394			HER2-I	Yes	0.96776	Mutation	1.04	0.490761	SBS1		ID8	CN2: Tetraploidy	23.0595	28.2444				3.9602e-13							10.833														3.73906e-12		5.85997e-12
11BR011	BRCA	Female	Asian	72	Stage III	0	402			HER2-I	No	0.0711619	Mutation	0.56	0.333539	SBS39		ID8	CN1: Diploidy	8.83112	6.45218e-13				3.9602e-13							10.3938														2.38875e-12		5.57283e-12
11BR012	BRCA	Female	White	77	Stage II	0	42			LumB-I	Yes	0.988356		1.6	0.957422	SBS1		ID14	CN11: Focal LOH, 2xWGD	59.2468	3.06963				10.2871							6.12555														8.31291e-13		1.40189
11BR013	BRCA	Female	White	70	Stage II	0	378			LumB-I	No	0.183191		1.18	1	SBS1		ID14	CN1: Diploidy	43.9895	24.6759				3.9602e-13							11.5985														2.7355e-12		5.51397e-12
11BR014	BRCA	Female	White	40	Stage III	0	408			LumA-I	No	0.143724		2.32	0.450634	SBS1		ID4	CN1: Diploidy	14.3672	8.71338				4.33661e-12							3.91215e-13														1.7884e-12		1
11BR015	BRCA	Female	White	60	Stage III	0	386			LumB-I	No	0.219093		0.44	1	SBS1	DBS4	ID8	CN18: 2xWGD, TP53 mut	19.561	1.23896				5.83283							2.58143				2.19914e-12			6.673e-13				1			3.55946e-12		1.15212e-11
11BR016	BRCA	Female	White	31	Stage II	0	388			Basal-I	No	0.202433	Mutation	1.22	0.57376	SBS39		ID8	CN1: Diploidy	15.5179	2.1754				4.73052							32.4658														1.08272e-12		4.18369e-12
11BR017	BRCA	Female	White	75	Stage III	1	221			HER2-I	Yes	0.658226	Mutation	1	0.367486	SBS1		ID4	CN18: 2xWGD, TP53 mut	34.0106	6.82817				8.74896							3.91215e-13														1.9443e-12		4
11BR018	BRCA	Female	White	54	Stage III	0	377			LumA-I	No	5.88043e-05		1.04	0.304745	SBS2		ID4	CN1: Diploidy	12.6281	63.0592				6.26251							3.91215e-13														3.31407e-12		6.45282e-12
11BR019	BRCA	Female	White	61	Stage II	0	377			LumB-I	Yes	0.815041		1.24	0.589329	SBS39	DBS4	ID6	CN18: 2xWGD, TP53 mut	15.0741	4.50913				14.6688							8.66717				1.39009e-12			6.68071e-13				2.18774e-12			8.69794e-12		5.7872e-12
11BR020	BRCA	Female	White	38	Stage II	0	367			HER2-I	Yes	0.911752	Mutation	2.12	0.112883	SBS2	DBS4	ID6	CN2: Tetraploidy	3.96199	100.133				11.208							9.71193				2.19914e-12			6.673e-13				1			2.33742e-12		3.95106e-12
11BR022	BRCA	Female	White	49	Stage II	0				LumA-I	No	0.0469893		0.4	0.90052	SBS1		ID8	CN1: Diploidy	15.7652	6.45218e-13				2.63337							3.60142														3.33305e-12		6.45113e-12
11BR023	BRCA	Female	White	58	Stage II	0	398			Basal-I	Yes	0.985569	Mutation	1.46	0.429799	SBS1	DBS1	ID4	CN11: Focal LOH, 2xWGD	20.5646	31.1314				9.92909							17.3933				2			1.87289e-13				8.01544e-13			1.43381e-12		6.58498e-11
11BR024	BRCA	Female	White	81	Stage II	0	393			Basal-I	Yes	0.968938	Mutation	1.12	0.595758	SBS1		ID6	CN2: Tetraploidy	44.504	7.33031				3.9602e-13							1.2682														2.98525e-12		4.76795e-12
11BR025	BRCA	Female	White	77	Stage II	0	393			LumB-I	Yes	0.965486		0.78	0.933302	SBS1		ID6	CN2: Tetraploidy	28.4068	10.8096				3.9602e-13							4.56172														2.97054e-12		2.21006e-12
11BR028	BRCA	Female	White	55	Stage II	0	380			HER2-I	Yes	0.991792		2.06	0.738705	SBS2	DBS4	ID4	CN11: Focal LOH, 2xWGD	32.0002	74.2041				4.85421							24.1291				1.39329e-12			1				2.45854e-12			1.68821e-12		4
11BR030	BRCA	Female	Asian	51	Stage II	0	377			HER2-I	No	0.125752	Mutation	2.3	0.105389	SBS2		ID6	CN1: Diploidy	9.27205e-13	170.864				7.92041e-13							16.3203														3.78898e-12		5.87616e-12
11BR031	BRCA	Female	Asian	50	Stage II	0	370			HER2-I	Yes	0.936639	Mutation	5.18	0.397911	SBS2		ID4	CN11: Focal LOH, 2xWGD	21.1044	321.661				7.92041e-13							7.23489														2.95776e-12		1.5355
11BR032	BRCA	Female	Asian	50	Stage II	0	369			LumA-I	No	0.102731		0.3	0.420068	SBS39		ID14	CN1: Diploidy	4.63603e-13	1.0993				3.97799							7.06066														3.51018e-12		4.99539e-12
11BR036	BRCA	Female	Asian	52	Stage II	0	368			Basal-I	Yes	0.976799		1.24	0.871607	SBS1		ID8	CN11: Focal LOH, 2xWGD	33.7118	2.40916				12.5576							10.8059														2.24918e-12		1.01783e-11
11BR038	BRCA	Female	Asian	47	Stage II	0	385			HER2-I	No	0.101164	Mutation	0.58	0.0328302	SBS2		ID8	CN1: Diploidy	3.45132	28.4252				3.9602e-13							8.33979														2.00384e-12		2
11BR040	BRCA	Female	Asian	68	Stage III	0	377			LumA-I	Yes	0.679562		0.38	0.829773	SBS6		ID8	CN18: 2xWGD, TP53 mut	2.31988e-11	4.90561				9.52393							5.15165e-12														7.62505e-13		0.890317
11BR042	BRCA	Female	White	71	Stage II	0	374			HER2-I	Yes	0.9722		0.5	0.556184	SBS1		ID6	CN2: Tetraploidy	15.6295	1.88153				5.51509							2.48932														2.81642e-12		8.24808e-12
11BR043	BRCA	Female	White	37	Stage II	0	374			LumB-I	Yes	0.972393		1.62	0.571123	SBS39	DBS9	ID14	CN11: Focal LOH, 2xWGD	11.845	6.45218e-13				11.645							58.6264				2.19914e-12			6.673e-13				1			1.45755e-12		3.07667e-12
11BR044	BRCA	Female	White	48	Stage III	0	382			LumB-I	Yes	0.999413	Mutation	0.92	0.664618	SBS1		ID8	CN11: Focal LOH, 2xWGD	21.7991	6.45218e-13				0.846352							11.0272														2.4309e-12		5.56986e-12
11BR047	BRCA	Female	Asian	59	Stage II	0	369			LumA-I	No	0.0537899		0.48	0.660766	SBS1		ID6	CN1: Diploidy	11.1034	2.94569				4.82131							6.72889														1.10836		1.26573e-12
11BR049	BRCA	Female	Asian	46	Stage III	0	379			LumB-I	Yes	0.98463		0.46	0.881346	SBS6		ID14	CN11: Focal LOH, 2xWGD	6.64198	6.45218e-13				15.839							1.31384e-11														4.46426e-12		2.30573e-12
11BR050	BRCA	Female	Asian	54	Stage II	0	386			LumA-I	No	0.0384157		0.4	0.438002	SBS1		ID8	CN1: Diploidy	15.2017	3.95259				6.84572							8.8221e-11														5.93079e-12		5.88244e-12
11BR051	BRCA	Female	White	65	Stage III	0	379			LumB-I	Yes	0.999758		0.68	0.704088	SBS1		ID8	CN2: Tetraploidy	17.4171	12.9952				8.40321e-12							3.91215e-13														3.21028e-12		7.24509e-12
11BR053	BRCA	Female	White	62	Stage II	0	371			LumB-I	Yes	0.991131	Mutation	1.56	0.872789	SBS1		ID4	CN2: Tetraploidy	44.8299	2.30042				10.1103							3.91215e-13														3.25374e-12		1
11BR054	BRCA	Female	White	84	Stage II	0	376			LumB-I	No	0		0.58	0.670054	SBS1	DBS4	ID8	CN1: Diploidy	16.1102	6.45218e-13				0.311719							11.0101				1.39009e-12			6.68071e-13				2.18774e-12			8.80054e-13		1
11BR055	BRCA	Female	White	56	Stage II	0				LumA-I	No	0.214593		1.6	0.584639	SBS39	DBS4	ID8	CN1: Diploidy	4.63603e-13	11.7664				13.1173							3.91215e-13				1			9.36445e-14				4.00772e-13			7.22945e-13		8.45496e-11
11BR056	BRCA	Female	Asian	53	Stage II	0	367			HER2-I	Yes	0.941706	Mutation	0.82	0.0456452	SBS1		ID2	CN2: Tetraploidy	29.816	9.70488				3.9602e-13							8.47913														1		2.54514e-12
11BR058	BRCA	Female	Asian	66	Stage II	0	378			HER2-I	Yes	0.960262	Mutation	1.24	0.238916	SBS1		ID14	CN2: Tetraploidy	25.3951	18.8227				9.52986							18.6276														2.28189e-12		8.8244e-12
11BR059	BRCA	Female	Asian	46	Stage II	0	382			HER2-I	No	0.357489	Mutation	1.04	0.373827	SBS39		ID8	CN1: Diploidy	3.67672	24.0742				4.47347							37.7756														5.93079e-12		5.88244e-12
11BR060	BRCA	Female	Asian	53	Stage II	0	385			HER2-I	Yes	0.747504	Mutation	1.96	0.427315	SBS2		ID8	CN11: Focal LOH, 2xWGD	22.8337	61.0777				7.58294							29.3668														1.15752		1.97604e-14
11BR072	BRCA	Female	White	71	Stage III	0	369			LumA-I	No	0.206625		0.72	0.796836	SBS1		ID8	CN1: Diploidy	27.1342	4.12111				0.275144							8.54947														1.85056e-12		1.5355
11BR073	BRCA	Female	White	65	Stage III	0	368			LumB-I	Yes	0.921946	Mutation	1.32	0.483478	SBS39		ID8	CN18: 2xWGD, TP53 mut	4.63603e-13	6.2302				7.15056							24.9461														1.1375e-12		1.19175e-11
11BR074	BRCA	Female	White	66	Stage III	0	367			LumA-I	No	0.0883697		0.4	0.77822	SBS6		ID6	CN1: Diploidy	9.88636	6.45218e-13				16.1136							2.24367e-11														9.79465e-12		4.17962e-12
11BR075	BRCA	Female	White	79	Stage III	0	362			LumB-I	Yes	0.989892	Mutation	2.56	0.666013	SBS39		ID8	CN11: Focal LOH, 2xWGD	19.5142	28.5461				14.202							48.334														8.08922e-14		5.12734e-12
11BR080	BRCA	Female	White	68	Stage II	0	377			Basal-I	Yes	0.804403	Mutation	0.52	0.407539	SBS1		ID8	CN2: Tetraploidy	23.7318	1.91111				2.62676							5.73031														2.68366e-12		1.39493e-11
11CO005	COAD	Female	Asian	66	Stage III	0	384			Mesenchymal	No	0.141097		1.36	0.429714	SBS1		ID8	CN1: Diploidy	32.1621								5.76735						3.12139												1.75921e-12		7.14736e-12
11CO007	COAD	Female	Asian	64	Stage II	0	378			MSI	No	0.0662426		40.08	0.631518	SBS44		ID2	CN1: Diploidy	505.832								57.7972						1633.71												478.112		3.09307
11CO008	COAD	Female	Asian	67	Stage III	0	384			Mesenchymal	Yes	0.891287	Mutation	1.94	0.515059	SBS1	DBS9	ID4	CN2: Tetraploidy	58.3776								14.6144						3.23867		1.71392e-12						1.14553e-13	1	1.11451e-13		4.59619e-12		4
11CO010	COAD	Female	Asian	59	Stage II	0	375			CIN	Yes	0.983533	Mutation	1.92	0.596067	SBS1		ID8	CN2: Tetraploidy	44.455								4.41685						1.63797												3.2631e-12		0.999999
11CO018	COAD	Male	White	74	Stage II	0	371			MSI	No	0.0230717		43.38	0.59311	SBS44	DBS10	ID2	CN1: Diploidy	710.833								40.0773						1311.15		1.76043e-12						4.75102e-12	5.78027e-12	1		559.091		1.3721e-12
11CO019	COAD	Female	White	74	Stage III	0	373				Yes	0.988196	Mutation	2.66	0.595666	SBS1		ID8	CN15: Chromosomal LOH, 2xWGD	79.0478								13.852						1.71204e-12												1.46786e-12		2.05843
11CO020	COAD	Male	White	55	Stage III	0	370				Yes	0.945876		2.76	0.705984	SBS1	DBS1	ID8	CN2: Tetraploidy	29.6438								7.76015						19.4138		7.36383e-13						1	6.01771e-12	3.70402e-12		1.46786e-12		9.37881e-12
11CO021	COAD	Female	White	75	Stage IV	1	95				No	0.142502	Mutation	2.24	0.820276	SBS1	DBS10	ID14	CN1: Diploidy	15.1016								16.6275						5.27913		1.76043e-12						4.94294e-12	5.78027e-12	1		1.46786e-12		4.50362e-12
11CO022	COAD	Male	White	72	Stage IV	0	382			CIN	No	0.21404	Mutation	2.72	0.50321	SBS1		ID8	CN1: Diploidy	25.5113								15.0638						12.0685												1.46786e-12		1.07514
11CO027	COAD	Female	Asian	55	Stage II	0	378			CIN	No	0.357499	Mutation	3.58	0.716117	SBS1	DBS10	ID8	CN1: Diploidy	1.8599e-12								15.832						16.8671		1.76043e-12						4.94294e-12	5.78027e-12	1		1.46786e-12		3.5908
11CO030	COAD	Female	Asian	55	Stage II	0	369			Mesenchymal	Yes	0.991515	Mutation	1.26	0.335298	SBS1		ID8	CN11: Focal LOH, 2xWGD	34.3156								14.2974						4.56745												3.50369e-12		5.46385e-12
11CO031	COAD	Female	Asian	54	Stage II	0	386			MSI	Yes	0.82158		20.28	0.46105	SBS44		ID2	CN15: Chromosomal LOH, 2xWGD	462.446								2.96604e-12						593.702												241.443		8.16597
11CO032	COAD	Male	Asian	58	Stage III	0	368				Yes	0.995735	Mutation	1.64	0.365965	SBS1		ID8	CN15: Chromosomal LOH, 2xWGD	35.8626								3.26204						1.71204e-12												1.46786e-12		4.66072e-12
11CO033	COAD	Male	Asian	55	Stage II	0	385			Mesenchymal	No	0.115824		35.04	0.209999	SBS1	DBS9	ID2	CN9: Focal LOH, TP53 mut	1736.15								2.50193e-10						231.852		2.5763e-13						2.14931e-12	5.30512e-12	4.07342e-12		305.847		21.3804
11CO036	COAD	Male	Asian	37	Stage III	0	367			MSI	No	0.389761	Mutation	37.02	0.432441	SBS1		ID2	CN9: Focal LOH, TP53 mut	1202.93								21.4967						823.57												495.763		5.81272
11CO037	COAD	Female	Asian	52	Stage III	0	368			Mesenchymal	No	0.381523	Mutation	1.96	0.36481	SBS1		ID8	CN9: Focal LOH, TP53 mut	39.595								7.13439						7.79613												3.3681e-12		4.59624e-12
11CO039	COAD	Female	Asian	68	Stage II	0	386			CIN	No	0.231891	Mutation	3.46	0.894936	SBS1	DBS1	ID8	CN1: Diploidy	11.3596								7.55528						30.0484		2						1.19856e-11	1.19809e-11	3.78386e-12		1.21243		3.43026e-13
11CO042	COAD	Male	White	71	Stage II	0	375				Yes	0.984371	Mutation	3.02	0.694802	SBS1	DBS1	ID4	CN11: Focal LOH, 2xWGD	55.9058								10.9476						8.0845		1.71392e-12						1.15805e-13	1	1.08411e-13		3.59083e-12		3.30969
11CO043	COAD	Female	White	67	Stage II	0	375			CIN	Yes	0.98254	Mutation	2.14	0.89435	SBS1		ID14	CN11: Focal LOH, 2xWGD	70.2339								3.75111						12.8326												5.11048e-12		8.28455e-12
11CO044	COAD	Female	White	69	Stage IV	1	235			CIN	Yes	0.926271	Mutation	3.12	0.55261	SBS1		ID14	CN2: Tetraploidy	0.239026								16.646						38.3833												1.46786e-12		3.00573e-12
11CO045	COAD	Female	White	71	Stage III	0	385			Mesenchymal	Yes	0.998699	Mutation	3.98	0.505915	SBS1		ID8	CN2: Tetraploidy	52.509								38.5129						2.40914												1.15098		1.22783
11CO047	COAD	Male	White	65	Stage II	0	384				Yes	0.965927		2.38	0.48538	SBS1	DBS9	ID8	CN2: Tetraploidy	60.7889								10.4952						5.69671		1.71392e-12						1.15826e-13	1	1.09581e-13		1.46786e-12		3.95906e-12
11CO048	COAD	Male	White	64	Stage II	0	383			Mesenchymal	Yes	0.83561	Mutation	2.68	0.430549	SBS1		ID14	CN2: Tetraploidy	57.8428								27.4177						6.83829												3.0368e-12		3.71634e-12
11CO051	COAD	Female	White	61	Stage II	0	417			MSI	No	0.111108		17.1	0.475131	SBS44		ID2	CN1: Diploidy	439.545								14.7088						462.832												147.846		1.74962
11CO052	COAD	Female	White	66	Stage III	1	223				No	0.179793		2.7	0.346226	SBS1		ID8	CN1: Diploidy	88.522								19.6334						1.71204e-12												1.46786e-12		4.61554e-12
11CO053	COAD	Female	White	64	Stage II	0	411			CIN	Yes	0.902501	Mutation	4.86	0.794924	SBS1	DBS10	ID14	CN2: Tetraploidy	0.779694								48.2805						15.7715		1.76043e-12						4.94294e-12	5.78027e-12	1		1.46786e-12		1.14363
11CO054	COAD	Female	White	66	Stage II	0	404			CIN	Yes	0.77495		1.82	0.738651	SBS1		ID8	CN11: Focal LOH, 2xWGD	34.6587								10.9726						1.6559												3.2268e-12		3.17893e-12
11CO057	COAD	Male	White	74	Stage III	0	399			CIN	Yes	0.987596	Mutation	2.1	0.905993	SBS1		ID8	CN2: Tetraploidy	58.7776								17.8424						5.48041												2.91941e-12		5.40681e-12
11CO058	COAD	Female	White	56	Stage II	0	399			Mesenchymal	Yes	0.912356		1.66	0.378464	SBS1		ID8	CN2: Tetraploidy	65.9125								1.48302e-12						2.01098												3.07685e-12		4.76915e-12
11CO059	COAD	Female	White	83	Stage II	0	398			MSI	Yes	0.579064	Mutation		0.318812	SBS44	DBS9	ID2	CN9: Focal LOH, TP53 mut	823.018								110.269						2342.71		5.1526e-13						4.29862e-12	1.06102e-11	8.14684e-12		600.102		2.3233e-11
11CO060	COAD	Female	White	72	Stage II	0	398			CIN	Yes	0.999882	Mutation		0.79975	SBS1		ID8	CN11: Focal LOH, 2xWGD	47.7299								7.95783						12.4539												2.66798e-12		4.23279e-11
11CO061	COAD	Female	Asian	48	Stage II	0	388				No	0.240615		12.88	0.333688	SBS44	DBS9	ID14	CN9: Focal LOH, TP53 mut	221.201								13.2337						480.562		1.76043e-12						4.94294e-12	5.78027e-12	1		99.1422		6.86051e-13
11CO062	COAD	Male	Asian	75	Stage IV	0	379				Yes	0.757683		2	0.359813	SBS1		ID4	CN9: Focal LOH, TP53 mut	86.3103								9.95074						1.71204e-12												1.75595e-12		4.31291
11CO070	COAD	Male	Asian	35	Stage III	0	372			Mesenchymal	No	0.252436		216.62	0.301665	SBS10b	DBS9	ID14	CN9: Focal LOH, TP53 mut	144.284								11482.9						12.9587		3.98002e-12						2.66555e-11	4.51853e-11	6.5669e-11		2.93572e-12		6.86051e-13
11CO072	COAD	Female	White	65	Stage III	0	133			CIN	Yes	0.984484		2.36	0.698346	SBS1		ID8	CN2: Tetraploidy	36.7109								13.4332						6.12643												1.46786e-12		1.69167e-11
11CO077	COAD	Male	White	68	Stage II	0	383			Mesenchymal	Yes	0.748536	Mutation	2.36	0.427238	SBS1		ID8	CN15: Chromosomal LOH, 2xWGD	7.85865								12.5113						16.6821												1.46786e-12		6.14722e-12
11CO079	COAD	Female	White	75	Stage III	0	377				Yes	0.994588	Mutation	1.66	1	SBS1		ID8	CN15: Chromosomal LOH, 2xWGD	65.3198								4.06452						10.1289												2.06417e-12		2.72004e-12
11LU013	LUAD	Male								C1	Yes	0.946827	Mutation	1.4	0.906775	SBS6		ID8	CN7: Chromothripsis Amp		3.78155		9.5638	4.24408e-11	68.6543						5.45839e-12																8.21271e-14
11LU016	LUAD	Male								C1	No	0.170807	Mutation	10.78	0.638765	SBS4	DBS2	ID3	CN9: Focal LOH, TP53 mut		14.3823		506.466	118.953	9.19904						1.40034e-11						4.83449e-11		4.23471e-09								8.45689
11LU022	LUAD	Male								C1	Yes	0.763387	Mutation	18.28	0.675284	SBS4	DBS2	ID3	CN7: Chromothripsis Amp		33.556		932.241	197.791	22.0055						4.40791						16.3477		2.81754e-11								13.7269
11LU035	LUAD	Male								C1	No	0.190786	Mutation	1.62	0.149854	SBS5	DBS2	ID3	CN9: Focal LOH, TP53 mut		10.3605		39.8991	31.8477	9.8926						5.39384e-13						3.8679e-11		8.06976e-12								3
11OV009	HGSC	Female	Asian	66	Stage I					1	Yes	0.71692			1	SBS87		ID6	CN1: Diploidy	6.49549e-13		13.9562					6.97924								29.2584											4.1635e-12	2.44042e-12		1.26608e-11
13BR009	BRCA	Female	White	75	Stage III					LumB-I	Yes	0.823898		1.28	1	SBS1		ID8	CN11: Focal LOH, 2xWGD	31.2546	21.5399				10.0985							0.909561														4.04461e-14		2.12422e-12
13OV004	HGSC	Female	White	70	Stage III					2	Yes	0.997459	Mutation		0.699225	SBS3	DBS6	ID8	CN2: Tetraploidy	6.49549e-13		73.9074					5.22316								28.2439		3.36117e-12		2.13331e-12	1						3.34503e-12	7.57445e-13		7.20924e-14
14BR005	BRCA	Female	White	78	Stage II	0	517			LumB-I	No	0.0931961		0.42	0.906222	SBS39		ID8	CN1: Diploidy	5.70982	3.54997				3.9602e-13							3.05598														1.26572		1.04895e-12
14BR008	BRCA	Female	White	66	Stage III	0	505			LumA-I	No	0.083053		0.26	0.544106	SBS1	DBS4	ID8	CN1: Diploidy	9.76659	6.45218e-13				3.9602e-13							7.09972e-11				2.19914e-12			6.673e-13				1			4.04461e-14		4.42871e-11
14BR014	BRCA	Female	White	59	Stage II	0	448			LumA-I	No	0.147416		0.32	0.661353	SBS1		ID6	CN1: Diploidy	25.0014	2.9986				6.06238e-12							3.91215e-13														3.04497e-12		1.17329e-11
14CO002	COAD	Male	White	63	Stage II	0				CIN	No	0.321302			0.701109	SBS1		ID14	CN1: Diploidy	57.0592								1.48302e-12						1.71204e-12												3.49739e-12		0.999999
14CO003	COAD	Female	White	75	Stage III	0	504				No	0.141137		17.3	0.785164	SBS1	DBS9	ID2	CN1: Diploidy	557.703								25.7792						248.425		2.5763e-13						2.14931e-12	5.30512e-12	4.07342e-12		195.606		19.9446
14CO005	COAD	Female	White	75	Stage II	0	466			CIN	No	0.255328		1.78	0.419368	SBS1		ID8	CN1: Diploidy	60.5374								1.48302e-12						3.52675												2.31924e-12		3.66385e-12
14OV011	HGSC	Female	White	59	Stage III	0	498			3	Yes	0.994381	Mutation	1.16	0.378124	SBS87		ID8	CN11: Focal LOH, 2xWGD	4.91148		6.46015					3.44526								31.398											1	1		2.77205e-12
15BR003	BRCA	Female	White	75	Stage II	0	344			LumA-I	No	0.0392339		10.62	0.47157	SBS2		ID6	CN1: Diploidy	8.95122e-07	693				1.63098e-10							1.56486e-12														4.16274e-12		2.91297e-12
15CO001	COAD	Female	Asian	57	Stage III	0	353				No	0.0222267	Mutation	1.86	0.728081	SBS1		ID8	CN1: Diploidy	54.1627								7.54542						3.53326												1.46786e-12		1.80941
15CO002	COAD	Female	Black	53	Stage II	0	321			CIN	Yes	0.894178	Mutation	1.74	0.457418	SBS1		ID4	CN2: Tetraploidy	50.2399								1.64124						1.10086e-10												4.42342e-12		2.29855
15OV001	HGSC	Female	Asian	44	Stage III	0	366			1	No	0.116911	Mutation	7.94	0.18855	SBS1		ID2	CN1: Diploidy	438.011		3.87207e-12					6.98073								3.5033e-12											74.5425	1.86666e-13		4.28999e-12
16BR012	BRCA	Female	White	48	Stage III	0	478			LumB-I	No	0.111239		3.08	0.770888	SBS2		ID6	CN1: Diploidy	4.68296	188.993				2.12092							14.0322														2.28634e-12		4.38235e-12
16CO002	COAD	Male	White	68	Stage III	0	420			CIN	Yes	0.791474		1.36	0.788227	SBS1		ID4	CN15: Chromosomal LOH, 2xWGD	25.4737								10.0348						2.01927												1.15159		3.43026e-13
16CO003	COAD	Female	White	63	Stage II	0	376			Mesenchymal	Yes	0.77536	Mutation	2.68	0.244356	SBS1		ID8	CN15: Chromosomal LOH, 2xWGD	11.6126								17.9993						18.7632												2.72683e-12		3.55652e-12
16CO006	COAD	Male	White	64	Stage IV	0	177			CIN	Yes	0.985518	Mutation	3.32	0.609774	SBS1		ID8	CN11: Focal LOH, 2xWGD	57.3071								33.9175						2.99107												2.8997e-12		2.33995
16CO011	COAD	Male	White	59	Stage III	0	420				No	0.274048	Mutation	3.28	0.615072	SBS1		ID4	CN1: Diploidy	2.10239e-05								16.8164						34.277												3.31591e-12		5.88813
16CO012	COAD	Female	White	74	Stage I	0	310			CIN	Yes	0.649186			0.449514	SBS1		ID8	CN15: Chromosomal LOH, 2xWGD	87.2252								0.845312						0.408118												1.08332		3.43026e-13
17OV001	HGSC	Female	White	57	Stage III	0	384			2	Yes	0.997471	Mutation	1.52	0.488454	SBS87	DBS2	ID8	CN11: Focal LOH, 2xWGD	4.20842		25.2422					6.73733								36.4604		1		1.95254e-12	4.10715e-12						1.40841e-12	2.33333e-14		2.62633
17OV002	HGSC	Female	White	49	Stage III	0	371			2	No	0.000973946	Mutation	149.26	0.708872	SBS10a	DBS2	ID11	CN1: Diploidy	1.82041e-06		3.09766e-11					9138								2.80264e-11		4		1.83755e-14	1.34919e-12						7.79617e-11	1.86666e-13		2.88369e-13
17OV011	HGSC	Female	White	80		0	271			1	Yes	0.974784	Mutation	1.22	1	SBS1		ID3	CN11: Focal LOH, 2xWGD	35.6717		18.6705					5.01504								12.118											4.44614e-13	1		6.1487e-12
17OV014	HGSC	Female	White	67	Stage III	0	303			1	Yes	0.999628	Mutation	1.1	0.191256	SBS1		ID5	CN11: Focal LOH, 2xWGD	17.1612		23.4515					3.7142								26.675											6.00437e-12	3.15825e-12		1
17OV015	HGSC	Female	White	63	Stage III	0	284			3	Yes	0.793095	Mutation	1.38	0.195503	SBS3	DBS6	ID5	CN10: Focal LOH, 1xWGD	11.0085		65.1385					3.8515								8.75824e-13		3.36117e-12		2.13331e-12	1						6.00437e-12	3.15825e-12		1
17OV017	HGSC	Female	White	80	Stage III	0	360			2	Yes	0.848637		0.72	0.596778	SBS87		ID5	CN10: Focal LOH, 1xWGD	8.10694		9.68017e-13					3.11845								24.3941											1.37249e-12	3.95687e-12		6.19397e-12
17OV018	HGSC	Female	White	63	Stage III	0	352			3	Yes	0.765236	Mutation	0.76	0.341874	SBS87		ID5	CN10: Focal LOH, 1xWGD	14.6911		9.68017e-13					1.89933e-12								19.1799											4.39357e-12	1		4
17OV019	HGSC	Female	White	58	Stage III					1	Yes	0.892046	Mutation		0.423489	SBS87		ID5	CN10: Focal LOH, 1xWGD	13.0119		9.68017e-13					2.14233								28.4437											6.4146e-12	3.61995e-12		8.43443e-12
17OV025	HGSC	Female	White	67	Stage III	0	303			2	Yes	0.944226		4.8	0.432413	SBS3	DBS2	ID6	CN11: Focal LOH, 2xWGD	18.7448		105.642					9.74898								20.8778		1.81784e-12		1	2.71911e-12						1.12281	2.002		1.39908
17OV028	HGSC	Female	White	57	Stage III	1				2	Yes	0.997814		3.7	0.82275	SBS3		ID6	CN11: Focal LOH, 2xWGD	23.5072		112.772					6.32869								2.85593											8.05456e-14	3.61839e-12		1.28471e-11
17OV029	HGSC	Female	White	44		0	297			1	Yes	0.999742		4.52	0.917894	SBS3	DBS6	ID6	CN11: Focal LOH, 2xWGD	6.49549e-13		19.6127					3.71696								14.5543		3.36117e-12		2.13331e-12	1						2.86108e-12	2.3178e-12		4.45349e-12
17OV030	HGSC	Female	White	44	Stage III	0	279			2	Yes	0.816906	Mutation	2.76	0.419014	SBS3	DBS2	ID6	CN10: Focal LOH, 1xWGD	11.0398		42.9437					2.50694								11.2552		1		1.95254e-12	4.10715e-12						1.60221e-12	1.93481e-12		1.09315e-11
17OV034	HGSC	Female	White	67	Stage III					3	Yes	0.98962	Mutation		0.439434	SBS3		ID5	CN2: Tetraploidy	17.4328		23.3748					5.00095								16.1234											2.38593e-12	2.33333e-14		4.59723
17OV036	HGSC	Female	White	64		0	204			3	Yes	0.983976	Mutation	0.72	0.476594	SBS1		ID3	CN11: Focal LOH, 2xWGD	17.0958		3.9798e-08					1.89933e-12								17.7208											3.80186e-12	3		5.99706e-12
17OV039	HGSC	Female	White	55	Stage III	0	155			2	Yes	0.937516	Mutation	1.88	0.606407	SBS87		ID5	CN10: Focal LOH, 1xWGD	21.2376		9.68017e-13					1.89933e-12								50.9771											6.52004e-12	9.11319e-12		7.67164e-12
18BR002	BRCA	Female	White	64	Stage III	0	431			HER2-I	Yes	0.75629	Mutation	3.02	0.15901	SBS39	DBS1	ID4	CN2: Tetraploidy	9.27205e-13	70.1521				15.6927							41.6925				1			9.36445e-14				4.00772e-13			9.52278e-13		2.56493
18BR003	BRCA	Female	White	66	Stage II	0	426			LumB-I	No	0.0988965		19.3	0.494311	SBS2	DBS1	ID6	CN1: Diploidy	16.1882	1163.25				9.56325							3.12972e-12				1			9.36445e-14				4.00772e-13			2.51722e-12		4.66371e-12
18BR004	BRCA	Female	White	77	Stage II	0	426			LumB-I	No	0.0476245		0.5	0.877177	SBS1		ID14	CN1: Diploidy	10.6236	6.45218e-13				3.9602e-13							6.04216														4.91113e-12		4.72619e-12
18BR006	BRCA	Female	White	62	Stage II	0	419			LumB-I	Yes	0.96999		2.04	0.410624	SBS39	DBS4	ID8	CN2: Tetraploidy	26.0019	30.0828				3.9602e-13							37.838				2.78658e-12			2				4.91707e-12			2.81952e-12		9.29147e-12
18BR007	BRCA	Female	White	64	Stage II	0	431			LumA-I	Yes	0.787145	Mutation	2	0.457949	SBS39	DBS4	ID8	CN2: Tetraploidy	21.8446	11.3116				0.00193786							85.8418				1			9.36445e-14				4.00772e-13			5.0116e-13		1.11934
18BR009	BRCA	Female	White	64	Stage II	0	417			HER2-I	No	0.0278798	Mutation	0.68	0.0609538	SBS2	DBS4	ID8	CN1: Diploidy	0.656358	27.2541				5.46145							7.5186				1.39329e-12			1				2.45854e-12			3.90127e-12		6.09893e-12
18BR010	BRCA	Female	White	41	Stage III	0	410			LumA-I	Yes	0.98273		0.34	0.491859	SBS1			CN2: Tetraploidy	8.03622	5.40792				4.77217							2.75447
18BR016	BRCA	Female	White	74	Stage I	0	449			LumA-I	Yes	0.803167		0.68	0.910607	SBS1	DBS1	ID14	CN18: 2xWGD, TP53 mut	24.4935	6.24079				3.9602e-13							3.80239				1			1				2.83803e-12			3.20897e-12		3.35401e-12
18BR017	BRCA	Female	White	73	Stage I	0	445			HER2-I	Yes	0.983774		1.52	0.636656	SBS1		ID6	CN2: Tetraploidy	57.5893	13.3644				13.0463							3.91215e-13														6.43438e-12		2.47669e-12
18BR019	BRCA	Female	White	68	Stage III	0	437			LumB-I	No	0.330678		0.56	0.652611	SBS1		ID6	CN18: 2xWGD, TP53 mut	17.3283	0.983142				5.22948e-12							3.91215e-13														3.78898e-12		5.87616e-12
18OV001	HGSC	Female	White	61	Stage I	0	368			2	Yes	0.820792	Mutation	1.08	0.941417	SBS87	DBS6	ID11	CN10: Focal LOH, 1xWGD	18.0851		0.000124775					1.4071								15.3206		3.36117e-12		2.13331e-12	1						4.02728e-14	1.59764		1
20BR001	BRCA	Female	Black	82	Stage II	0	87			LumB-I	No	0.0273778		0.58	0.617657	SBS1		ID4	CN1: Diploidy	6.96377	1.10843				3.83023							5.25918														3.31407e-12		6.45282e-12
20BR002	BRCA	Female	White	95	Stage II	0				Basal-I	Yes	0.79118	Mutation	2.06	0.503641	SBS39		ID6	CN11: Focal LOH, 2xWGD	42.4748	6.06374				30.9586							43.932														8.12024e-13		1.97604e-14
20BR005	BRCA	Female	Black	47	Stage II	0	357			Basal-I	Yes	0.802858		2.62	0.651238	SBS39	DBS9	ID8	CN2: Tetraploidy	4.63603e-13	16.7324				3.9602e-13							86.3687				2.19914e-12			6.673e-13				1			1.24639e-11		9.43154e-12
20BR006	BRCA	Female	White	66	Stage II	0	327			Basal-I	Yes	0.724822	Mutation	1.88	0.730062	SBS39		ID14	CN2: Tetraploidy	23.8287	7.0817				16.3337							24.042														7.59594e-13		7.1275e-13
20BR007	BRCA	Female	Black	55	Stage II	0	357			Basal-I	Yes	0.998471	Mutation	1.82	0.603719	SBS39	DBS9	ID8	CN2: Tetraploidy	4.84498	3.0531				11.6469							52.9347				4.39828e-12			1.3346e-12				2			1.03823		3.95209e-14
20BR008	BRCA	Female	Black	72	Stage III	0	347			HER2-I	Yes	0.782142		1.54	0.722102	SBS1	DBS4	ID8	CN2: Tetraploidy	47.7382	3.22997				8.93838							18.0537				2			1.87289e-13				8.01544e-13			1.68554e-12		1.81069e-12
20CO001	COAD	Female	White	54	Stage III	0	353			Mesenchymal	No	0.131087	Mutation	2.4	0.443215	SBS1	DBS9	ID8	CN1: Diploidy	47.4292								4.64064						5.7544		1.71392e-12						1.1592e-13	1	1.07788e-13		3.0029e-12		3.54084e-12
20CO003	COAD	Female	White	60	Stage IV	1	318			Mesenchymal	No	0.0115753		30.68	0.250715	SBS1	DBS9	ID2	CN1: Diploidy	1311.53								14.5419						513.389		2.48794e-14						3	9.97374e-12	6.73308e-12		322.492		1.75953
20CO004	COAD	Male	White	56	Stage III	0	347			CIN	No	0.137365	Mutation	3.5	0.697552	SBS1		ID8	CN1: Diploidy	53.1737								26.0174						1.71204e-12												1.46786e-12		3.37965e-12
20CO007	COAD	Male	Black	55	Stage II	0	279			CIN	Yes	0.744092	Mutation	5.74	0.77481	SBS1		ID14	CN2: Tetraploidy	1.8599e-12								17.2887						88.9657												2.20651		3.43026e-13
20OV005	HGSC	Female	White	70	Stage III	0	358			2	Yes	0.901221	Mutation	1.02	0.83778	SBS87	DBS2	ID11	CN2: Tetraploidy	17.7372		9.68017e-13					4.20522e-12								43.6288		1		1.95254e-12	4.10715e-12						3.54818e-12	7.4323e-12		7.32047e-12
21BR001	BRCA	Female	White							LumB-I	Yes	0.943563	Mutation	4.38	0.575022	SBS2	DBS1	ID4	CN11: Focal LOH, 2xWGD	84.8259	179.862				7.92041e-13							9.1597				1			9.36445e-14				4.00772e-13			1.24118		2.06097e-12
21BR002	BRCA	Female	White							LumB-I	No	0.210754		0.6	0.571462	SBS1		ID6	CN1: Diploidy	22.0667	0.940671				1.35339							6.80673														2.49588e-12		2.36574e-12
21BR010	BRCA	Female	White	71	Stage II	0	327			LumA-I	Yes	0.952815		0.42	0.839793	SBS1		ID4	CN2: Tetraploidy	15.9697	6.45218e-13				3.9602e-13							6.94469														4.04461e-14		3.41819
21CO006	COAD	Male	White	76	Stage I	0	368			Mesenchymal	Yes	0.775043	Mutation	1.54	0.102925	SBS1		ID8	CN9: Focal LOH, TP53 mut	42.3852								1.48302e-12						3.68131												1.46786e-12		3.43026e-13
21CO007	COAD	Male	White	50	Stage IV	0	279			CIN	Yes	0.733989		3.04	0.737459	SBS1		ID8	CN2: Tetraploidy	23.6452								36.0192						5.8844												3.74764e-12		1.15002
22BR005	BRCA	Female	White	46	Stage II	0	348			LumB-I	Yes	0.977231	Mutation	1.68	0.590322	SBS39	DBS4	ID14	CN2: Tetraploidy	24.2582	2.30902				10.0039							38.2092				1.74138e-14			3				3.64286e-12			6.85691e-12		3.80847e-12
22BR006	BRCA	Female	Black	55	Stage III	1	282			LumB-I	No	0.268625		0.36	0.814013	SBS6		ID8	CN1: Diploidy	2.74158	5.69449				6.53526							3.91215e-13														2.22756e-12		4
22CO004	COAD	Male	White	52	Stage II	0	346			CIN	No	0.222216		1.54	0.696886	SBS1		ID8	CN9: Focal LOH, TP53 mut	31.3889								6.75833						17.0373												1.71289e-12		0.999999
22CO006	COAD	Female	White	57	Stage III	0	334			Mesenchymal	No	0.00733763		19.7	0.260191	SBS1	DBS10	ID2	CN1: Diploidy	747.779								2.96604e-12						253.933		2.5763e-13						3.46907e-13	5.30512e-12	8.75193e-11		203.782		16.3791
22OV001	HGSC	Female	White	61	Stage III					3	Yes	0.998231	Mutation		0.585508	SBS3	DBS6	ID3	CN11: Focal LOH, 2xWGD	6.49549e-13		62.5975					9.05445								7.83979		6.72235e-12		4.26661e-12	2						2.08781e-12	4.06155e-12		1.13517e-11
24CO005	COAD	Female	White	41	Stage III	0					Yes	0.848388	Mutation		0.475916	SBS1		ID4	CN2: Tetraploidy	29.6872								1.48302e-12						1.95501												2.82403e-12		6.966e-12
26OV002	HGSC	Female	White	58	Stage III	0	331			1	Yes	0.817403	Mutation	0.78	0.949374	SBS1	DBS4	ID5	CN2: Tetraploidy	18.0575		9.68017e-13					3.87721								23.0672		1.81784e-12		1	2.71911e-12						6.28776e-12	1.32009e-12		1
26OV008	HGSC	Female	White	65	Stage IV	1	400			2	Yes	0.699013	Mutation	0.94	0.882617	SBS87		ID5	CN10: Focal LOH, 1xWGD	12.7136		0.0900801					1.89933e-12								47.2007											4.02728e-14	1.19641		6.36016e-12
26OV009	HGSC	Female	White	61	Stage III	0	727			1	Yes	0.792193	Mutation	1.14	0.93123	SBS87		ID5	CN10: Focal LOH, 1xWGD	6.49549e-13		2.53856e-11					1.89933e-12								76.0075											4.48936e-12	5.24404e-12		2
26OV010	HGSC	Female	White	57	Stage III					1	Yes	0.972214	Mutation		0.756793	SBS3	DBS2	ID6	CN11: Focal LOH, 2xWGD	15.3199		40.7298					2.26937								1.76935		1		1.95254e-12	4.10715e-12						3.67652e-12	1.12178e-12		9.90913e-12
27CO004	COAD	Female	White	51	Stage III	0	435				No	0.0665345		2.1	0.513031	SBS1		ID8	CN1: Diploidy	41.7611								14.818						10.4265												1.07973		3.43026e-13
C3L-00001	LUAD	Female	White	61	Stage II	0	1837	N	Cr	C4	Yes	0.818563		1.26	0.652719	SBS6		ID8	CN10: Focal LOH, 1xWGD		16.0696		4.69197	24.3948	28.8434						5.39384e-13																9.5719e-13
C3L-00004	CCRCC	Male	White	72	Stage III	0	384	Cr	N	Metabolic Immune Desert	Yes	0.970432		1.44	0.535839	SBS5	DBS9	ID8	CN2: Tetraploidy			10.2884		58.9168															3.67452e-12				1				1.36462e-11		1.92573
C3L-00006	UCEC	Female	White	64	Stage I	0	737			MSI-H	No	0.0243788	Mutation	23.56	0.779918	SBS1		ID2	CN1: Diploidy	1176.11							22.9772	0.000350505					3.85264e-12	442.246												43.9743
C3L-00008	UCEC	Female	White	58	Stage IV	0	898		Cr	MSI-H	No	0.0297867		9	0.867133	SBS44	DBS2	ID2	CN1: Diploidy	149.999							3.95925	4.95243e-12					29.5065	260.435			7.91918e-12	1						9.69235e-13		137.495
C3L-00009	LUAD	Male	White	76	Stage I	1	577	Cr	N	C2	No	0.262886	Mutation	5.74	0.511579	SBS5	DBS2	ID3	CN9: Focal LOH, TP53 mut		24.3563		175.917	137.34	23.9551						7.431						3.45812		1.15223e-11								4.96223e-12
C3L-00010	CCRCC	Male	White	30	Stage I	0	896	Cr	Cr	Metabolic Immune Desert	No	0.0230337		0.36	0.437087	SBS5		ID3	CN9: Focal LOH, TP53 mut			1.16155e-11		3.88528e-08																							1		1
C3L-00011	CCRCC	Female	White	63	Stage IV	1	241	N	Cr	Metabolic Immune Desert	No	0.0339309	Mutation	1.26	0.799759	SBS5		ID3	CN9: Focal LOH, TP53 mut			14.8072		0.337739																							3.00363		0.996366
C3L-00017	PDAC	Male	White	69	Stage II	0	426	Ex	Cr	Classical	No	0.110773	Mutation	1.06	0.67274	SBS1	DBS10	ID8	CN9: Focal LOH, TP53 mut	79.2835					9.71646								2.7176e-13						1.45958e-14		7.99681e-12			1	7.98025e-12		1
C3L-00026	CCRCC	Female	White	65	Stage I	0	1769	N	N	Metabolic Immune Desert	Yes	0.999975		2.62	0.650455	SBS5		ID3	CN2: Tetraploidy			48.3651		37.7826																							19		4.2132e-14
C3L-00032	UCEC	Female	White	50	Stage I	0	1710		N	CNV_low	No	0.0275347		0.92	0.47871	SBS40		ID14	CN1: Diploidy	26.9317							3.9116e-12	4.95243e-12					15.1757	4.06453e-12												1.26027
C3L-00079	CCRCC	Male	White	49	Stage III	1	274	N	N	CD8+ Inflamed	Yes	0.999863		2	0.385861	SBS5	DBS9	ID5	CN3: Octoploidy			7.94948e-13		33.0945															3.67452e-12				1				3.97035e-12		11
C3L-00080	LUAD	Male	White	58	Stage I	0	1805	Cr	N	C3	Yes	0.895383	Mutation	13.34	0.994869	SBS4	DBS2	ID6	CN7: Chromothripsis Amp		42.3649		657.67	72.7737	116.847						20.3447						6.82411		2.16718								8.21067
C3L-00081	LSCC	Female	White	61	Stage II	1	473	N	N	Classical	Yes	0.994316	Mutation	5.18	0.883732	SBS6	DBS4	ID3	CN7: Chromothripsis Amp				146.105	84.9494	114.496				40.45								4		3.00002	1			4.8487e-13				5.91707
C3L-00083	LUAD	Male	White	71	Stage I	0	1790		Cr	C2	No	0.00568323			0.347987	SBS5			CN1: Diploidy		1.51321e-12		2.90938e-12	0.999995	1.18742e-12						3.33912e-12
C3L-00088	CCRCC	Male	White	72	Stage III	1	694	Cr	N	Metabolic Immune Desert	Yes	0.999903		2.1	0.76938	SBS3		ID5	CN2: Tetraploidy			84.3889		2.96294e-10																							1.38632e-11		8.36256
C3L-00090	UCEC	Female	White	75	Stage I	1	1281			CNV_low	No	0.111174		1.2	0.772471	SBS40		ID8	CN19: Unknown	36.4753							8.83459e-12	4.95243e-12					34.642	10.8806												5.6705e-13
C3L-00093	LUAD	Female	White	66	Stage I	1	1703	N	Cr	C1	No	0.168716	Mutation	2.18	0.217148	SBS2		ID3	CN1: Diploidy		122.103		2.86749e-12	5.52141	20.0619						1.31314																2.71085e-11
C3L-00094	LUAD	Male	White	69	Stage I	1	889	Ex	Cr	C3	Yes	0.994725		4.54	0.653599	SBS4	DBS2	ID14	CN7: Chromothripsis Amp		9.37526		194.913	23.284	38.4274						5.39384e-13						0.0487135		4.38275e-11								5.69239
C3L-00095	LUAD	Male	White	62	Stage I	0	1794	Cr		C2	No	0.00968961	Mutation	14.16	0.256666	SBS4	DBS2	ID3	CN1: Diploidy		84.1133		631.404	67.5145	3.69187						7.2774						6.36621e-14		0.796107								11.7002
C3L-00096	CCRCC	Male	White	52	Stage IV	1	71	N	N	Metabolic Immune Desert	No	0.100287		0.9	0.668961	SBS5	DBS9	ID5	CN9: Focal LOH, TP53 mut			1.26175e-10		53.9999															3.29039e-12				4.20898e-12				1.40245		7.59755
C3L-00097	CCRCC	Male	White	59	Stage I	0	1735	Cr	Cr	VEGF Immune Desert	No	0.126011		1.54	0.776909	SBS5	DBS4	ID3	CN1: Diploidy			36.6218		40.3781															9.3355e-12				2				7.55191		3.54941
C3L-00098	UCEC	Female	White	63	Stage I	0	1748		N	CNV_high	Yes	0.951798	Mutation	1.48	0.530041	SBS40		ID8	CN18: 2xWGD, TP53 mut	19.4331							3.9116e-12	6.30218					51.0208	5.24123												1.05616
C3L-00102	PDAC	Male	White	42	Stage III	1	249	N		Basal-like	No	0.000439343	Mutation	0.38	0.600983	SBS1		ID9	CN1: Diploidy	15.044					5.79617								5.15984														2.0731e-12
C3L-00103	CCRCC	Male	White	56	Stage III	1	1659	Cr	Cr	VEGF Immune Desert	Yes	0.999922		0.46	0.792869	SBS5	DBS4	ID3	CN2: Tetraploidy			11.2932		11.4294															1				5.1345e-12				3		1
C3L-00104	GBM	Male	White	58		1	129	Ex	Cr	nmf1	No	0.0304052	Mutation	1.4	0.714437	SBS1		ID4	CN1: Diploidy	42.7471				32.7718		12.4811																					1.88843e-12	1
C3L-00136	UCEC	Female	White	50	Stage I	0	1794		N	CNV_low	Yes	0.999959		0.96	0.73094	SBS40		ID8	CN2: Tetraploidy	28.8047							3.9116e-12	1.66382					19.5303	4.06453e-12												9.84829e-12
C3L-00137	UCEC	Female	White	60	Stage I	0	823		Cr	CNV_low	No	0.00034276	Mutation	0.96	0.990614	SBS40		ID8	CN1: Diploidy	12.1422							2.99095	3.05459					25.9852	6.78976												5.6705e-13
C3L-00140	LUAD	Male	White	70	Stage I	0	1802	Cr	Cr	C4	Yes	0.976984		0.94	0.723482	SBS5	DBS2		CN10: Focal LOH, 1xWGD		4.09854		23.3088	13.8075	12.4573						0.32775						0.999999		9.1446e-12
C3L-00143	UCEC	Female	White	69	Stage I	0	1708		N	MSI-H	Yes	1		11.8	0.253039	SBS44	DBS3	ID2	CN2: Tetraploidy	149.667							3.9116e-12	1.88828e-09					50.5843	416.973			7.91918e-12	1						9.69235e-13		142.612
C3L-00144	LUAD	Male	White	58	Stage I	0	578	Cr	Cr	C1	Yes	0.56417	Mutation	30.12	0.347837	SBS4	DBS2	ID3	CN10: Focal LOH, 1xWGD		80.7257		1694.78	144.299	0.00470773						7.19033						5.14067		1.6798e-11								49.5298
C3L-00145	UCEC	Female	White	59	Stage I	0	1799		N	CNV_low	No	0.0255365		0.86	0.655558	SBS40		ID8	CN1: Diploidy	19.5573							3.9116e-12	4.95243e-12					27.7283	7.35338												5.6705e-13
C3L-00156	UCEC	Female	White	56	Stage I	0	1776		N	POLE	No	0.00274193		30.38	0.527102	SBS10b	DBS2	ID14	CN1: Diploidy	225.308							1.36836e-08	1450.26					37.003	95.9249			1	2.18172e-12						9.94223e-14		1.42466e-12
C3L-00161	UCEC	Female	White	46	Stage I	0	1775		N	MSI-H	No	0.0122691		19.36	0.857642	SBS44		ID2	CN1: Diploidy	344.449							11.2681	0.00276884					2.27908e-07	520.949												250.611
C3L-00183	CCRCC	Female	White	33	Stage III	0	227	Cr	Cr	VEGF Immune Desert	No	0.068946		0.94	0.727001	SBS5		ID8	CN1: Diploidy			7.06638		9.79191																							1.03952e-12		2.20668
C3L-00189	PDAC	Female		68	Stage II			Ex	Cr		No	0.0123775			0.439164	SBS40			CN1: Diploidy	5.0221					8.20407								7.77383
C3L-00263	LUAD	Male	White	79	Stage II	0	1157	Cr	Cr	C2	No	0.00296787	Mutation	0.14	0.356941	SBS6			CN1: Diploidy		1.13495		0.849947	2.28018e-12	4.01508						5.39384e-13
C3L-00277	PDAC	Male	White	69	Stage II	1	610	N	Cr	Classical	No	0.0662612		0.5	0.982742	SBS1		ID3	CN9: Focal LOH, TP53 mut	20.7274					5.86622								13.4064														2.72596e-12
C3L-00279	LUAD	Female	White	72	Stage I	0	606	Ex	N	C1	No	0.000529296	Mutation	12.44	0.326221	SBS4	DBS2	ID3	CN1: Diploidy		27.815		670.195	49.3777	13.2709						8.34203						8.62136		7.35422e-11								12.5503
C3L-00358	UCEC	Female	White	90	Stage I	0	164		Cr	CNV_high	Yes	0.877399	Mutation	2.38	0.767438	SBS40	DBS2	ID8	CN7: Chromothripsis Amp	29.8554							3.9116e-12	4.95243e-12					87.1622	4.11553			1	2.18172e-12						9.94223e-14		1.15279
C3L-00360	CCRCC	Male	White	72	Stage II	0	1780	Cr	Cr	Metabolic Immune Desert	No	0.0322845		1.32	0.475667	SBS3		ID8	CN1: Diploidy			36.8416		30.1085																							1.7171e-12		2.60402
C3L-00361	UCEC	Female	White	64	Stage I	0	1707			MSI-H	No	0.0615002		13.22	0.88514	SBS44	DBS3	ID2	CN1: Diploidy	191.902							20.9395	4.95243e-12					55.2248	405.547			7.91918e-12	1						9.69235e-13		163.228
C3L-00362	UCEC	Female	White	38	Stage I	0	1745		N	CNV_high	Yes	0.999821		0.62	0.826606	SBS40		ID14	CN2: Tetraploidy	14.5241							2.48124	4.95243e-12					16.4553	4.06453e-12												4.08333e-12
C3L-00365	GBM	Female	White	59		1	322	Ex	Cr	nmf3	No	0.188846	Mutation	1.3	0.768607	SBS5		ID9	CN1: Diploidy	42.0369				50.9631		2.54389e-13																					1	3.92585e-14
C3L-00368	LUAD	Female	White	67	Stage I	0	141	Ex	Cr	C4	No	0.105903		1.98	0.62258	SBS4	DBS2	ID18	CN1: Diploidy		9.48366		97.6135	13.6125	11.2905						5.39384e-13						1.30238		3.99641e-12								4.12278e-12
C3L-00369	CCRCC	Male	White	89	Stage III	1	91	N	N	Metabolic Immune Desert	Yes	0.666618		1.94	0.94332	SBS5	DBS9	ID3	CN2: Tetraploidy			40.9357		80.063															3.67452e-12				1				18.0898		3.08793
C3L-00401	PDAC	Female		62	Stage II			N	Cr		No	0.000296855	Mutation		0.301219	SBS1			CN1: Diploidy	12.3158					6.68417								1.3588e-13
C3L-00412	LUAD	Male	White	64	Stage III	1	162	Ex	N	C2	No	0.000546749		2.38	0.561429	SBS4	DBS4	ID3	CN1: Diploidy		1.52227		78.9126	17.2736	26.2914						1.30733e-12						6.36621e-14		1								1.54732
C3L-00413	UCEC	Female	White	60	Stage II	0	1767		Cr	CNV_low	No	0.190889		1.1	0.748766	SBS40	DBS2	ID8	CN1: Diploidy	43.442							4.72916e-09	0.955233					22.2066	7.63713			7.05668e-12	5.35709e-14						1.73312e-14		3.79498e-12
C3L-00415	LSCC	Female	White	64	Stage II	0	1786	Ex	N	Basal inclusive	No	0.0435002	Mutation	2.8	0.507243	SBS6	DBS2	ID3	CN1: Diploidy				59.1212	41.0076	53.5398				12.3314								1.39835e-12		1.00001	4.37894e-12			6.17618e-12				2.07212e-12
C3L-00416	CCRCC	Male	White	62	Stage III	0	608	Cr	N	CD8+ Inflamed	No	0.0727697		1.8	0.362779	SBS5		ID8	CN1: Diploidy			4.15118e-12		28.1717																							1.9983e-11		3.79359e-13
C3L-00418	CCRCC	Female	White	56	Stage III	0	1714	N	Cr	VEGF Immune Desert	Yes	0.664728		1.14	0.779757	SBS3	DBS9	ID5	CN2: Tetraploidy			41.5941		29.7342															1				5.1345e-12				2.34422e-13		8.19055
C3L-00422	LUAD	Female	White	35	Stage II	0	1916	N	Cr	C4	Yes	0.999942		0.3	0.587226	SBS17b		ID3	CN7: Chromothripsis Amp		1.51321e-12		2.86749e-12	4.00008	3.24162						1.75825																2
C3L-00445	LSCC	Male	White	74	Stage II	1		Ex	Cr	Classical	No	0.11669	Mutation	3.64	0.915392	SBS6	DBS9	ID14	CN9: Focal LOH, TP53 mut				39.3759	38.1881	134.275				30.1606								1.16282e-12		4.93305e-12	7.59377e-11			2				4.81274
C3L-00447	CCRCC	Male	White	35	Stage I	0	671	Cr	N	VEGF Immune Desert	Yes	0.666222		0.5	1	SBS5		ID8	CN2: Tetraploidy			1.0706e-13		21.4656																							6.77544e-11		3.57518e-12
C3L-00448	CCRCC	Male	White	66	Stage I	0	1758	Cr	Cr	VEGF Immune Desert	No	0.179999		1.34	0.924893	SBS5		ID3	CN1: Diploidy			1.0706e-13		70.5225																							4.41205		1.34195
C3L-00449	UCEC	Female	White	59	Stage I	0	1749			CNV_low	Yes	0.999852	Mutation	1.36	0.323914	SBS40	DBS3	ID8	CN2: Tetraploidy	34.8455							3.9116e-12	4.95243e-12					21.9103	13.3792			7.05668e-12	5.35835e-14						1.8483e-14		2.43198e-12
C3L-00510	LUAD	Female		80	Stage I	0	38	Ex	N	C4	No	0.0466857		0.88	0.949498	SBS17b		ID8	CN9: Focal LOH, TP53 mut		19.9933		5.22777	1.45265e-12	18.0411						11.7377																8.21271e-14
C3L-00561	CCRCC	Male	White	50	Stage III	0	1796	N	N	CD8+ Inflamed	No	0.452615		1.16	0.438274	SBS5		ID5	CN9: Focal LOH, TP53 mut			24.0597		52.9402																							1.75613e-11		5
C3L-00563	UCEC	Female	Asian	62	Stage I	0	1785		N	CNV_low	No	0.0836454		1.06	0.808182	SBS40		ID8	CN1: Diploidy	33.0176							0.975507	1.60638					25.1974	5.20158												1.44042
C3L-00568	LSCC	Female	White	74	Stage I	0	93	Ex	N	Classical	No	0.0179254	Mutation	4.78	0.439938	SBS5	DBS2	ID6	CN1: Diploidy				90.1644	129.749	3.66428				112.422								4		2.54812e-12	2.10564e-12			1				1.63095e-12
C3L-00581	CCRCC	Male	White	52	Stage II	1	1230	N	N	CD8+ Inflamed	Yes	0.643127		1.54	0.6194	SBS3	DBS9	ID3	CN2: Tetraploidy			66.1664		1.02049															3.58415e-12				2				12.0902		3.90979
C3L-00583	CCRCC	Male	White	55	Stage I	0	301	N	N	CD8- Inflamed	Yes	0.527266		0.94	0.866732	SBS5	DBS9	ID5	CN9: Focal LOH, TP53 mut			1.0706e-13		42.7629															3.29039e-12				4.20898e-12				3.61214		2.60384
C3L-00586	UCEC	Female	White	50	Stage III	0	1801		Cr	POLE	No	0.00187463	Mutation	278.8	0.357882	SBS10a	DBS10	ID14	CN1: Diploidy	221.461							8063.35	3603.12					2.47971	594.651			4.79107e-11	5.97997e-14						11		7.11172
C3L-00589	PDAC	Male	White	80	Stage II	0	1752	Ex	Cr	Classical	No	0.018729	Mutation	1.76	0.794563	SBS1		ID9	CN1: Diploidy	60.2144					35.3872								12.3985														8.15351e-14
C3L-00598	PDAC	Female		61	Stage III	1	422	Cr	Cr	Basal-like	Yes	0.86195	Mutation	0.8	0.806382	SBS1	DBS4	ID9	CN2: Tetraploidy	34.195					4.07131								17.7337						1		7.97919e-12			1.19954e-11	1.71888e-13		1.98039e-14
C3L-00599	PDAC	Male		62	Stage II	1	1305	N	Cr	Classical	No	0.00624844		0.76	0.628539	SBS6	DBS11	ID7	CN1: Diploidy	10.2559					29.9486								15.7955						3.95464e-12		7.97941e-12			2.33353e-13	1		1.0719e-12
C3L-00601	UCEC	Female	White	57	Stage I	0	1722		Cr	POLE	Yes	0.999989		82.22	0.94738	SBS10a	DBS2	ID14	CN2: Tetraploidy	100.896							2606.59	2255.55					7.70527e-12	2.9993			2.51693e-11	3						2.40809e-14		2.47614
C3L-00603	LSCC	Male	White	72	Stage I	0	1794	Ex		Proliferative primitive	No	0.108305	Mutation	3.44	0.910787	SBS4	DBS2	ID3	CN9: Focal LOH, TP53 mut				143.952	43.936	19.323				12.7888								4		3.39807e-12	4.01599e-12			4.57293e-12				1.06313e-11
C3L-00604	LUAD	Female	White	61	Stage III	0	1801	N	Cr	C4	No	0.107427		0.8	0.914097	SBS6		ID8	CN9: Focal LOH, TP53 mut		2.61823		2.57686	15.9832	34.257						3.56436																1.32769e-12
C3L-00605	UCEC	Female	White	73	Stage I	0	1795		Cr	CNV_low	No	0.0688365		1.64	0.675647	SBS40		ID14	CN1: Diploidy	49.3812							2.31363	1.03623					32.3112	8.16719												5.6705e-13
C3L-00606	CCRCC	Female	White	75	Stage III	1	1045	Cr	Cr	Metabolic Immune Desert	Yes	0.999643		1.22	0.800934	SBS5	DBS9	ID3	CN3: Octoploidy			16.4541		35.8799															1.72752e-12				9.27474e-15				6.58474		4.2132e-14
C3L-00607	CCRCC	Male	White	66	Stage III	1	781	N	N	CD8+ Inflamed	No	0.144364		1.24	0.447419	SBS3		ID3	CN9: Focal LOH, TP53 mut			30.6427		18.964																							4.74364		1.25636
C3L-00610	CCRCC	Female	White	57	Stage I	0	1472	N	N	VEGF Immune Desert	No	0.108744		0.78	0.753585	SBS3		ID8	CN1: Diploidy			29.6695		15.3305																							2.19942e-12		3.58873
C3L-00622	PDAC	Male		72	Stage II	1	1041	Ex	Cr	Classical	No	5.35353e-05	Mutation	0.6	0.408323	SBS40		ID9	CN1: Diploidy	19.0266					6.57512								16.3982														2
C3L-00625	PDAC	Female		34	Stage III	1	1198	Cr	Cr	Classical	No	0.00201053	Mutation	0.42	0.750053	SBS1			CN1: Diploidy	16.8512					8.10716								12.0417
C3L-00674	GBM	Male	White	45		1	478			nmf1	No	0.0808586		0.88	0.124778	SBS1		ID4	CN1: Diploidy	32.6759				14.6248		4.69932																					5.16929e-12	1.21787e-11
C3L-00677	GBM	Female	White	69		1	155	Cr		nmf1	Yes	0.998553	Mutation	27.8	0.779136	SBS1		ID4	CN2: Tetraploidy	1743				4.82556e-10		1.36666e-09																					5.96885e-09	128
C3L-00765	CCRCC	Female	White	61	Stage I	0	1414	Cr	Cr	VEGF Immune Desert	No	0.0177325		0.92	0.39895	SBS3	DBS9	ID5	CN1: Diploidy			31.9372		18.0184															3.29039e-12				4.20898e-12				3.49049e-12		1.83379
C3L-00766	CCRCC	Female	White	57	Stage I	0	266	N	Cr	CD8- Inflamed	No	0.00627935		0.58	0.662397	SBS3	DBS9	ID3	CN1: Diploidy			32		6.47898e-11															3.29039e-12				4.20898e-12				1		1.04429e-11
C3L-00767	UCEC	Female	White	56	Stage I	0	419		N	CNV_low	No	0.0521718		1.18	0.896294	SBS40		ID8	CN1: Diploidy	31.5935							5.63114	4.95243e-12					26.5859	6.18784												5.6705e-13
C3L-00769	UCEC	Female	White	56	Stage I	0	1507		N	CNV_low	No	0.0290708		0.96	0.4249	SBS40		ID8	CN1: Diploidy	30.4757							8.35766e-12	9.11686e-12					17.5231	4.06453e-12												2.68917e-12
C3L-00770	UCEC	Female	White	73	Stage I	0	1547		N	POLE	No	0.000349607		20.86	0.835931	SBS10b	DBS3	ID14	CN1: Diploidy	38.525							10.5199	1060.64					28.7702	32.4743			1	2.18172e-12						9.94223e-14		1.58611e-12
C3L-00771	UCEC	Female	White	86	Stage III	1	134			CNV_low	Yes	0.99995		1.54	0.545348	SBS40		ID8	CN2: Tetraploidy	60.1765							5.75917	1.00891e-11					27.4817	9.58076												5.6705e-13
C3L-00780	UCEC	Female	White	69	Stage I	0	1053		N	CNV_low	No	0.113039		1.5	0.285199	SBS40		ID8	CN1: Diploidy	43.6275							2.69154	4.95243e-12					24.7899	11.7386												5.6705e-13
C3L-00781	UCEC	Female	White	48	Stage II	0	1519		N	MSI-H	No	0.0206231		24.34	0.68538	SBS44	DBS3	ID2	CN1: Diploidy	389.393							7.82319e-12	27.3934					24.3217	810.888			1.58384e-11	2						1.93847e-12		365.227
C3L-00790	CCRCC	Male	White	44	Stage I	0	441	N	Cr	CD8- Inflamed	No	0.000178564		0.52	0.26635	SBS5		ID3	CN1: Diploidy			8.32635		13.5201																							1.19432e-10		3.99467e-12
C3L-00791	CCRCC	Male	White	76	Stage III	0	708	N	Cr	Metabolic Immune Desert	Yes	1		1.3	0.844183	SBS5		ID8	CN2: Tetraploidy			11.3165		19.3519																							3.76451e-12		1.25679
C3L-00792	CCRCC	Female	White		Stage II	0	1419	N	N	Metabolic Immune Desert	Yes	0.878539		1.42	0.449406	SBS5	DBS9	ID3	CN2: Tetraploidy			21.6991		17.0257															1				5.1345e-12				7.11114		3.19043
C3L-00796	CCRCC	Male	White	67	Stage I	0	333	Cr	Cr	Metabolic Immune Desert	Yes	0.998685		1.42	0.788725	SBS3	DBS4	ID3	CN2: Tetraploidy			51.907		1.19632e-13															4				9.92365e-12				13		5.10644e-12
C3L-00799	CCRCC	Male	White	41	Stage I	0	495	N	Cr	VEGF Immune Desert	Yes	0.904814		1.1	0.640253	SBS3	DBS9	ID8	CN2: Tetraploidy			17.9564		13.5934															1				5.1345e-12				4.74459e-14		3.21784
C3L-00800	CCRCC	Male	White	41	Stage I	0	344	N	Cr	CD8+ Inflamed	No	0.065091		0.78	0.511519	SBS5		ID3	CN1: Diploidy			1.86728e-11		11.9356																							3		6.24331e-12
C3L-00812	CCRCC	Male	White	74	Stage I	0		N	Cr	VEGF Immune Desert	Yes	0.999995		1.2	0.654129	SBS3		ID8	CN2: Tetraploidy			24.2243		23.3481																							4.74459e-14		1.26042
C3L-00813	CCRCC	Male	White	61	Stage III	0		N	N	VEGF Immune Desert	Yes	0.999991		1.32	0.396961	SBS5	DBS9	ID8	CN9: Focal LOH, TP53 mut			9.39665e-13		12.2644															5.63421e-12				4.12512e-12				7.47214		4.2132e-14
C3L-00814	CCRCC	Male		83	Stage I	0		N	Cr	CD8+ Inflamed	Yes	0.999979		1.3	0.605451	SBS5		ID5	CN2: Tetraploidy			10.7889		10.7398																							4.74459e-14		5.492
C3L-00817	CCRCC	Male	White	80	Stage I	0	1365	N	Cr	CD8- Inflamed	No	0.00341014		0.94	0.54923	SBS5	DBS9	ID3	CN1: Diploidy			10.3836		2.07841e-08															3.29039e-12				4.20898e-12				5.97262e-12		4.77949
C3L-00819	PDAC	Male	White	74	Stage II	1	603	N		Basal-like	No	0.00017909		0.98	0.766793	SBS1		ID3	CN1: Diploidy	49.7219					1.49179e-13								12.2781														1
C3L-00881	PDAC	Male	White	80	Stage II				N		No	0.00250117			0.557167	SBS6		ID9	CN1: Diploidy	5.50081					12.5056								9.99358														1
C3L-00893	LUAD	Male	White	71	Stage I	0		Ex	Ex	C4	No	0.0740321		1.56	0.91815	SBS6	DBS4	ID8	CN1: Diploidy		2.69829		60.9798	20.143	30.1787						5.39384e-13						2		3								8.21271e-14
C3L-00902	CCRCC	Female	White	69	Stage I	0	1791	Cr	Cr	CD8- Inflamed	No	0.00172377		1.7	0.704262	SBS5	DBS9	ID3	CN9: Focal LOH, TP53 mut			14.8618		21.215															1				5.1345e-12				8.22417		3.48303
C3L-00904	LSCC	Male	White	71	Stage II	1	795	Cr		Basal inclusive	No	0.117513	Mutation	5.66	0.719443	SBS4	DBS6	ID14	CN9: Focal LOH, TP53 mut				209.827	64.8511	70.4102				32.9115								5		4.93809e-14	1			2				9.47472
C3L-00905	UCEC	Female	White	64	Stage III	0	1749		Cr	CNV_high	Yes	0.999889	Mutation	1.18	0.810223	SBS40		ID8	CN7: Chromothripsis Amp	19.9301							3.9116e-12	4.95243e-12					38.8369	3.79592												2.41022e-12
C3L-00907	CCRCC	Male	White	55	Stage I	0	1791	Cr	N	CD8+ Inflamed	No	0.0725553		1.08	0.40289	SBS5		ID8	CN9: Focal LOH, TP53 mut			6.89737		6.74545e-13																							2.64649		4.2132e-14
C3L-00908	CCRCC	Female	White	60	Stage II	0	1785	Cr	Cr	CD8+ Inflamed	No	0.0380008		1.26	0.45284	SBS5		ID3	CN1: Diploidy			7.39482		26.213																							5.6093		1.3907
C3L-00910	CCRCC	Female	White	75	Stage I	0	1797	Cr	N	CD8- Inflamed	Yes	0.999997		1.28	0.475197	SBS5		ID3	CN2: Tetraploidy			14.7129		35.7017																							1.37995		5.06627
C3L-00913	LUAD	Male	White	66	Stage III	1	73	Ex		C2	No	0.0581648	Mutation	4.6	0.497046	SBS4	DBS4	ID18	CN1: Diploidy		60.6449		145.282	65.587	26.2571						6.22895						2.9732e-12		6.55998e-12								6.27084e-12
C3L-00917	CCRCC	Male	White	37	Stage I	0	1783	N	N	CD8+ Inflamed	No	0.00220255		0.34	0.427642	SBS5		ID3	CN1: Diploidy			3.3422e-11		22.9999																							2		1.05622e-11
C3L-00918	UCEC	Female	White	68	Stage I	1	1192		Ex	MSI-H	No	0.0536743		7.12	0.251802	SBS44		ID2	CN1: Diploidy	121.683							4.95943e-06	11.9695					35.8637	192.607												102.877
C3L-00921	UCEC	Female	White	66	Stage II	0	1776		N	CNV_low	No	0.204256		1.08	0.557949	SBS40		ID8	CN1: Diploidy	34.6435							3.9116e-12	3.69369					15.738	4.41354												5.6705e-13
C3L-00923	LSCC	Female	White	71	Stage I	0	1792	Ex		Inflamed secretory	No	3.65427e-05	Mutation	3.12	0.247539	SBS4		ID3	CN1: Diploidy				75.069	39.972	38.6016				23.3575																		4.57563
C3L-00927	LSCC	Male	White	74	Stage III	0	1777	Cr	Cr	Proliferative primitive	Yes	0.993802	Mutation	4.24	0.582474	SBS5	DBS2	ID3	CN7: Chromothripsis Amp				79.1599	100.428	44.8015				11.6103								3.17383e-12		5.59463e-12	4.777e-12			1.10756e-11				2.55408
C3L-00928	PDAC	Female	White	58	Stage II	1	761	Ex	N	Basal-like	No	0.00384081	Mutation	0.58	0.593773	SBS1		ID3	CN1: Diploidy	18.6697					7.82064								6.50971														2
C3L-00932	UCEC	Female	White	67	Stage I	0	1502			CNV_low	No	0.0417627		3.06	0.681916	SBS44		ID2	CN1: Diploidy	32.3445							3.05895	4.95243e-12					15.6894	146.906												8.22858
C3L-00942	UCEC	Female	White	64	Stage I	0	1382		N	CNV_low	No	0.0530771		2.32	0.333463	SBS44		ID8	CN1: Diploidy	32.2686							3.9116e-12	1.59873					18.17	80.0661												6.63265
C3L-00946	UCEC	Female	White	64	Stage I	0	995		Cr	MSI-H	Yes	0.999984		17.84	0.63036	SBS44	DBS2	ID2	CN2: Tetraploidy	263.205							53.9486	9.90487e-12					40.5089	530.911			1	2.18172e-12						9.94223e-14		260.534
C3L-00947	UCEC	Female	White	71	Stage I	0	1426		N	CNV_low	No	0.00844215		1.14	0.823729	SBS40	DBS3	ID8	CN1: Diploidy	19.3414							3.9116e-12	1.96082					37.7784	2.33542			7.05668e-12	5.35835e-14						1.84819e-14		5.6705e-13
C3L-00949	UCEC	Female	White	64	Stage I	0	1522			CNV_low	No	0.0577326		0.96	0.350394	SBS40		ID8	CN1: Diploidy	35.1571							3.9116e-12	6.07439					27.4579	1.30898												5.17236e-12
C3L-00961	UCEC	Female	White	59	Stage I	1	1290		Cr	CNV_low	No	0.00266222		0.98	0.491755	SBS40		ID8	CN1: Diploidy	27.7143							3.9116e-12	4.95243e-12					22.7831	8.50127												5.6705e-13
C3L-00963	UCEC	Female	White	59	Stage I	0	810		N	CNV_high	Yes	0.798611	Mutation	1	0.410073	SBS40	DBS2	ID8	CN7: Chromothripsis Amp	13.0575							12.9383	1.21931					26.7835	3.42599e-09			1	2.18172e-12						9.94223e-14		8.49307e-13
C3L-00965	LSCC	Male	White	63	Stage II	0	1857	Ex	N	Proliferative primitive	No	0.120749	Mutation	5.84	0.869934	SBS5	DBS2	ID3	CN9: Focal LOH, TP53 mut				166.349	128.913	71.7367				24.0007								1		6.0242e-12	6.58252e-12			1.0553e-11				3.27206
C3L-00973	LUAD	Male	White	76		0	1435	N	N	C2	No	0.000197435		0.48	0.485019	SBS6		ID18	CN1: Diploidy		2.32564		1.90153	1.45265e-12	24.7727						3.09313e-12																8.21271e-14
C3L-00977	HNSCC	Male		56	Stage III	1	1537	Ex	N	Basal	No	0.0908329	Mutation	1.94	0.263164	SBS3	DBS4	ID16	CN9: Focal LOH, TP53 mut			83.8132				20.0497			6.03174	23.1055						9.14928e-13			1								4.0534e-12	2.80233e-12	4.00007
C3L-00987	HNSCC	Male		61	Stage III	0	429	Cr	Ex	CIN	No	0.202085		1.48	1	SBS3	DBS4	ID3	CN9: Focal LOH, TP53 mut			40.1947				21.3876			2.53215	18.8856						8.79128e-13			5.57648e-12								5.64046e-14	1.01762e-13	1.65198
C3L-00993	LSCC	Male	White	75	Stage III	1		N	N	Proliferative primitive	Yes	0.810613	Mutation	5.14	0.890446	SBS6	DBS2	ID6	CN15: Chromosomal LOH, 2xWGD				77.0913	72.3027	121.664				62.9417								1		1.00001	3.51367e-12			4.1434e-12				3.9798e-10
C3L-00994	HNSCC	Male		50	Stage II	1	202	Ex	Cr	Immune	No	0.0201414	Mutation	1.24	0.46389	SBS15		ID16	CN1: Diploidy			28.2545				0.28154			9.00894	44.4547																	4.88763e-12	6.43188e-12	5.5021e-12
C3L-00995	HNSCC	Male		56	Stage III	1		Ex	Cr	Immune	No	0.00147993	Mutation	1.28	0.539946	SBS13		ID3	CN1: Diploidy			35.0934				3.05211			60.554	30.3005																	0.999996	9.36359e-12	6.66336e-12
C3L-00997	HNSCC	Male		47	Stage II	0	442	Ex	N	CIN	No	0.466259	Mutation	2.38	0.366552	SBS3	DBS4	ID5	CN15: Chromosomal LOH, 2xWGD			72.1425				5.6002			39.0382	42.2191						9.14928e-13			1								1.97851e-12	4.19029e-12	1.66892
C3L-00999	HNSCC	Male		56	Stage II	0	1137	Cr	N	Immune	No	0.080557	Mutation	2.72	0.35777	SBS13		ID3	CN1: Diploidy			42.0267				18.9541			91.91	25.1094																	0.999996	6.37641e-12	6.59178e-12
C3L-01000	LSCC	Male	White	59	Stage I	0	1376	Cr	N	Proliferative primitive	No	0.18623	Mutation	7.64	0.551781	SBS4	DBS2	ID3	CN9: Focal LOH, TP53 mut				300.662	151.598	45.6716				38.0679								9		1.71299e-12	1			2				13.0382
C3L-01031	PDAC	Female		64	Stage I	0	369	N		Classical	No	0.13568	Mutation	1.22	0.599355	SBS40		ID3	CN9: Focal LOH, TP53 mut	32.5456					2.98359e-13								71.4544														1
C3L-01036	PDAC	Male		64	Stage II			N			No	1.01847e-05	Mutation		0.729577	SBS1		ID8	CN1: Diploidy	45.5304					37.4696								4.56938e-10														9.90014e-13
C3L-01037	PDAC	Male		42	Stage II	1	300	N		Basal-like	No	0.0306167	Mutation	0.88	0.64469	SBS1		ID3	CN1: Diploidy	26.3895					22.8523								10.7582														4.55094e-12
C3L-01040	GBM	Male		77		0	608			nmf1	Yes	0.999673		1.62	0.648611	SBS7b		ID4	CN18: 2xWGD, TP53 mut	22.552				29.6921		58.7559																					2.68959	3.36307
C3L-01043	GBM	Male		59		1	79	Cr	N	nmf2	No	0.0534172		0.74	0.328303	SBS7b		ID9	CN1: Diploidy	18.2494				15.2226		11.528																					7.3598e-12	3.09671e-12
C3L-01045	GBM	Female		73		1	66	N	N	nmf3	Yes	0.997929		1.22	0.846641	SBS5		ID4	CN2: Tetraploidy	35.7329				41.9681		7.29902																					3.78294e-12	8.3509e-12
C3L-01046	GBM	Male		50		1	349	Ex	N	nmf2	No	0.0775225		0.9	0.273707	SBS1		ID4	CN1: Diploidy	32.8306				18.5075		4.66193																					1.8802e-12	3
C3L-01048	GBM	Male		60		0	806	N	N	nmf3	No	0.0803401	Mutation	1.64	1	SBS5		ID9	CN1: Diploidy	44.0503				49.1596		21.7901																					3.42718e-12	5.01213e-12
C3L-01049	GBM	Male		46		1	191	N	N	nmf2	Yes	0.910876	Mutation	0.9	0.460918	SBS5		ID9	CN2: Tetraploidy	20.8774				25.1144		9.0082																					4.7687e-12	7.6779e-12
C3L-01051	PDAC	Male		60	Stage II	0		N		Classical	No	0.0239661	Mutation	0.94	0.705443	SBS1		ID8	CN1: Diploidy	36.6897					10.7372								19.5731														3.13203e-12
C3L-01052	PDAC	Female		64	Stage I			N			No	0.00541875			0.31447	SBS1			CN1: Diploidy	3.14741					0.852586								1.3588e-13
C3L-01053	PDAC	Female		76	Stage II			N			No	0.00154512			0.365351	SBS40			CN1: Diploidy	1.61514e-13					2.33595								9.66405
C3L-01054	PDAC	Female		38	Stage II			N			No	0.00228613			0.625453	SBS40		ID8	CN1: Diploidy	3.87069					1.43176e-11								46.1293														5.35218e-12
C3L-01061	GBM	Male		66		0	840	N	N	nmf3	No	0.0573721		1.08	1	SBS1		ID4	CN1: Diploidy	40.7691				25.8877		6.34319																					1.74099e-12	2
C3L-01124	PDAC	Female		70	Stage III	0	399	N	N	Classical	No	6.21179e-05	Mutation	0.38	0.418772	SBS1			CN1: Diploidy	22.5731					7.42688								1.3588e-13
C3L-01138	HNSCC	Male		62	Stage IV	0	367	Cr	Cr	Basal	Yes	0.835519	Mutation	3.18	0.576483	SBS13	DBS4	ID4	CN15: Chromosomal LOH, 2xWGD			66.9431				17.6921			84.1585	29.2064						8.79128e-13			5.57648e-12								0.999995	2.40246	3.95815e-14
C3L-01142	GBM	Female		42		0		N	N	nmf2	No	0.00084638		0.98	0.262723	SBS1		ID4	CN1: Diploidy	27.216				14.2529		12.5311																					5.52136e-12	6.49739e-12
C3L-01146	GBM	Male		59		1	509	N	N	nmf2	Yes	0.927473		1.54	0.456075	SBS1		ID9	CN18: 2xWGD, TP53 mut	46.105				25.1848		15.7102																					3.63009e-12	1.00711e-11
C3L-01149	GBM	Male		48		0	666	N	N	nmf3	Yes	0.999		1.06	0.949695	SBS5		ID9	CN18: 2xWGD, TP53 mut	16.9401				33.7509		19.309																					1.95825e-14	1.06462
C3L-01154	GBM	Female		51		1	496	N	N	nmf3	Yes	0.998651		0.78	0.88882	SBS1		ID9	CN18: 2xWGD, TP53 mut	35.4823				14.2159		3.30188																					1	5.45302e-12
C3L-01155	GBM	Male		66		0	362	N	N	nmf1	Yes	0.999723		1.3	0.822838	SBS5		ID9	CN18: 2xWGD, TP53 mut	34.3992				41.2073		2.39345																					1	3.92585e-14
C3L-01156	GBM	Male		57		1	291	N	N	nmf1	Yes	0.995859		1.08	0.697395	SBS1		ID3	CN18: 2xWGD, TP53 mut	41.9284				28.5514		12.5202																					1	6.00012e-12
C3L-01157	GBM	Female		66		1	984	N	N	nmf1	Yes	0.999642		0.94	0.502476	SBS5		ID9	CN18: 2xWGD, TP53 mut	19.9266				31.9892		11.0843																					4.7687e-12	7.6779e-12
C3L-01237	HNSCC	Male		57	Stage IV	0		Ex	Cr	CIN	Yes	0.677055	Mutation	2.62	0.759109	SBS13	DBS4	ID3	CN15: Chromosomal LOH, 2xWGD			64.7146				0.688632			60.7627	26.8341						9.14928e-13			1								0.572011	3.23027e-14	3.44739
C3L-01246	UCEC	Female	White	62	Stage I	0	1538		Cr	CNV_high	No	0.293309	Mutation	1.32	0.685575	SBS40		ID8	CN19: Unknown	6.25495							2.53405	4.95243e-12					42.2103	4.06453e-12												4.49253e-12
C3L-01248	UCEC	Female	White	42	Stage II	0	798			CNV_low	No	0.000195914		0.3	0.523042	SBS1		ID14	CN1: Diploidy	3.65886							1.62419	1.65425					1.92632e-12	1.06269												7.72283e-13
C3L-01249	UCEC	Female	White	65	Stage I	0	1517		N	CNV_low	No	0.0258835		0.78	0.422009	SBS40		ID8	CN1: Diploidy	20.3254							3.9116e-12	4.95243e-12					16.175	6.49858												5.6705e-13
C3L-01252	UCEC	Female	White	76	Stage I	0	1581		N	CNV_low	No	0.013026		9.02	0.186659	SBS1		ID2	CN1: Diploidy	214.602							3.9116e-12	3.43868					34.4273	183.804												89
C3L-01256	UCEC	Female	White	75	Stage I	0	1435		Cr	CNV_low	No	0.00616875		0.88	0.291937	SBS40		ID8	CN1: Diploidy	18.076							3.9116e-12	3.46205					23.7758	1.82463e-07												1.07458
C3L-01257	UCEC	Female	White	71	Stage I	0	603			MSI-H	No	0.0362661	Mutation	10.3	0.446246	SBS44	DBS3	ID2	CN1: Diploidy	191.124							9.27746	4.95243e-12					32.8093	253.822			1	2.18172e-12						9.94223e-14		174.083
C3L-01275	UCEC	Female		65	Stage I	0	1485			MSI-H	No	0.0377782		19.14	0.754252	SBS44	DBS2	ID2	CN1: Diploidy	322.799							0.000352532	12.2869					45.1075	617.725			7.05669e-12	5.35345e-14						1.73581e-14		337.43
C3L-01281	CCRCC	Male	White	66	Stage IV	0	1779	Cr	Cr	Metabolic Immune Desert	Yes	0.999987		1.66	0.794324	SBS5		ID3	CN2: Tetraploidy			23.7543		43.8742																							5.47935		2.52065
C3L-01282	UCEC	Female	White	64	Stage I	0	1784		N	MSI-H	No	0.0987268		18.74	0.594212	SBS44		ID2	CN1: Diploidy	231.896							0.000204709	9.90487e-12					37.3951	643.207												254.731
C3L-01283	CCRCC	Male	White	37	Stage I	0	735	N	N	CD8+ Inflamed	No	0.00397596		0.66	0.245494	SBS5	DBS9	ID8	CN1: Diploidy			9.40609e-11		20.9999															3.67452e-12				1				2.86812e-11		5.08351e-12
C3L-01285	LSCC	Male	White	54	Stage II	0	1697	Cr	Cr	Proliferative primitive	Yes	0.852364	Mutation	4.98	1	SBS4	DBS2	ID3	CN15: Chromosomal LOH, 2xWGD				138.565	73.2344	81.2084				23.992								1		3.04818e-12	2.50271e-12			6.03305e-12				14.2797
C3L-01286	CCRCC	Male	White	58	Stage III	1	1028	N	N	VEGF Immune Desert	Yes	0.878684		1.64	0.770917	SBS5	DBS9	ID8	CN3: Octoploidy			23.8577		57.1201															3.67452e-12				1				5.78371e-12		2.67935
C3L-01287	CCRCC	Male	White	60	Stage IV	1	633	N	Cr	CD8+ Inflamed	No	0.352836		1.14	0.469552	SBS5	DBS9	ID8	CN9: Focal LOH, TP53 mut			0.494587		28.0451															2.19339e-12				1				2.32538		3.25733e-12
C3L-01288	CCRCC	Female	White	70	Stage I	0	1800	Cr	N	VEGF Immune Desert	Yes	0.968259		1.88	0.985844	SBS3	DBS9	ID8	CN2: Tetraploidy			66.4341		2.39263e-13															1.26638				1.73976e-12				6.29127		4.2132e-14
C3L-01302	CCRCC	Female	White	71	Stage III	1	55	N	N	CD8- Inflamed	No	0.192893		1.14	0.575982	SBS5	DBS9	ID3	CN9: Focal LOH, TP53 mut			14.904		10.814															1				5.1345e-12				5.09738		2.16858e-10
C3L-01304	UCEC	Female	White	68	Stage I	0	1862		N	CNV_low	Yes	0.999979		0.96	0.731041	SBS40		ID8	CN2: Tetraploidy	20.265							4.50476	4.95243e-12					19.4656	5.76352												5.6705e-13
C3L-01307	UCEC	Female	White	74	Stage IV	1	205		N	CNV_high	Yes	0.795788	Mutation	0.84	0.570289	SBS40		ID8	CN2: Tetraploidy	10.7899							3.9116e-12	4.95243e-12					25.1588	10.3996												5.95122e-13
C3L-01311	UCEC	Female	White	55	Stage I	0	1785			POLE	No	0.00685926		56.26	0.779949	SBS10b	DBS10	ID14	CN1: Diploidy	163.356							131.194	2938.68					7.70527e-12	48.3308			1.32367e-11	1.78657e-12						2		1.37251e-12
C3L-01312	UCEC	Female	White	56	Stage I	0	1784		Cr	CNV_low	No	0.0641942		0.98	0.304393	SBS40		ID8	CN1: Diploidy	25.6991							3.9116e-12	4.95243e-12					15.9474	16.2106												6.62869e-12
C3L-01313	CCRCC	Male	White	63	Stage III	1	1229	Cr	N	Metabolic Immune Desert	Yes	0.942911		1.94	0.746365	SBS3	DBS9	ID8	CN2: Tetraploidy			65.4642		43.5358															3.67452e-12				1				3.01413		4.2132e-14
C3L-01327	GBM	Male	White	74		1	646		Cr	nmf3	No	0.0995071		1.6	0.852633	SBS5		ID4	CN1: Diploidy	30.3672				40.3261		27.3067																					0.976018	1.55619
C3L-01328	PDAC	Male	White	71	Stage II	0	271	N	Cr	Basal-like	No	0.0834896	Mutation	0.5	0.473305	SBS1		ID9	CN1: Diploidy	15.3939					10.7716								7.83448														2
C3L-01330	LUAD	Female	White	68	Stage I	0	1595	Ex	Cr	C4	No	0.0941603		0.98	0.810501	SBS6		ID8	CN9: Focal LOH, TP53 mut		3.68102		2.86749e-12	15.6285	35.6902						5.39384e-13																8.21271e-14
C3L-01352	CCRCC	Female	White	76	Stage I	0	233	N	N	VEGF Immune Desert	No	0.000581495		1.7	0.720472	SBS5	DBS9	ID8	CN1: Diploidy			27.3174		51.6579															3.29039e-12				4.20898e-12				1.5912e-10		4.86179
C3L-01453	PDAC	Male	White	69	Stage II	0		N	Cr	Classical	No	0.00351146	Mutation	0.7	0.481024	SBS1			CN1: Diploidy	23.676					4.0756								15.2484
C3L-01455	LSCC	Male	White	88	Stage II	1	33	Ex	N	Inflamed secretory	No	0.0523766		3.38	0.350148	SBS5	DBS2	ID3	CN1: Diploidy				18.0941	93.3481	1.27348				76.2839								2		4.92983e-12	5.3949e-12			7.97685e-12				6.94978e-12
C3L-01553	CCRCC	Male	White	59	Stage I	0	384	N	Cr	Metabolic Immune Desert	Yes	0.999985		0.98	0.612388	SBS5		ID3	CN2: Tetraploidy			8.34024e-11		23.7122																							5.5928		6.4072
C3L-01557	CCRCC	Male	Black	51	Stage III	0	329	N	Cr	VEGF Immune Desert	Yes	0.968172	Mutation	1.1	0.956372	SBS5		ID3	CN3: Octoploidy			15.7191		7.43831																							1.97232		4.2132e-14
C3L-01560	CCRCC	Female	White	54	Stage I	0	250	N	Cr	VEGF Immune Desert	Yes	0.978572		0.84	0.486694	SBS5		ID8	CN2: Tetraploidy			0.168409		38.6665																							2.64244e-11		2.49812
C3L-01598	PDAC	Female	White	73	Stage I	1	913	N	N	Basal-like	No	0.00185569	Mutation	1.2	0.481091	SBS1		ID8	CN1: Diploidy	33.0566					22.8848								17.0586														5.35218e-12
C3L-01603	CCRCC	Male	White	63	Stage I	0	1765	Cr	Cr	CD8+ Inflamed	Yes	0.999955		1.1	0.640518	SBS5		ID3	CN9: Focal LOH, TP53 mut			1.0706e-13		6.99266e-10																							10.7436		3.82733
C3L-01606	LSCC	Male	White	66	Stage I	0	1782	Ex	Cr	Basal inclusive	No	0.0844705	Mutation	5.36	0.484076	SBS13	DBS2	ID3	CN9: Focal LOH, TP53 mut				120.402	60.9749	62.0689				128.554								7		1.27127e-12	1.54586e-12			1				1.76257
C3L-01607	CCRCC	Male	White	83	Stage III	0	1794	N	Cr	CD8+ Inflamed	No	0.356674		1.76	0.409827	SBS3	DBS4	ID8	CN2: Tetraploidy			68.8379		22.0241															3				4.26681e-12				6.30006		8.45605e-12
C3L-01632	LUAD	Female	White	60	Stage II	1	717		N	C2	No	0.0436454		3.4	0.855586	SBS4	DBS2	ID3	CN1: Diploidy		29.0738		161.337	9.5374	18.0523						8.93793e-12						3.8679e-11		8.06976e-12								10
C3L-01637	PDAC	Female	White	78	Stage II	1	715	Ex	Cr	Classical	No	0.00610598	Mutation	0.78	0.641926	SBS40		ID8	CN1: Diploidy	20.3233					1.49179e-13								27.6767														1
C3L-01662	PDAC	Female	White	60	Stage III	1	344	N	Cr	Classical	No	0.00580154		0.52	0.792532	SBS40		ID8	CN1: Diploidy	8.89482					6.9753								24.1299														4.20285e-12
C3L-01663	LSCC	Female	White	73	Stage III	1	1729		Cr	EMT enriched	No	0.0950767	Mutation	7.18	0.600096	SBS13	DBS6	ID14	CN9: Focal LOH, TP53 mut				144.74	109.307	47.2014				135.751								1		4.99999e-12	1			5.64729e-12				4.1028
C3L-01682	LUAD	Female	White	78	Stage I	0	1617	Ex	Cr	C4	No	0.0113039	Mutation	1.84	0.402887	SBS4	DBS2	ID14	CN1: Diploidy		15.2718		65.576	22.3047	25.8474						5.39384e-13						3		9.84875e-12								8.21271e-14
C3L-01683	LUAD	Male	White	77	Stage I	1	1046	Ex	Cr	C1	No	0.00456849		0.24	0.401741	SBS4			CN1: Diploidy		3.09109		15.3627	4.54623	1.18742e-12						5.39384e-13
C3L-01687	PDAC	Female		78	Stage III	1	376	N	N	Classical	No	0.0318109	Mutation	0.7	0.608555	SBS1		ID8	CN9: Focal LOH, TP53 mut	29.8455					14.8966								1.25788														2
C3L-01689	PDAC	Male		62	Stage II	1	594	Ex	Cr	Basal-like	Yes	0.923976	Mutation	0.88	0.576515	SBS40		ID3	CN2: Tetraploidy	25.7929					3.6454								21.5617														1
C3L-01703	PDAC	Male		62	Stage II	1	287	Ex	Cr	Classical	No	0.00063611	Mutation	0.94	0.620555	SBS1		ID9	CN1: Diploidy	26.7979					5.77203								18.43														2.29866e-12
C3L-01744	UCEC	Female	White	62	Stage I	0	953			MSI-H	No	0.0135856		28.08	0.75777	SBS1	DBS10	ID14	CN1: Diploidy	815.554							10.1413	0.250057					5.00787	776.608			6.61833e-12	8.93287e-13						1		202.826
C3L-01836	CCRCC	Male	White	47	Stage I	0	1122	Cr	Cr	VEGF Immune Desert	No	0.0418956	Mutation	0.46	0.673566	SBS5		ID3	CN9: Focal LOH, TP53 mut			1.0706e-13		8.5946																							5		3.18302e-11
C3L-01838	LSCC	Male	White	70	Stage I	0	1707	Ex	Cr	EMT enriched	No	0.0537646	Mutation	2.04	0.346364	SBS5	DBS9	ID6	CN1: Diploidy				54.908	56.3766	17.564				5.15118								1		4.49751e-12	3.78677e-12			1				5.03488e-12
C3L-01861	CCRCC	Male	White	57	Stage I	0	1761	Cr	Cr	VEGF Immune Desert	No	0.00401023		0.98	0.431277	SBS3	DBS9	ID8	CN9: Focal LOH, TP53 mut			36.681		27.3189															1.74563e-12				2				5.03931e-11		5.84617e-12
C3L-01862	LUAD	Male	White	81	Stage III	1	594			C3	No	0.0438583		2.9	0.524841	SBS4	DBS2	ID18	CN1: Diploidy		7.11019		103.123	19.2051	32.9088						11.6532						0.999999		9.1446e-12								1.24124
C3L-01882	CCRCC	Male	White	48	Stage I	0	350	Cr	Cr	CD8- Inflamed	No	0.0394116		0.78	0.17433	SBS3	DBS9	ID5	CN1: Diploidy			52		1.60491e-09															3.29039e-12				4.20898e-12				2.28615e-12		4.37421
C3L-01884	LSCC	Male	White	74	Stage I	1	1653		N	Basal inclusive	No	0.170781	Mutation	6.14	0.507413	SBS5	DBS2	ID6	CN9: Focal LOH, TP53 mut				189.868	152.314	7.27932				48.5382								4		6.758e-12	1			1.32378e-12				4.74589
C3L-01885	CCRCC	Male	White	67	Stage I	0	342	Cr	Cr	CD8- Inflamed	No	0.0761914		1.46	0.33987	SBS3		ID3	CN9: Focal LOH, TP53 mut			58.7396		23.2115																							9		7.99626e-12
C3L-01887	GBM	Male	White	48		1	1703	N		nmf1	Yes	0.99966	Mutation	0.94	0.938705	SBS5	DBS9	ID9	CN2: Tetraploidy	26.5853				40.4146		2.54389e-13										1.76904e-14			7.99998e-12				1		7.99998e-12		1.95825e-14	2.64146e-10
C3L-01889	LUAD	Female	White	71	Stage I	0	1799	Ex	N	C4	Yes	0.979427		3.4	0.709261	SBS4	DBS4	ID3	CN7: Chromothripsis Amp		13.5686		139.47	30.6327	57.3282						5.39384e-13						6.36621e-14		3								8.21271e-14
C3L-01890	LUAD	Female	White	58	Stage I	0	671	Cr	Cr	C3	No	0.0706072			0.66601				CN1: Diploidy
C3L-01924	LUAD	Female	White	68	Stage I	0	1133	Cr	Ex	C1	No	0.197415	Mutation	11.74	0.487556	SBS4	DBS2	ID3	CN1: Diploidy		31.4762		561.554	75.0237	48.5862						32.3599						5.05383		1.57007e-12								4.50871
C3L-01925	UCEC	Female	White	65	Stage IV	0	1351		N	CNV_high	Yes	0.999934	Mutation	0.7	0.870455	SBS40		ID8	CN7: Chromothripsis Amp	8.3295							3.9116e-12	4.95243e-12					30.0174	7.6515												1.02458
C3L-01971	PDAC	Male	White	66	Stage I	1	276	N	Cr	Classical	No	0.0748537	Mutation	1.06	0.383962	SBS1		ID9	CN9: Focal LOH, TP53 mut	48.8409					9.89018								13.269														1
C3L-02041	GBM	Female	White	51		0	1030	N		IDH mutant	Yes	0.999999	Mutation	0.92	0.525506	SBS5		ID9	CN18: 2xWGD, TP53 mut	24.9159				44.5821		16.502																					3.94139e-12	3.50834e-12
C3L-02109	PDAC	Female		79	Stage II	0	261	N	Cr	Classical	No	0.00342569	Mutation	0.74	0.833507	SBS40		ID9	CN1: Diploidy	16.7894					17.025								16.1855														1
C3L-02112	PDAC	Male		66	Stage III			Cr	Cr		No	0.00527725			0.264597	SBS40			CN1: Diploidy	1.61514e-13					7.0685								8.9315
C3L-02115	PDAC	Male		80	Stage III	1	723	Ex	Ex	Classical	No	0.0123162		0.14	0.645326	SBS1			CN1: Diploidy	27.4238					4.09993								1.47628
C3L-02116	PDAC	Male		67	Stage I	1	1063	Ex	Cr	Classical	No	0.00101474		0.54	0.596753	SBS40		ID9	CN1: Diploidy	18.9272					3.67925								18.3936														2.29866e-12
C3L-02118	PDAC	Female		67	Stage I	1	632	N	N	Classical	No	0.0619219	Mutation	0.82	0.844672	SBS1		ID3	CN1: Diploidy	33.3947					13.212								1.39332														4.55094e-12
C3L-02127	LSCC	Male	White	66	Stage II	0	1447	Cr	Cr	Classical	Yes	0.973401	Mutation	3.4	0.740039	SBS6	DBS4	ID6	CN7: Chromothripsis Amp				13.7281	103.878	108.616				16.7781								1.39835e-12		1.00001	4.37894e-12			6.17618e-12				2.00534e-12
C3L-02130	LSCC	Male	White	70	Stage I	1	1407	Cr	Cr	EMT enriched	No	0.114807	Mutation	5.98	0.292138	SBS4	DBS2	ID3	CN17: HRD				239.215	75.4361	45.6048				34.7446								2		4.92983e-12	5.3949e-12			7.97685e-12				16.1498
C3L-02163	LSCC	Male	White	57	Stage II	0	727	Cr	Cr	Classical	Yes	0.791621	Mutation	4.16	0.930867	SBS5	DBS6	ID3	CN15: Chromosomal LOH, 2xWGD				108.512	106.791	52.1459				21.5505								1.08759e-12		1.00001	2			2.2203e-12				3
C3L-02164	LSCC	Male	White	58	Stage II	0	370	Ex	Cr	Inflamed secretory	No	0.000728496		0.06	0.399189	SBS6			CN1: Diploidy				1.58361	5.47653e-13	3.4164				4.45101e-13
C3L-02168	LSCC	Male	White	66	Stage II	0	1421	N	N	Classical	Yes	0.646545	Mutation	7	0.63403	SBS4	DBS4	ID3	CN7: Chromothripsis Amp				295.788	2.09286e-10	103.285				68.9281								1		4.49751e-12	3.78677e-12			1				8.62535
C3L-02170	LSCC	Male	White	73	Stage I	0		Ex	Cr	Inflamed secretory	No	0.0282618	Mutation	1.5	0.283708	SBS5	DBS2	ID9	CN1: Diploidy				67.7873	51.66	4.81045e-13				12.5526								1		6.0242e-12	6.58252e-12			1.0553e-11				5.86478e-11
C3L-02219	LUAD	Male	White	77	Stage III	1	931	Ex		C4	No	0.100091		2.04	0.566894	SBS6	DBS2	ID14	CN9: Focal LOH, TP53 mut		19.1491		32.1166	17.7954	61.9386						5.39384e-13						2		7.83957e-12								8.11586e-13
C3L-02345	LUAD	Female	White	61	Stage I	0	1376	Ex	Cr	C1	No	0.105766		4.82	0.652305	SBS4	DBS2	ID3	CN9: Focal LOH, TP53 mut		7.26239		220.766	40.2633	41.7084						5.39384e-13						4		7.82622e-12								3.31343
C3L-02348	LUAD	Female	White	58	Stage II	0	1425	Cr	N	C4	No	0.0777754		1.22	0.652651	SBS6		ID14	CN1: Diploidy		9.87841		25.7285	12.5267	21.7985						4.06771																2
C3L-02349	LSCC	Female	White	81	Stage I	0	1442		Cr	Classical	No	0.333049	Mutation	7.54	0.648494	SBS4	DBS2	ID9	CN9: Focal LOH, TP53 mut				282.361	71.8388	66.1706				94.6298								10		2.18469e-12	4.48269e-12			4.74091e-12				7.41928
C3L-02350	LUAD	Male	White	69	Stage I	0	1418	Ex	Cr	C2	No	0.00175038		0.9	0.447653	SBS6		ID8	CN1: Diploidy		1.51321e-12		1.90927e-05	18.8525	27.6335						4.51371																2
C3L-02358	LSCC	Female	White	75	Stage I	0	1448	Ex		Basal inclusive	Yes	0.999759	Mutation	4.06	0.948056	SBS4	DBS9	ID3	CN7: Chromothripsis Amp				126.773	67.5713	48.1193				25.5365								1		1.00001	3.51367e-12			4.1434e-12				4.91782
C3L-02365	LUAD	Female	White	62	Stage II	1	627	Ex	N	C4	Yes	0.977897	Mutation	6.82	0.755297	SBS4	DBS2	ID3	CN7: Chromothripsis Amp		45.7487		278.592	57.1288	70.2413						16.289						2.99325e-10		5.0884e-12								6.74013
C3L-02463	PDAC	Male	White	63	Stage I	0	740	Cr	N	Classical	No	0.0111778	Mutation	1.02	0.653733	SBS40	DBS4	ID9	CN9: Focal LOH, TP53 mut	22.0263					12.4721								22.5016						1		7.97919e-12			1.19954e-11	1.71885e-13		1
C3L-02465	GBM	Male		50		1	591			nmf2	Yes	0.804645	Mutation	0.88	0.248448	SBS5		ID9	CN2: Tetraploidy	10.9542				27.0808		14.965																					3.97218e-12	4.59068e-12
C3L-02504	GBM	Male	White	71		1	873	Ex		nmf3	Yes	0.998049		1.34	0.919064	SBS7b		ID9	CN2: Tetraploidy	6.2913				38.2395		34.4692																					1	6.39766e-12
C3L-02508	LUAD	Male	White	65		0	1013		Cr	C2	No	0.0026866		0.18	0.469177	SBS6			CN1: Diploidy		1.51321e-12		1.77318	1.45265e-12	10.2268						1.98504e-12
C3L-02542	GBM	Female	White	58		1	180		Cr	nmf3	No	0.0700133	Mutation	2.5	0.94478	SBS7b	DBS4	ID4	CN9: Focal LOH, TP53 mut	9.90574				6.35446e-13		177.094										1.59997e-11			1				1.5953e-11		7.99998e-12		5.53709e-12	2
C3L-02546	LSCC	Male	White	74	Stage I	0	1432	Ex		EMT enriched	No	0.361069	Mutation	4.14	0.435356	SBS4	DBS2	ID6	CN1: Diploidy				122.869	21.4445	67.1057				50.5812								6		1.00001	1.47725e-12			6.36929e-13				7.4605e-11
C3L-02549	LUAD	Male	White	69	Stage II	1	447		Cr	C2	No	0.00533924		0.58	0.663862	SBS6		ID8	CN1: Diploidy		1.51321e-12		2.16616	9.54068	14.293						1.14747e-11																1
C3L-02552	LSCC	Male	White	68	Stage I	1	1387	Cr	Cr	EMT enriched	No	0.000623582	Mutation	1.3	0.247702	SBS4	DBS2	ID3	CN1: Diploidy				46.7798	28.0642	7.55164				2.60432								1		6.0242e-12	6.58252e-12			1.0553e-11				1
C3L-02604	PDAC	Female	White	84	Stage II	1	118	Ex	Cr	Basal-like	No	0.043551	Mutation	1.4	0.909534	SBS1		ID3	CN9: Focal LOH, TP53 mut	76.873					10.1957								9.9313														2.2937e-12
C3L-02606	PDAC	Female		68	Stage II	1	403	Ex	Cr	Basal-like	No	0.0286235	Mutation	0.96	0.575415	SBS1		ID9	CN1: Diploidy	38.9876					6.0469								20.9656														1
C3L-02610	PDAC	Male		80	Stage II	1	190	Cr	Cr	Classical	No	0.00319024	Mutation	0.7	0.579233	SBS1		ID8	CN1: Diploidy	25.9334					16.9397								15.1268														2.45231e-12
C3L-02613	PDAC	Female		52	Stage II	1	211	N	Cr	Basal-like	No	0.0881163	Mutation	2.42	0.807685	SBS40	DBS10	ID8	CN9: Focal LOH, TP53 mut	6.46056e-13					23.792								136.208						1.45958e-14		7.99681e-12			1	7.98025e-12		1
C3L-02617	HNSCC	Male		64	Stage II	0	967	Cr	Cr	CIN	No	0.0549521	Mutation	7.88	0.905761	SBS3	DBS4	ID16	CN9: Focal LOH, TP53 mut			463.288				29.3614			47.9971	62.3545						1.2272e-12			1.07428								4.8178	0.970883	7.91629e-14
C3L-02619	LSCC	Male	White	70	Stage III	0	505	Cr	N	Basal inclusive	No	0.348882	Mutation	4.38	0.357679	SBS6	DBS2	ID3	CN1: Diploidy				81.1801	81.1547	110.46				67.2053								3		2.77541e-12	1.90812e-12			2				3
C3L-02621	HNSCC	Male		68	Stage I	0	314	Cr	Cr	CIN	No	0.000168307		6.14	0.337446	SBS3	DBS4	ID3	CN1: Diploidy			296.717				42.6532			32.2061	28.4242						1			3.33211e-14								6.84924	3.23027e-14	3.95815e-14
C3L-02625	LSCC	Male	White	66	Stage II	1	489	Ex	N	Inflamed secretory	No	0.0431716	Mutation	6.58	0.587142	SBS13	DBS2	ID3	CN1: Diploidy				158.867	32.6392	82.1633				182.331								2		4.92983e-12	5.3949e-12			7.97685e-12				2.60199
C3L-02627	LSCC	Female	White	64	Stage I	0	1411	Cr	N	Basal inclusive	Yes	0.974996	Mutation	9.46	0.582641	SBS4	DBS2	ID3	CN15: Chromosomal LOH, 2xWGD				562.438	1.09531e-12	54.0478				39.5158								16		1.65075e-12	1			1.1406e-13				6.593
C3L-02629	LSCC	Male	White	57	Stage II	0	40	Ex	Cr	Inflamed secretory	No	0.000256003	Mutation	1.36	0.208648	SBS13		ID6	CN1: Diploidy				23.6575	5.0369	0.0168004				62.2889																		9.45952e-13
C3L-02642	GBM	Male		77		1	828	N	N	nmf1	Yes	0.999198	Mutation	1.12	0.554716	SBS5		ID4	CN2: Tetraploidy	27.321				33.7376		5.94134																					2.59331e-12	6.14879e-12
C3L-02646	LSCC	Male	White	74	Stage III	1	1027	Cr	N	Classical	Yes	0.590958	Mutation	5.42	0.610692	SBS4	DBS4	ID3	CN7: Chromothripsis Amp				158.077	101.076	45.7303				76.1169								1.17559e-12		2.00001	3.27358e-12			2.93264e-12				1.46335
C3L-02648	LSCC	Male	White	72	Stage II	1	261	Ex	Cr	Basal inclusive	No	0.104158	Mutation	4.92	0.555829	SBS4	DBS2	ID3	CN9: Focal LOH, TP53 mut				242.414	5.47653e-13	56.9366				27.6499								8		6.27347e-13	1			6.1424e-14				7.54256
C3L-02649	LSCC	Male	White	62	Stage III	1	1072	Ex	N	Proliferative primitive	Yes	0.94704	Mutation	5.52	0.93259	SBS13	DBS4	ID3	CN15: Chromosomal LOH, 2xWGD				62.9394	67.6683	59.0882				219.304								2		2.00001	9.26334e-13			2				6.10513
C3L-02650	LSCC	Male	White	53	Stage III	0	1422	Cr	Cr	Basal inclusive	No	0.0535556	Mutation	4.1	0.352085	SBS4	DBS2	ID9	CN1: Diploidy				216.451	7.06728	7.56776				18.9146								5		1.09235e-12	2.24134e-12			2.37045e-12				3.08579
C3L-02651	HNSCC	Male		81	Stage II	0	291	Cr	Cr		No	0.00624295	Mutation	7.26	0.552765	SBS3	DBS4	ID7	CN1: Diploidy			348.126				10.6087			76.3495	23.9168						6.67857e-13			1.94369e-13								4.15979	1.41405	3.42237
C3L-02660	LSCC	Male	White	72	Stage III	1	355	Ex	Cr	EMT enriched	No	0.0335084	Mutation	5.54	0.574547	SBS4	DBS4	ID3	CN1: Diploidy				204.432	31.6814	105.695				20.1917								3		4.00002	3.73811e-14			7.70767e-13				3.77877
C3L-02665	LSCC	Male	White	51	Stage II	0				Proliferative primitive	Yes	0.75267	Mutation	9.94	0.665965	SBS4	DBS2	ID3	CN15: Chromosomal LOH, 2xWGD				472.201	0.000106818	62.5977				138.202								7		1.01792e-12	3.66766e-11			1				19.1275
C3L-02669	LSCC	Male	White	73	Stage II	1	796	Ex	Cr	Classical	Yes	0.820411	Mutation	9.94	0.739697	SBS4	DBS9	ID3	CN7: Chromothripsis Amp				394.047	150.208	71.9206				71.8246								3		2.39124e-13	1.3012e-12			2				9.28079
C3L-02701	PDAC	Male		72		1	243	N	Cr	Basal-like	No	0.00463802	Mutation	0.96	0.380171	SBS6		ID3	CN1: Diploidy	20.2462					40.341								3.41285														1
C3L-02704	GBM	Male	White	54		0	186	Ex		nmf2	Yes	0.998727		0.6	0.675096	SBS5	DBS9	ID4	CN2: Tetraploidy	10.4557				27.5443		2.54389e-13										1.76904e-14			7.99998e-12				1		7.99998e-12		1.88843e-12	1
C3L-02705	GBM	Male	White	60		1	111	N	Cr	nmf2	No	0.0584867		1.04	0.545508	SBS5		ID9	CN1: Diploidy	21.1761				26.5514		15.2726																					4.63852e-12	1.17474e-12
C3L-02707	GBM	Male	White	58		0	91	N	Cr	nmf3	Yes	0.999399		0.88	0.79385	SBS5		ID9	CN18: 2xWGD, TP53 mut	21.6971				27.7244		6.57853																					1.95825e-14	1.85863
C3L-02708	GBM	Male	White	43		1	738			IDH mutant	Yes	0.998165	Mutation	1.2	1	SBS5		ID4	CN2: Tetraploidy	8.40495				47.3444		3.25067																					7.83298e-14	8.00313
C3L-02809	PDAC	Male	White	84	Stage II	1	68	Cr	Cr	Classical	No	0.0992249	Mutation	0.92	0.943295	SBS1		ID8	CN9: Focal LOH, TP53 mut	26.6891					20.8082								7.5027														2.41057e-12
C3L-02890	PDAC	Male		65	Stage III	1	1007	Ex	Ex	Classical	No	0.00418648		0.9	0.28098	SBS1		ID7	CN1: Diploidy	63.427					1.37247e-11								10.573														0.953701
C3L-02891	LSCC	Female	White	66	Stage II	0	1412	Ex	N	Inflamed secretory	No	0.0204267	Mutation	1.58	0.368329	SBS6	DBS4	ID9	CN9: Focal LOH, TP53 mut				10.6378	39.3668	46.6797				31.3155								1		1.00001	3.51367e-12			4.1434e-12				1.71529e-11
C3L-02897	PDAC	Male	White	80	Stage I	0	256	Ex	N	Basal-like	No	0.000365015		0.62	0.522465	SBS6			CN1: Diploidy	13.4848					15.3346								10.1805
C3L-02899	PDAC	Male	White	73	Stage IV	1	91	N	Cr	Basal-like	No	0.0043034	Mutation	0.58	0.643106	SBS40		ID9	CN1: Diploidy	16.5					1.49179e-13								14.5														2.29866e-12
C3L-02900	GBM	Male	White	52		1	1053	Cr	N	IDH mutant	Yes	0.976823	Mutation	1.18	0.695852	SBS5		ID3	CN2: Tetraploidy	4.36492e-13				68.3281		3.67191																					1	6.00012e-12
C3L-02951	LSCC	Male	White	61	Stage II	0	1420	Cr	N	EMT enriched	No	0.0114987	Mutation	7.18	0.340709	SBS4	DBS2	ID3	CN1: Diploidy				312.013	72.7999	54.8458				28.3415								8		1.00001	1.23604e-12			5.70299e-14				3.90048
C3L-02955	GBM	Female	White	76		1	378		N	nmf1	No	0.00454479		0.62	0.131805	SBS5			CN1: Diploidy	3.37784				23.6222		2.54389e-13
C3L-02963	LSCC	Male	White	71	Stage I	0	1435	Cr	Ex	EMT enriched	No	0.0206071	Mutation	2.46	0.409683	SBS5	DBS4	ID14	CN1: Diploidy				49.6805	56.7685	23.9474				46.6034								1.35886e-12		5.49421e-12	4.80425e-12			1				3.41922e-12
C3L-02964	LSCC	Male	White	58	Stage II	1	766	Cr	Cr	Basal inclusive	No	0.0404649	Mutation	3.46	0.437766	SBS4	DBS2	ID9	CN1: Diploidy				145.118	70.7207	20.4054				11.7555								3		3.58933e-12	1			2.84155e-12				2.09592e-12
C3L-02968	LSCC	Male	White	64	Stage II	0	1375	Ex	N	Classical	No	0.138364	Mutation	3.9	0.418379	SBS4	DBS2	ID3	CN9: Focal LOH, TP53 mut				186.924	54.7443	15.3846				23.9468								6		2.29303e-12	3.37871e-12			2.60826e-12				5.2955
C3L-02969	LSCC	Male	White	76	Stage I	0	1427	Ex	N	Inflamed secretory	No	0.0338875	Mutation	4.68	0.635718	SBS4	DBS2	ID3	CN9: Focal LOH, TP53 mut				154.754	86.7276	45.5838				25.9341								4		1.17301	8.69716e-13			5.70299e-14				3.42352
C3L-02970	GBM	Male	White	58		1	381	Cr	N	nmf3	No	0.16292	Mutation	1.54	0.953483	SBS5		ID4	CN9: Focal LOH, TP53 mut	33.4426				57.2543		7.30316																					3.79317e-12	6.60272e-12
C3L-02984	GBM	Male	Asian	34		0	1469	N	N	IDH mutant	No	0.0647952	Mutation	0.22	0.829344	SBS5		ID3	CN1: Diploidy	2.05133				4.06726		2.88141																					5.52136e-12	6.49739e-12
C3L-03123	PDAC	Female		60	Stage II	0	1503	N		Basal-like	No	0.000875154	Mutation	7.88	0.558641	SBS6		ID7	CN1: Diploidy	7.05557e-08					547								2.17408e-12														3.49246e-12
C3L-03260	GBM	Female	White	75		1	43	Ex	Cr	nmf1	Yes	0.999796		0.86	0.806257	SBS5	DBS11	ID9	CN2: Tetraploidy	26.8677				24.1302		10.0021										1.59999e-11			1.73382e-14				1.74998e-14		1		5.90178	7.85169e-14
C3L-03266	GBM	Female	White	61		1	281	Cr	N	nmf3	Yes	0.998968		1.16	0.812244	SBS1		ID4	CN2: Tetraploidy	32.4598				17.2424		9.29778																					2.90475	3.09525
C3L-03272	LSCC	Male	White	67	Stage IV	0	155	Ex	Ex	Classical	No	0.07608		4.96	0.688736	SBS6	DBS2	ID9	CN9: Focal LOH, TP53 mut				156.575	49.3802	124.085				6.96054								2		1.00001	1.68667e-12			1.95802e-12				9.13557e-11
C3L-03356	PDAC	Male		71	Stage II	0	550	Ex		Classical	No	0.00171197	Mutation	0.46	0.51795	SBS40			CN1: Diploidy	8.36746					1.49179e-13								22.6325
C3L-03378	HNSCC	Male		54	Stage IV	0	1175	Cr	Cr	CIN	Yes	0.890749	Mutation	3.58	0.842926	SBS3		ID16	CN15: Chromosomal LOH, 2xWGD			101.386				37.5135			61.1681	44.9324																	5.64046e-14	0.999991	0.917495
C3L-03387	GBM	Male		70		1	403			nmf1	Yes	0.998688		1.36	0.425815	SBS1	DBS4	ID9	CN18: 2xWGD, TP53 mut	50.5039				35.7438		15.7522										1.59997e-11			1				1.5953e-11		7.99998e-12		1	3.92585e-14
C3L-03388	PDAC	Male		68	Stage III	1		N	N	Basal-like	Yes	0.876106	Mutation	0.5	0.650813	SBS40		ID9	CN2: Tetraploidy	2.53459					14.0469								21.4185														1
C3L-03390	GBM	Female		44		0	815	N	N	nmf3	No	0.0730591		0.76	1	SBS7b		ID4	CN1: Diploidy	3.9512				16.0118		25.037																					6.4204e-12	5.38832e-12
C3L-03392	GBM	Female		50		1	147	N	N	nmf2	No	0		0.56	0.175597	SBS1		ID4	CN1: Diploidy	16.1836				7.3835		8.43293																					2.18541e-13	1.12381
C3L-03394	PDAC	Female		65	Stage I			N	N		No	0.0220119			0.467967	SBS40			CN1: Diploidy	3.51715					2.02683e-11								8.48285
C3L-03395	PDAC	Male		78	Stage III			N	Cr		No	0.0012559	Mutation		0.375178	SBS1			CN1: Diploidy	24.1631					1.49179e-13								6.83691
C3L-03400	GBM	Female		38		0	786	N	N	nmf2	No	0.0332709	Mutation	0.68	0.445371	SBS7b			CN1: Diploidy	1.73655				10.0116		36.2519
C3L-03405	GBM	Male		59		1	87	N	N	nmf3	Yes	0.99998		1.1	0.991751	SBS5		ID9	CN18: 2xWGD, TP53 mut	25.9202				35.8595		6.22029																					1.50744	1.49256
C3L-03407	GBM	Female		57		1	238	Cr	Ex	nmf2	No	0.100547	Mutation	0.92	0.1869	SBS5		ID4	CN1: Diploidy	13.0617				38.1455		5.79283																					1.95825e-14	1.22752
C3L-03628	PDAC	Female		69	Stage III	1	596	Ex		Basal-like	No	0.00239879	Mutation	0.46	0.638354	SBS1			CN1: Diploidy	26.9049					5.63095								8.46417
C3L-03630	PDAC	Male		78	Stage II	0	78	Ex		Classical	No	0.00447004	Mutation	0.98	0.536902	SBS1			CN1: Diploidy	27.637					7.60181								20.7612
C3L-03632	PDAC	Male		74	Stage I			N	Cr		No	0.00801112			0.713514	SBS6	DBS10		CN1: Diploidy	5.63385					16.4494								3.91673						1.95338e-13		1			1.62688e-14	2.17168e-13
C3L-03635	PDAC	Male		63		1	854	N	Cr	Classical	No	0.0260757	Mutation	1.02	0.727609	SBS1			CN1: Diploidy	45.2373					9.36649								9.39621
C3L-03639	PDAC	Male		76	Stage I	1	246	N	Cr	Basal-like	Yes	0.949759	Mutation	1.64	0.69571	SBS40		ID3	CN2: Tetraploidy	38.3575					18.2126								37.4299														3
C3L-03678	LSCC	Male		49	Stage III	1	485	Ex	Cr	Proliferative primitive	No	0.10446	Mutation	7.44	0.728707	SBS4	DBS2	ID3	CN9: Focal LOH, TP53 mut				316.988	50.601	29.1097				129.302								4		8.11753e-13	1.99184e-12			2.52278e-12				3.00725
C3L-03681	GBM	Female	White	62		1		N	N	nmf2	Yes	0.998912		0.68	0.356713	SBS5		ID3	CN2: Tetraploidy	10.3948				34.2172		6.38797																					1	6.00012e-12
C3L-03727	GBM	Female	White	71		1	721	N	N	nmf3	No	0.0961525		1.46	0.753844	SBS5		ID9	CN9: Focal LOH, TP53 mut	39.1276				47.7361		16.1362																					4.7687e-12	7.6779e-12
C3L-03728	GBM	Female	White	80		1	127	N	N	nmf2	Yes	0.94596		1.2	0.205717	SBS5		ID3	CN18: 2xWGD, TP53 mut	31.1393				30.9558		17.9049																					1	1.95548e-12
C3L-03743	PDAC	Female	White	71	Stage II	1	732	N	Cr	Basal-like	No	0.050054	Mutation	1.18	0.933699	SBS1		ID8	CN9: Focal LOH, TP53 mut	60.7654					18.7546								7.47993														2.72587e-12
C3L-03744	GBM	Male	White	75		0	1040			nmf2	No	0.0694663	Mutation	0.84	0.549404	SBS7b		ID4	CN1: Diploidy	13.9931				19.9705		25.0364																					2.67753e-12	4.34604e-12
C3L-03748	GBM	Female	White	64		1	401			nmf2	Yes	0.997167		1.32	0.610066	SBS5		ID4	CN2: Tetraploidy	42.902				40.5056		5.59239																					1	7.25191e-12
C3L-03961	LSCC	Female	White	48	Stage I	0		Cr	Cr	Inflamed secretory	No	0.0589103	Mutation	2.38	0.43588	SBS4	DBS6	ID9	CN1: Diploidy				175.415	64.0465	41.663				2.87609								1.30478e-12		6.44713e-12	1			7.80904e-12				4
C3L-03962	LSCC	Male	White	65	Stage I	0		Cr	Cr	Proliferative primitive	No	0.126371	Mutation	4.66	0.993386	SBS13	DBS9	ID14	CN9: Focal LOH, TP53 mut				106.386	69.5985	33.6792				83.3358								1.35886e-12		5.49421e-12	4.80425e-12			1				1.261e-13
C3L-03963	LSCC	Male	White	73	Stage II	0	993	Cr	Cr	Inflamed secretory	No	0.00745934	Mutation	3.74	0.40028	SBS5	DBS6	ID9	CN9: Focal LOH, TP53 mut				54.5576	170.169	17.1722				15.1001								1.30478e-12		6.44713e-12	1			7.80904e-12				3.25918
C3L-03965	LSCC	Male	White	54	Stage III	0	1422	Ex	Cr	Classical	Yes	0.835052	Mutation	7.98	0.886712	SBS4	DBS9	ID6	CN15: Chromosomal LOH, 2xWGD				221.286	130.425	96.6605				65.6278								1.03737e-12		2.00001	2.67629			2.32371				1.86425
C3L-03968	GBM	Female		60		0	986	N	N	nmf3	Yes	0.970552		1.64	0.605363	SBS7b		ID9	CN18: 2xWGD, TP53 mut	2.48222				57.1151		46.4027																					1.95825e-14	1
C3L-04013	LSCC	Male	White	61	Stage II	0		Cr	Cr	Proliferative primitive	Yes	0.963859	Mutation	2.68	1	SBS5		ID3	CN15: Chromosomal LOH, 2xWGD				41.5906	97.3546	20.6854				36.3691																		4.94893
C3L-04014	LSCC	Male	White	57	Stage I	0	444	Cr	Cr	Classical	Yes	0.631166	Mutation	5.2	0.998765	SBS5	DBS9	ID9	CN15: Chromosomal LOH, 2xWGD				140.218	113.712	57.0244				49.0456								1.05852e-13		2.41094e-12	1.52879			2.47121				2.38432
C3L-04025	HNSCC	Male		69	Stage I	0	470	N		Immune	No	0.00262649		0.58	0.45202	SBS7b	DBS4		CN1: Diploidy			31.9147				30.9896			5.21597e-13	19.0956						9.14928e-13			1
C3L-04027	PDAC	Male		69	Stage I	0	240	N	Ex	Basal-like	No	0.0092671	Mutation	1	0.154953	SBS1		ID9	CN1: Diploidy	46.4255					6.26878								21.3058														1.16851e-12
C3L-04071	LSCC	Male	White	69	Stage I	0	1144	Ex	Cr	Inflamed secretory	No	0.0411342	Mutation	2.34	0.297978	SBS6	DBS2	ID6	CN1: Diploidy				29.1353	40.0529	61.0337				24.778								3		2.00001	5.99113e-13			6.95611e-13				1
C3L-04072	PDAC	Male	Black	55	Stage III	1	225	Cr	Ex	Basal-like	No	0.0308432	Mutation	0.9	0.778639	SBS40		ID8	CN9: Focal LOH, TP53 mut	6.85022					2.94457								64.2052														2
C3L-04080	PDAC	Male	White	70	Stage II	1		N	N	Classical	No	0.139339	Mutation	0.54	0.691801	SBS40		ID8	CN9: Focal LOH, TP53 mut	12.5118					9.45723								17.031														2.59064e-14
C3L-04084	GBM	Female	White	63		1	274			nmf3	Yes	0.999241		1.18	0.957947	SBS1		ID9	CN2: Tetraploidy	39.5553				23.5513		8.89337																					2	3.92585e-14
C3L-04354	HNSCC	Male		60	Stage II	0	1017	Cr	Cr	CIN	Yes	0.809151	Mutation	3.16	0.663489	SBS3		ID7	CN15: Chromosomal LOH, 2xWGD			139.863				21.7502			15.2288	34.1578																	1.72562	3.23027e-14	3.95815e-14
C3L-04391	LSCC	Male	White	70	Stage I	0	1155	Ex	Cr	EMT enriched	No	0.322012	Mutation	3.7	0.629062	SBS5	DBS2	ID3	CN7: Chromothripsis Amp				104.054	76.6461	38.3587				31.9415								4		2.27492e-12	1.63668e-12			2				1.10985e-11
C3L-04473	PDAC	Female		67	Stage III			N	N		No	0.0172076			0.493332	SBS6			CN1: Diploidy	7.99014					13.2882								1.72164
C3L-04475	PDAC	Male		77	Stage III	1	893	Cr	Cr	Classical	No	0.00200228	Mutation	0.82	0.902326	SBS1	DBS11	ID9	CN1: Diploidy	24.7273					19.5821								9.69053						3.95464e-12		7.97941e-12			2.33098e-13	1		2
C3L-04479	PDAC	Male		66	Stage II	0	1104	Ex	Cr	Classical	No	0	Mutation	0.5	0.445014	SBS1		ID8	CN1: Diploidy	12.4683					9.0196								6.51208														4.55094e-12
C3L-04495	PDAC	Female		36	Stage III			N	Cr		No	0.0120179	Mutation		0.579911	SBS6			CN1: Diploidy	4.94017					10.456								8.60388
C3L-04791	HNSCC	Male		81	Stage I	0	273	N	N	Immune	No	0.192444	Mutation	8.94	0.443292	SBS13	DBS4	ID16	CN9: Focal LOH, TP53 mut			2.55141e-12				17.4801			570.521	1.81206e-12						7.58817e-13			2								0.860264	6.20883e-12	5.07763e-12
C3L-04844	HNSCC	Female		61	Stage IV	0	1096	Cr		Basal	Yes	0.909745	Mutation	5.18	0.821079	SBS13	DBS4	ID4	CN15: Chromosomal LOH, 2xWGD			28.9838				30.8994			308.081	13.0368						8.79128e-13			5.57648e-12								1.55407	2.83147	3.95815e-14
C3L-04848	PDAC	Female		71	Stage II	1	196	N	N	Classical	No	0.00503677	Mutation	0.78	0.471525	SBS1		ID3	CN1: Diploidy	38.4027					6.66087								5.93639														1.75137e-12
C3L-04849	HNSCC	Male		63	Stage IV	0	356	Cr		Basal	No	0.187492	Mutation	2.64	0.732974	SBS3		ID16	CN9: Focal LOH, TP53 mut			86.5761				18.7226			31.9858	59.7154																	8.62094e-12	2.80798e-11	1.11526e-11
C3L-04853	PDAC	Female		85	Stage I	1	279	N	N	Basal-like	No	0.00222753	Mutation	0.76	0.270174	SBS1			CN1: Diploidy	27.7955					9.74296								9.4615
C3N-00148	CCRCC	Male		52	Stage I	0		N	N	VEGF Immune Desert	No	0.329171		1.76	0.770743	SBS3	DBS4	ID5	CN2: Tetraploidy			52.6641		38.5409															1				5.1345e-12				1.38619e-11		15
C3N-00149	CCRCC	Female		68	Stage IV	0		N	N	CD8- Inflamed	Yes	0.696999		1.68	0.647153	SBS5	DBS9	ID5	CN3: Octoploidy			31.653		19.8656															9.3355e-12				2				4.74459e-14		6.78197
C3N-00150	CCRCC	Female		55	Stage IV	0		N	N	CD8- Inflamed	No	0.241571		1.1	0.277441	SBS5	DBS9	ID3	CN9: Focal LOH, TP53 mut			30.6631		14.6417															5.63421e-12				4.12512e-12				7.49078		3.50922
C3N-00151	UCEC	Female		60	Stage I	0			N	POLE	No	0.0059214		199.66	0.717837	SBS10b	DBS10	ID14	CN1: Diploidy	8.80058e-05							1829.68	6188.6					1.54105e-11	17.2961			4.54471e-11	2						7		3.33328
C3N-00154	CCRCC	Male		68	Stage II	0		N	N	CD8+ Inflamed	Yes	0.811911		1.96	0.33244	SBS5	DBS9	ID5	CN9: Focal LOH, TP53 mut			19.2685		24.2001															3.67452e-12				1				1.25331e-11		10
C3N-00167	LUAD	Male	Asian	64	Stage II	0	842	N	N	C4	No	0.212869	Mutation	0.84	0.804249	SBS6		ID8	CN9: Focal LOH, TP53 mut		12.3459		5.86068	1.45265e-12	18.5299						6.26339																8.21271e-14
C3N-00168	CCRCC	Male		47	Stage I	0	826	Cr	Cr	CD8- Inflamed	No	0.00867756		1.18	0.526767	SBS5	DBS4	ID8	CN1: Diploidy			26.8352		6.45265															3.29039e-12				4.20898e-12				1.24856e-11		4.42533e-12
C3N-00169	LUAD	Male	Asian	57	Stage I	0	376	Cr	Cr	C3	Yes	0.745968	Mutation	3.72	0.584182	SBS4	DBS2	ID3	CN7: Chromothripsis Amp		39.6996		131.633	38.7999	21.2009						3.66674						2		7.83957e-12								3.21445e-12
C3N-00175	LUAD	Male	Asian	72	Stage I	1	308	Cr	Cr	C4	Yes	0.865708		23.7	0.930673	SBS4	DBS2	ID3	CN7: Chromothripsis Amp		143.021		1077.68	218.307	40.9879						1.07877e-12						12.1884		1.21142								35.0638
C3N-00177	CCRCC	Male		52	Stage III	0	841	N	N	CD8+ Inflamed	No	0.0200061		1.16	0.269174	SBS5		ID8	CN1: Diploidy			0.296351		50.1434																							1.65533		1.29249
C3N-00180	LUAD	Male	Asian	56		1	355	Cr	Cr	C3	Yes	0.998192	Mutation	2.22	0.920917	SBS4	DBS4	ID18	CN10: Focal LOH, 1xWGD		4.8668		88.0995	29.5386	26.4949						5.39384e-13						3.38428e-12		9.768e-12								1.01052e-11
C3N-00194	CCRCC	Female	White	51	Stage IV	0	208	Cr	N	CD8+ Inflamed	No	0.332051		0.98	0.432217	SBS5	DBS9	ID8	CN1: Diploidy			33.7285		18.7569															5.63421e-12				4.12512e-12				2.35278e-11		9.14715
C3N-00198	PDAC	Male	White	55	Stage III	0	1592	N	N	Classical	No	0.00447308	Mutation	0.76	0.556971	SBS1	DBS10	ID8	CN1: Diploidy	37.6558					2.01584e-11								7.34415						1.45958e-14		7.99681e-12			1	7.98025e-12		2.35421e-12
C3N-00199	LUAD	Male	White	65	Stage I	0	1721	Ex	N	C4	Yes	0.958455	Mutation	4.72	0.882978	SBS4	DBS2	ID3	CN7: Chromothripsis Amp		10.6422		225.918	1.45265e-12	69.3441						3.09542						5.3288		3.29488e-14								9.42575e-12
C3N-00200	UCEC	Female	Black	72	Stage III	1	732		N	CNV_low	No	0.000155945		0.9	0.383125	SBS40		ID8	CN1: Diploidy	26.4452							3.9116e-12	4.95243e-12					27.4573	4.06453e-12												5.6705e-13
C3N-00203	LUAD	Male		72	Stage II			Cr	Cr	C1	Yes	0.82202	Mutation	8.46	0.616651	SBS4	DBS2	ID3	CN7: Chromothripsis Amp		36.6952		343.736	120.541	41.2363						5.79168						10.6366		1.3634								7.39425
C3N-00204	HNSCC	Female		63	Stage III	1	175	N	N	CIN	No	0.246049	Mutation	15.68	0.997447	SBS3	DBS4	ID3	CN9: Focal LOH, TP53 mut			805.439				71.9033			94.9908	35.6694						2.31556e-13			1								25.4044	1.29211e-13	10.1007
C3N-00211	LSCC	Male		40	Stage III	1	92	N	N	EMT enriched	No	0.110269	Mutation	0.74	0.652726	SBS6		ID14	CN1: Diploidy				7.35292e-13	20.0209	22.4568				5.52221																		1.4523
C3N-00217	LUAD	Female		59	Stage I	0	668	Cr	Cr	C3	Yes	0.910893	Mutation	11.96	0.910382	SBS4	DBS2	ID3	CN7: Chromothripsis Amp		29.1976		629.075	85.3258	61.369						15.0335						16.1624		6.58977e-14								9.15856
C3N-00221	LSCC	Male		78	Stage III	0	548	Ex		Classical	Yes	0.809056	Mutation	5.72	1	SBS4	DBS2	ID3	CN15: Chromosomal LOH, 2xWGD				184.748	74.9244	92.831				2.49709								2		1.00001	2.81573e-12			2.8943e-12				7.52105
C3N-00223	LUAD	Female	Asian	69		0	49	N	N	C4	No	0.0196101		0.66	0.622842	SBS6		ID14	CN9: Focal LOH, TP53 mut		3.9949		4.98213	1.45265e-12	22.4086						8.61418																8.21271e-14
C3N-00242	CCRCC	Male	White	69	Stage I	0	1793	Cr	N	Metabolic Immune Desert	Yes	0.986836		1.46	0.891875	SBS3	DBS9	ID8	CN9: Focal LOH, TP53 mut			43.4968		24.6209															3.67452e-12				1				2.10151e-10		8.75915e-11
C3N-00244	CCRCC	Male	White	46	Stage I	0	728	N	N	VEGF Immune Desert	No	0.0105657		1.08	0.796557	SBS3	DBS9	ID8	CN9: Focal LOH, TP53 mut			36.9058		1.19632e-13															1.74563e-12				2				2.11629e-12		2.58255
C3N-00246	CCRCC	Male	White	44	Stage I	0	2006	N	N	Metabolic Immune Desert	Yes	0.999963		0.72	1	SBS5		ID8	CN2: Tetraploidy			8.6747e-09		31.4343																							5.396e-11		1.29802
C3N-00247	LSCC	Female	White	77	Stage II	0	1580	Ex	N	Inflamed secretory	No	0		0.62	0.271884	SBS13		ID6	CN1: Diploidy				7.35292e-13	11.4176	9.50034				26.082																		4.51435e-12
C3N-00249	PDAC	Male	White	71	Stage II	1	1590	Ex	N	Classical	Yes	0.706861	Mutation	0.5	0.871241	SBS40			CN2: Tetraploidy	17.8671					7.49164								17.6413
C3N-00293	LUAD	Male	White	73	Stage I	0	1832			C4	No	0.000352796	Mutation	5.66	0.779552	SBS2	DBS2	ID3	CN1: Diploidy		127.464		144.547	86.8127	28.1757						5.39384e-13						7.80324e-12		5.98656e-12								4.88926
C3N-00294	LUAD	Male	White	57	Stage II	0	1848	Ex		C1	Yes	0.977952	Mutation	22.78	0.684967	SBS2	DBS2	ID14	CN10: Focal LOH, 1xWGD		1575.85		1.92787e-11	2.9053e-12	2.37484e-12						6.14984						3		5.4212e-12								3.05923
C3N-00295	HNSCC	Female		53	Stage III	0	1679				No	0.00819371	Mutation	5.48	0.4844	SBS3	DBS4	ID3	CN1: Diploidy			264.026				17.4748			27.7809	0.71977						3.01228e-13			4								6.85988	3.23027e-14	3.95815e-14
C3N-00297	HNSCC	Male		69	Stage II	0	1734			Basal	No	0.133549		2.1	0.396383	SBS13	DBS4	ID4	CN9: Focal LOH, TP53 mut			51.0414				6.07017			48.277	26.6116						8.79128e-13			5.57648e-12								1.10416	3.95919	3.95815e-14
C3N-00299	HNSCC	Male		54	Stage II	1	231			Basal	Yes	0.985217	Mutation	16.14	0.323303	SBS7b	DBS1	ID5	CN15: Chromosomal LOH, 2xWGD			47.9882				1287.72			3.46812	1.8237						57.1139			1.75351								0.636041	0.999991	3.45475
C3N-00302	PDAC	Male		58	Stage IV	1	323	N	N	Basal-like	Yes	0.854444	Mutation	0.54	0.851311	SBS1		ID9	CN2: Tetraploidy	20.1158					3.95672e-11								14.8842														2.49852e-13
C3N-00303	PDAC	Male		65	Stage III			Cr	N		No	0.00621243			0.650846	SBS1		ID7	CN1: Diploidy	36.3809					12.6191								1.3588e-13														3.923e-12
C3N-00305	CCRCC	Female		60	Stage I	0	1913	Cr	Cr	CD8- Inflamed	No	0.0698756		1.02	0.65812	SBS5	DBS9	ID5	CN1: Diploidy			1.34993e-10		10.9432															3.29039e-12				4.20898e-12				1.04631e-11		2.81554
C3N-00306	HNSCC	Male		50	Stage III	0	645			Immune	No	0.232574	Mutation	2.16	0.31302	SBS3		ID7	CN9: Focal LOH, TP53 mut			83.2575				3.23329			31.9724	14.5371																	0.172762	0.943618	3.95815e-14
C3N-00307	HNSCC	Male		70	Stage IV	1	270			CIN	No	0.192804	Mutation	1.76	0.383361	SBS3		ID3	CN9: Focal LOH, TP53 mut			54.5596				12.198			13.8431	43.3992																	1.99999	8.75522e-12	3.00005
C3N-00310	CCRCC	Male		84	Stage III	1	1623	Cr	Cr	Metabolic Immune Desert	No	0.259539		2.06	0.501048	SBS5	DBS4	ID8	CN9: Focal LOH, TP53 mut			2.14119e-13		118.656															1				5.1345e-12				6.34103		5.75801
C3N-00312	CCRCC	Male		68	Stage III	0	1888	N	Cr	CD8+ Inflamed	No	0.474197		1.36	0.783081	SBS5		ID3	CN2: Tetraploidy			2.25859		31.1139																							5.51003		5.15598e-12
C3N-00314	CCRCC	Male		78	Stage I	1	126	Cr	Cr	VEGF Immune Desert	No	0.0746865		1.68	0.487632	SBS5	DBS9	ID8	CN1: Diploidy			43.5152		80.1596															3.67452e-12				1				7.89545		8.30605
C3N-00315	CCRCC	Male		68	Stage I	0	1861	N	Cr	CD8+ Inflamed	No	7.25602e-05		2.12	0.480247	SBS5	DBS4	ID8	CN1: Diploidy			24.1989		24.0925															7				1.74937e-11				4.6029		4.96956
C3N-00317	CCRCC	Female		74	Stage I	0	1133	N	Cr	CD8+ Inflamed	No	0.131205		1.5	0.473419	SBS5	DBS9	ID8	CN9: Focal LOH, TP53 mut			23.4301		81.7437															4.28872e-12				3.59462e-12				6.93631e-05		3.85873
C3N-00320	CCRCC	Male		67	Stage III	0	1849	Cr	Cr	VEGF Immune Desert	No	0.487869	Mutation	1.8	1	SBS5	DBS4	ID3	CN9: Focal LOH, TP53 mut			10.0372		80.1335															2.34223e-11				6.90023e-12				5.09846e-12		9.19321
C3N-00321	UCEC	Female		64	Stage I	0	59		N	MSI-H	No	0.049303		20.78	0.560663	SBS44		ID2	CN1: Diploidy	374.127							11.9366	2.78739e-11					18.0265	589.906												267.095
C3N-00322	UCEC	Female		70	Stage I	0	694		N	CNV_low	No	0.0787353		1.52	0.630479	SBS40		ID8	CN1: Diploidy	44.5154							9.13025	4.95243e-12					30.2442	9.10831												5.6705e-13
C3N-00323	UCEC	Female		78	Stage I	0	1195		N	CNV_low	No	0.081008		1.1	0.594933	SBS40		ID8	CN1: Diploidy	30.2919							3.9116e-12	4.95243e-12					23.1352	10.2874												2.81485e-12
C3N-00324	UCEC	Female		66	Stage II	0	710		N	CNV_low	No	0.0149121		1.58	0.131099	SBS40	DBS3	ID8	CN1: Diploidy	36.9692							1.64682	4.95243e-12					45.2477	4.06453e-12			7.05668e-12	5.35835e-14						1.83671e-14		2.29153
C3N-00326	UCEC	Female		45	Stage I	0	682		N	CNV_low	No	0.00105997		0.42	0.504466	SBS40		ID8	CN1: Diploidy	5.35564							3.9116e-12	4.95243e-12					8.40137	3.8806e-11												1.22175
C3N-00328	UCEC	Female		62	Stage I	0	697		N	POLE	No	0.0711044		119.6	0.213143	SBS10b	DBS10	ID14	CN1: Diploidy	135.874							1024.8	5880.17					29.0942	7.05067e-06			6.61833e-12	8.93287e-13						1		1.28811
C3N-00333	UCEC	Female		65	Stage I	0	674		N	CNV_low	No	0.188378		0.9	0.150927	SBS40			CN1: Diploidy	14.6899							3.9116e-12	4.95243e-12					30.5103	13.7981
C3N-00334	UCEC	Female		68	Stage I	0	674		N	MSI-H	No	0.0751407		7.26	0.453393	SBS44	DBS10	ID2	CN1: Diploidy	120.981							0.00410567	12.6536					20.1417	220.218			6.61833e-12	8.93287e-13						1		123.589
C3N-00335	UCEC	Female		57	Stage I	0	686		N	MSI-H	No	0.0566038		22.82	0.147814	SBS44		ID2	CN1: Diploidy	218.988							13.5767	9.90487e-12					31.1004	810.644												276.645
C3N-00337	UCEC	Female		67	Stage I	0	701		N	CNV_high	Yes	0.999995		1.18	0.817282	SBS40		ID8	CN2: Tetraploidy	33.0127							2.3933	2.71504					27.6016	4.06453e-12												5.6705e-13
C3N-00339	UCEC	Female		45	Stage I	0	701		N	CNV_high	Yes	0.80302	Mutation	0.84	0.436384	SBS40		ID8	CN7: Chromothripsis Amp	18.0543							3.9116e-12	4.95243e-12					30.6446	0.000238967												1.46044e-11
C3N-00340	UCEC	Female		60	Stage III	0	722		N	CNV_high	Yes	0.733501	Mutation	0.86	0.407774	SBS40		ID8	CN18: 2xWGD, TP53 mut	5.70834							3.92989	4.83002					27.4816	6.04878												3.25134e-12
C3N-00377	UCEC	Female		64	Stage I	0	707		N	MSI-H	No	0.0490428		10.32	0.823747	SBS44		ID2	CN1: Diploidy	198.681							3.9116e-12	4.42753					25.8676	292.585												138.926
C3N-00379	UCEC	Female		41	Stage I	0	658		N	CNV_low	No	0.0531909		0.84	0.207983	SBS40	DBS2	ID8	CN1: Diploidy	15.3733							3.9116e-12	4.95243e-12					31.9544	1.35343			6.61833e-12	8.93287e-13						1		4.35724e-12
C3N-00380	CCRCC	Female		57	Stage I	0	662	N	N	CD8- Inflamed	No	0.00175651		1.26	0.385232	SBS5		ID8	CN1: Diploidy			14.1224		27.9917																							4.74459e-14		1.70709
C3N-00383	UCEC	Female		61	Stage I	0	790		N	CNV_low	No	0.00423864		0.96	0.538275	SBS40		ID14	CN1: Diploidy	27.9139							4.01132	5.10576e-10					27.6162	3.45708												4.08333e-12
C3N-00386	UCEC	Female		44	Stage I	0	673		N	CNV_low	No	0.0970155		0.6	0.336596	SBS40		ID8	CN1: Diploidy	11.8455							1.4024e-10	4.95243e-12					20.1534	4.06453e-12												3.54678e-12
C3N-00388	UCEC	Female		59	Stage I	0	645		N	MSI-H	Yes	0.999976	Mutation	8.66	0.720755	SBS44		ID2	CN2: Tetraploidy	137.199							8.16661	4.95243e-12					25.5558	232.875												73.4882
C3N-00389	UCEC	Female		62	Stage I	0	671		N	MSI-H	No	0.00858412		13.76	0.541125	SBS44	DBS2	ID2	CN1: Diploidy	232.163							16.5529	0.0170854					27.7009	404.563			1	2.18172e-12						9.94223e-14		194.557
C3N-00390	CCRCC	Male		58	Stage IV	0	687	N	N	CD8+ Inflamed	No	0.473372		0.74	0.541821	SBS5	DBS9	ID5	CN3: Octoploidy			9.88501e-11		1.17818e-11															1.74563e-12				2				1.10434		3.89566
C3N-00433	LUAD	Male	White	57	Stage I	0	60	N	N	C1	No	0.000244026		3.14	0.468212	SBS2	DBS4	ID8	CN1: Diploidy		66.8288		91.4659	0.000632183	35.7047						5.39384e-13						3.51136e-12		1.1048e-11								1.03323e-12
C3N-00436	PDAC	Female		69	Stage II	1	718	N	N	Basal-like	No	0.000993191	Mutation	0.74	0.458087	SBS1			CN1: Diploidy	38.4055					8.92657								7.66797
C3N-00437	CCRCC	Female		69	Stage III	1	1637	Cr	Cr	CD8+ Inflamed	Yes	0.552679		1.56	0.495553	SBS5	DBS9	ID8	CN3: Octoploidy			16.222		7.59372															3.67452e-12				1				1.78341e-12		4.54892
C3N-00491	CCRCC	Male		54	Stage IV	1	99	N	Cr	CD8- Inflamed	No	2.09238e-05		0.94	0.362741	SBS5		ID5	CN1: Diploidy			13.6963		26.3266																							2.08144e-12		5.6
C3N-00494	CCRCC	Male		66	Stage I	0	1786	Cr	Cr	Metabolic Immune Desert	Yes	0.997373		1.46	1	SBS5	DBS9	ID5	CN9: Focal LOH, TP53 mut			42.0595		2.39263e-13															4.94733e-12				3.58008e-12				1.5352e-11		12
C3N-00495	CCRCC	Male		67	Stage I	0	1779	Cr	Cr	CD8- Inflamed	No	0.0570383		1.42	0.306409	SBS3	DBS9	ID3	CN1: Diploidy			44.1923		31.3117															1.74563e-12				2				14.8645		4.1355
C3N-00497	LSCC	Female	White	57	Stage II	0	1812	Ex	Cr	Inflamed secretory	No	0.0201429	Mutation	5.14	0.439824	SBS5	DBS2	ID9	CN1: Diploidy				78.203	128.961	68.164				46.6721								3		1.00001	1.40167e-12			1.33474e-12				6.69835
C3N-00498	HNSCC	Male		63	Stage III	0	1704			CIN	Yes	0.684555	Mutation	2.7	1	SBS3		ID5	CN15: Chromosomal LOH, 2xWGD			83.3587				16.4273			34.0799	43.134																	1.87293	1.1684e-13	2.76717
C3N-00511	PDAC	Female		45	Stage II	1	991	N	N	Classical	Yes	0.854886	Mutation	0.98	0.839051	SBS40		ID9	CN2: Tetraploidy	29.8995					2.8574								27.2431														1.1799e-12
C3N-00512	PDAC	Male		42	Stage III			Cr	Cr		No	0.00820037			0.390153	SBS1			CN1: Diploidy	18					3.00749e-11								8.89926e-11
C3N-00513	PDAC	Male		63	Stage II			Cr	Cr		No	0.00210257			0.495644	SBS40			CN1: Diploidy	2.72354					3.97741e-12								6.27646
C3N-00514	PDAC	Male		60	Stage III	1	795	Cr	Cr	Basal-like	No	0.000707433		0.7	0.233132	SBS1		ID9	CN1: Diploidy	39.4808					9.51919								1.3588e-13														8.99714e-13
C3N-00516	PDAC	Male		68	Stage I	1	1152	Ex	Cr	Basal-like	No	0.104395	Mutation	0.78	0.770488	SBS1		ID8	CN9: Focal LOH, TP53 mut	35.9578					1.49179e-13								13.0422														1
C3N-00517	PDAC	Female		69	Stage II			Ex	Cr		No	0.0146309			0.619884	SBS1			CN1: Diploidy	10.624					6.33108e-11								2.37603
C3N-00518	PDAC	Male		69	Stage II	1	427	N	Cr	Basal-like	No	5.01783e-05		0.52	0.596634	SBS40		ID9	CN1: Diploidy	9.07122					1.49179e-13								23.9288														1.98039e-14
C3N-00519	HNSCC	Male		67	Stage II	1	258	Ex	Ex	Immune	No	0.0125081	Mutation	3.2	0.371956	SBS13		ID16	CN1: Diploidy			23.7696				1.06701e-12			203.869	12.3615																	0.999996	5.53114e-12	4.39163e-12
C3N-00546	LUAD	Male	Asian	58	Stage II	0	382	Cr	Cr	C1	No	0.199462	Mutation	2.74	0.647706	SBS6	DBS2	ID3	CN9: Focal LOH, TP53 mut		12.5755		54.4654	47.3767	52.9748						5.60711						2		7.01693e-12								8.98157
C3N-00547	LUAD	Male	Asian	60	Stage II	0	474	Cr	Cr	C3	Yes	0.999765	Mutation	11.94	0.715927	SBS4	DBS2	ID3	CN7: Chromothripsis Amp		21.5809		618.344	80.2108	48.6743						6.19061						4.65473		3.29488e-14								11.2495
C3N-00549	LUAD	Male	Asian	58	Stage I	0	791	Cr	Cr	C3	Yes	0.998328	Mutation	7.74	1	SBS4	DBS2	ID3	CN10: Focal LOH, 1xWGD		10.8201		447.864	1.45265e-12	35.0878						13.2287						7.44516		1.55483								6.59505e-13
C3N-00550	LUAD	Female	Asian	52	Stage II	0	401	N	N	C3	Yes	0.935267	Mutation	0.8	0.579242	SBS6	DBS4	ID8	CN7: Chromothripsis Amp		1.51321e-12		1.06335	15.0552	25.6973						4.18389						6.36621e-14		1								1
C3N-00551	LUAD	Male	Asian	54		0	391	Cr	Cr	C1	No	0.356458	Mutation	11.06	0.469436	SBS4	DBS2	ID3	CN7: Chromothripsis Amp		22.4986		530.948	99.8684	35.3827						8.30286						3.19342		3.51666e-14								7.46456
C3N-00552	LUAD	Female	Asian	49	Stage I	0	396	N	N	C1	No	0.0718849	Mutation	0.94	0.408142	SBS6		ID18	CN9: Focal LOH, TP53 mut		7.1086		2.86749e-12	11.2095	20.0747						2.60698																4.90361e-13
C3N-00555	LSCC	Male	Asian	59	Stage II	0	787	Cr	Cr	Basal inclusive	No	0.246247	Mutation	4.5	0.651646	SBS4	DBS2	ID3	CN9: Focal LOH, TP53 mut				146.247	85.0847	57.2486				14.4193								1		3.98367e-12	3.77585e-12			8.29361e-12				6.06403
C3N-00556	LUAD	Male	Asian	69	Stage II	0	394	N	N	C1	No	0.160978		10.36	0.499462	SBS2	DBS2	ID3	CN1: Diploidy		526.409		129.247	1.45265e-12	30.0545						3.28978						6		7.29278e-12								8.21271e-14
C3N-00559	LUAD	Female	Asian	55	Stage I	0	398	N	N	C3	Yes	0.738643	Mutation	1.1	0.818017	SBS6		ID6	CN7: Chromothripsis Amp		6.99766		2.86749e-12	1.83496e-11	52.0021						5.39384e-13																8.21271e-14
C3N-00560	LUAD	Male	Asian	55	Stage III	0	378	Cr	Cr	C3	Yes	0.955443	Mutation	22.72	0.570258	SBS4	DBS2	ID3	CN10: Focal LOH, 1xWGD		56.9151		1418.18	61.6651	4.64726e-08						7.24038						17.3697		6.58977e-14								19.5387
C3N-00572	LUAD	Female	Asian	48	Stage I	0	431	N	N	C4	No	0.0174474	Mutation	0.48	0.4709	SBS6		ID3	CN9: Focal LOH, TP53 mut		6.30346		1.75682	5.24566	17.57						3.12396																3.02404e-11
C3N-00573	CCRCC	Male		61	Stage II	0		N	N	CD8- Inflamed	Yes	0.737986		1.04	0.548436	SBS5		ID3	CN9: Focal LOH, TP53 mut			6.33699e-12		71.4424																							2.58702		3.08455
C3N-00574	LUAD	Male	Asian	40	Stage I	0	397	N	Cr	C3	No	0.267798	Mutation	1	0.542673	SBS6		ID8	CN10: Focal LOH, 1xWGD		11.9303		2.86749e-12	1.2835e-10	53.0694						5.39384e-13																8.21271e-14
C3N-00577	CCRCC	Male		72	Stage IV	0	397	N	N	Metabolic Immune Desert	No	0.175571		1.22	0.700989	SBS5		ID8	CN9: Focal LOH, TP53 mut			4.56833		51.0477																							1.05202e-11		4.55764
C3N-00578	LUAD	Male	Asian	48	Stage III	1		Cr	Cr	C3	No	0.103335		0.6	0.670603	SBS6			CN9: Focal LOH, TP53 mut		0.302586		3.24131	18.0263	20.4296						3.22351e-12
C3N-00579	LUAD	Male	Asian	67		0	477	N	Cr	C3	Yes	0.923499	Mutation	1.58	0.687724	SBS6		ID3	CN7: Chromothripsis Amp		28.4743		2.86749e-12	1.68123	51.002						3.84213																3.2025
C3N-00580	LUAD	Male	Asian	56	Stage I	0	386	Cr	Cr	C1	Yes	0.995679	Mutation	18.14	0.712568	SBS4	DBS2	ID3	CN7: Chromothripsis Amp		23.0929		987.193	53.186	58.1892						29.3404						9.22234		3.29488e-14								2.11182
C3N-00646	CCRCC	Female		57	Stage I	0		N	N	CD8- Inflamed	No	0.242184		1.66	0.552324	SBS5	DBS9	ID5	CN1: Diploidy			33.621		32.9645															3.67452e-12				1				2.93314		15.2306
C3N-00661	GBM	Male		49		0	1107	Ex	N	nmf2	Yes	0.999777		0.98	0.417421	SBS7b		ID9	CN18: 2xWGD, TP53 mut	18.8387				14.0369		20.1244																					3.46365e-12	4.282e-12
C3N-00662	GBM	Female		77		1	116	Cr	N	nmf3	Yes	0.997152		1.08	0.709374	SBS1	DBS1	ID9	CN2: Tetraploidy	43.7098				16.7964		23.4939										2			3.46763e-14				3.19999e-11		2.43214e-14		0.980226	1.28316
C3N-00663	GBM	Male		39		1		N	Cr	IDH mutant	No	0.0170947	Mutation	0.66	0.546773	SBS5		ID4	CN1: Diploidy	10.5083				22.3945		4.09715																					4.67072e-12	5.42638e-12
C3N-00665	GBM	Female		65		0	1585	N	N	nmf2	Yes	0.997892		1.18	0.522655	SBS1		ID9	CN2: Tetraploidy	41.1011				13.3708		23.5281																					1	1
C3N-00704	LUAD	Female	White	68				Cr	N	C4	Yes	0.795459	Mutation	11.36	0.80369	SBS4	DBS2	ID6	CN7: Chromothripsis Amp		35.1765		531.582	102.254	45.1463						3.84149						3.288e-11		1.01384e-11								3.4147
C3N-00709	PDAC	Male	White	81						Classical	No	0.123165	Mutation	1.06	0.877315	SBS40		ID3	CN9: Focal LOH, TP53 mut	16.2624					14.0743								29.6633														1.81417
C3N-00729	UCEC	Female	White	86	Stage II	0	873		N	CNV_low	Yes	0.986703		1.42	0.294221	SBS40	DBS2	ID8	CN7: Chromothripsis Amp	35.5445							3.9116e-12	4.95243e-12					42.4294	10.0237			7.05671e-12	5.32596e-14						1.73866e-14		1.10528
C3N-00733	CCRCC	Male	White	56	Stage III	0	1464	N	Cr	VEGF Immune Desert	No	0.227565		0.96	0.669644	SBS5		ID8	CN9: Focal LOH, TP53 mut			1.0706e-13		28.6436																							4.74459e-14		1.10241
C3N-00734	UCEC	Female	White	53	Stage III	0	1094		N	CNV_low	Yes	0.999983		0.64	0.71503	SBS40		ID8	CN2: Tetraploidy	14.6462							3.9116e-12	4.95243e-12					14.8922	1.46074												1.54999
C3N-00737	LUAD	Male	White	71	Stage I	0	384	Ex	N	C3	No	0.206665	Mutation	3.56	0.598449	SBS2	DBS2	ID14	CN1: Diploidy		103.144		38.9841	91.3279	6.49272						3.05056						3		6.24446e-12								5.72867e-13
C3N-00738	LUAD	Female	Black	70				Ex		C2	No	0.00301101		3.48	0.415125	SBS5	DBS2	ID3	CN1: Diploidy		11.5523		98.0059	83.7017	10.5218						4.21794						6.36621e-14		0.513626								1.32942
C3N-00743	UCEC	Female	Black	53	Stage I	0	584		Cr	MSI-H	No	0.000994501		6.44	0.820701	SBS1		ID2	CN1: Diploidy	142.671							7.08343	4.95243e-12					21.1973	164.203												78.5587
C3N-00822	HNSCC	Female		53	Stage III	1	978			CIN	No	0.245454	Mutation	1.74	0.957698	SBS3	DBS4	ID4	CN9: Focal LOH, TP53 mut			54.2404				9.14712			8.57698	32.0354						9.14928e-13			1								3.1196e-12	3.81544	3.78509e-12
C3N-00825	HNSCC	Male		53	Stage II	0	1730	Cr		Immune	No	0.0137327	Mutation	0.88	0.285288	SBS15		ID16	CN1: Diploidy			7.94701				8.17338			6.24071	34.6386																	3.63203e-12	4.86591e-12	5.51597e-12
C3N-00828	HNSCC	Male		67	Stage II	1	948	Ex		CIN	No	0.43117	Mutation	5.34	0.426981	SBS3	DBS4	ID3	CN15: Chromosomal LOH, 2xWGD			303.547				10.5787			33.8645	13.0112						1.18868e-12			5								3.89686	2.09699	2.79809
C3N-00829	HNSCC	Male		53	Stage IV	1	958			CIN	Yes	0.787818	Mutation	3.24	0.89401	SBS3	DBS4	ID5	CN15: Chromosomal LOH, 2xWGD			125.027				22.9232			24.4232	36.6269						8.79128e-13			5.57648e-12								5.05336e-13	1.94277	1.79858e-11
C3N-00831	CCRCC	Male		52	Stage II	1	452	N	Cr	VEGF Immune Desert	Yes	1		0.76	0.619165	SBS5		ID3	CN9: Focal LOH, TP53 mut			14.089		2.88253																							2		1.28205e-10
C3N-00834	CCRCC	Male		65	Stage I	0	1755	Cr	Cr	Metabolic Immune Desert	Yes	0.999974		1.14	0.761726	SBS5	DBS4	ID8	CN9: Focal LOH, TP53 mut			24.3948		1.19632e-13															1				5.1345e-12				1.0869e-11		7.23991e-12
C3N-00836	UCEC	Female		75	Stage I	0	665		N	CNV_high	No	0.0018514	Mutation	1.26	0.162451	SBS40		ID8	CN1: Diploidy	4.46719							1.96832	4.95243e-12					48.5227	11.396												4.67437e-12
C3N-00846	HNSCC	Male		67	Stage I	0	644	Cr	Cr	Immune	No	0.000287386	Mutation	1.44	0.1192	SBS3	DBS4	ID16	CN1: Diploidy			38.3809				7.1938			12.01	27.4152						8.79128e-13			5.57648e-12								4.98852e-12	6.02811e-12	4.5034e-12
C3N-00847	UCEC	Female		65	Stage III	0	682		N	CNV_low	No	0.010123		1.26	0.981717	SBS40		ID8	CN1: Diploidy	49.899							3.9116e-12	4.95243e-12					25.4655	1.63371												1.16554
C3N-00848	UCEC	Female		66	Stage I	0	658		N	CNV_low	Yes	1		1.48	0.635773	SBS40		ID8	CN2: Tetraploidy	39.345							0.00616648	7.05565					31.0043	16.5822												3.17795e-12
C3N-00850	UCEC	Female		65	Stage I	0	682		N	MSI-H	No	0.0605926		9.24	0.501944	SBS44		ID2	CN1: Diploidy	112.379							3.9116e-12	4.95243e-12					19.9363	312.641												113
C3N-00852	CCRCC	Male		62	Stage III	0	620	N	N	Metabolic Immune Desert	Yes	0.99382		1.2	0.819908	SBS3	DBS4	ID3	CN3: Octoploidy			42.8484		21.6172															1				5.1345e-12				5.46228		3.25088
C3N-00857	HNSCC	Male		64	Stage IV	1	636			CIN	Yes	0.918395	Mutation	3.04	0.883799	SBS3		ID16	CN15: Chromosomal LOH, 2xWGD			96.3879				13.5398			50.4594	58.6128																	5.64046e-14	3.81056e-12	1.66349e-12
C3N-00858	UCEC	Female		65	Stage III	0	736		N	CNV_low	No	0.200601		1.74	0.623625	SBS40		ID8	CN1: Diploidy	57.4887							1.86207e-11	4.95243e-12					29.0713	4.43798												5.6705e-13
C3N-00866	UCEC	Female	White	77	Stage I	0	511		Cr	CNV_low	No	0.0801268		1.74	0.810644	SBS40		ID8	CN1: Diploidy	53.4001							3.41679	4.28466					27.7597	5.52637												5.6705e-13
C3N-00871	HNSCC	Male		58	Stage IV	1	400			Basal	Yes	0.992132	Mutation	2.34	0.864297	SBS3	DBS4	ID16	CN15: Chromosomal LOH, 2xWGD			61.0633				15.8349			26.4102	37.6916						6.83708e-13			2								5.64046e-14	3.23027e-14	3.95815e-14
C3N-00880	UCEC	Female		61	Stage I	0	1757		N	MSI-H	Yes	0.999995		14.96	0.608609	SBS44		ID2	CN2: Tetraploidy	301.446							30.6402	4.95243e-12					26.184	385.975												180.731
C3N-00953	CCRCC	Male	Asian	41	Stage II	0	1785	N	Cr	CD8+ Inflamed	No	0.340799		0.62	0.593304	SBS5	DBS4	ID5	CN9: Focal LOH, TP53 mut			7.472		2.52009e-12															1				5.1345e-12				1.56173		4.79418
C3N-00957	PDAC	Male	White	74	Stage II			Ex	Cr		No	0.000150089	Mutation		0.295003	SBS1			CN1: Diploidy	25.2673					21.6992								6.03345
C3N-00959	LUAD	Male	White	66	Stage I	0	1641	Ex	N	C2	No	0.000415007		0.6	0.641763	SBS6		ID18	CN1: Diploidy		1.44191		2.86749e-12	2.94051e-11	28.5579						2.14132e-12																2.60266e-12
C3N-01003	UCEC	Female		73	Stage IV	1	759		N	CNV_high	No	0.00387358		1.06	0.903627	SBS40		ID8	CN1: Diploidy	18.157							3.9116e-12	7.9539e-12					29.1181	8.7233												1.11133
C3N-01011	PDAC	Female	White	77	Stage III			Cr	N		No	0.00788841	Mutation		0.400986	SBS1		ID3	CN1: Diploidy	12.7011					1.49179e-13								6.2989														5.07412e-12
C3N-01012	PDAC	Male	White	71	Stage I	0	1352	Cr	Ex		No	0.0013488		0.46	0.45677	SBS1			CN1: Diploidy	23.1773					8.82274								1.3588e-13
C3N-01016	LUAD	Male	Asian	56	Stage III	0	428	Cr	Cr	C3	Yes	0.719088		6.7	0.875184	SBS4	DBS2	ID3	CN10: Focal LOH, 1xWGD		14.6824		358.197	24.6381	69.4826						5.39384e-13						1.23722		0.784482								8.21271e-14
C3N-01017	LSCC	Male	Asian	56	Stage II	0	459	Cr	Cr	Classical	No	0.135012	Mutation	4.34	0.762159	SBS5	DBS9	ID3	CN9: Focal LOH, TP53 mut				88.2589	123.377	51.7992				7.56411								1.14285e-12		5.62747e-12	2			5.35473e-12				4.84577e-12
C3N-01020	LSCC	Male	Asian	65	Stage I	0	403	N	N	Inflamed secretory	No	0.279326	Mutation	3.28	0.396483	SBS5	DBS9	ID3	CN1: Diploidy				75.5166	80.9497	66.5335				4.45101e-13								1		3.98838e-12	1			1				1.70522
C3N-01021	LUAD	Female	Asian	44	Stage III	0	434	N	N	C4	No	0.126359		0.62	0.966046	SBS6		ID8	CN9: Focal LOH, TP53 mut		2.27321		5.33828	1.45265e-12	42.1366						3.25168																1
C3N-01023	LUAD	Male	Asian	58		0	422	N	N	C3	No	0.20734		3.4	0.428636	SBS4	DBS2	ID18	CN9: Focal LOH, TP53 mut		9.88431		146.239	16.9393	50.937						5.39384e-13						0.999999		9.1446e-12								1.06544e-11
C3N-01024	LUAD	Female	Asian	66		0	419	N	N	C3	Yes	0.993705	Mutation	1.32	0.931505	SBS6		ID8	CN10: Focal LOH, 1xWGD		9.12669		0.968004	1.45265e-12	70.9049						5.39384e-13																1.32366e-12
C3N-01025	LSCC	Male	Asian	52	Stage II	0		Cr	N	Classical	No	0.211414	Mutation	4.7	0.93113	SBS5	DBS9	ID3	CN9: Focal LOH, TP53 mut				95.4031	142.389	40.9558				8.25208								1.05852e-13		2.85144e-12	2.55498e-12			2				8.54376
C3N-01028	LSCC	Male	Asian	72	Stage I	1	345	N	N	Inflamed secretory	No	0.0973439	Mutation	12.04	0.175919	SBS4	DBS2	ID3	CN9: Focal LOH, TP53 mut				416.338	204.692	49.3325				138.637								7		1.00001	4			2.50158e-12				10.1998
C3N-01030	LUAD	Male	Asian	56	Stage I	0	443	N	Cr	C1	Yes	0.863073	Mutation	13.86	0.55604	SBS4	DBS2	ID3	CN7: Chromothripsis Amp		124.857		734.112	35.0486	15.7052						2.27846						5.31742		1.91825e-12								24.8939
C3N-01071	LUAD	Male	Asian	48	Stage I	0	44	Cr	Cr	C3	No	0.245639	Mutation	6.24	0.609198	SBS5	DBS2	ID18	CN7: Chromothripsis Amp		30.372		142.348	197.45	11.3776						3.45189						2		7.01693e-12								1.95772
C3N-01072	LUAD	Male	Asian	62	Stage III	0	449	N	Cr	C1	Yes	0.934486		1.6	0.669282	SBS17b		ID8	CN7: Chromothripsis Amp		1.51321e-12		2.8663e-11	1.63284e-12	34.1082						50.891																8.21271e-14
C3N-01074	LUAD	Male	Asian	56	Stage I	1	229	N	N	C3	No	0.20892	Mutation	8.34	0.81897	SBS4	DBS4	ID3	CN9: Focal LOH, TP53 mut		20.2162		506.228	1.45265e-12	46.5616						9.99539						6.36621e-14		3.55301								9.57681
C3N-01165	PDAC	Female		63	Stage III	1	241	N	N	Basal-like	No	0.00142897	Mutation	0.48	0.363412	SBS40		ID3	CN1: Diploidy	9.46734					8.55752								7.97514														5.07412e-12
C3N-01166	PDAC	Female		62	Stage III			Cr	N		No	0.0103269	Mutation		0.423632	SBS1			CN1: Diploidy	19.7641					4.0574								9.17853
C3N-01167	PDAC	Female		77	Stage II	1	754	N	N	Classical	No	0.204672	Mutation	0.94	0.993779	SBS1		ID3	CN9: Focal LOH, TP53 mut	31.0634					15.4231								15.5135														2.13626e-12
C3N-01168	PDAC	Female		60	Stage II	1	415	N	N	Classical	No	0.00115442	Mutation	0.62	0.519395	SBS1		ID8	CN1: Diploidy	24.9513					6.30894								10.7397														2
C3N-01176	CCRCC	Male		71	Stage III	0	1710	N	Cr	Metabolic Immune Desert	No	0.00522685		1.5	0.773264	SBS5		ID3	CN1: Diploidy			25.8018		52.0926																							7.97077		7.02923
C3N-01178	CCRCC	Female		58	Stage III	0	1703	Cr	Cr	CD8+ Inflamed	Yes	0.999996		0.98	0.762862	SBS5		ID3	CN2: Tetraploidy			1.26024e-12		41.8761																							5.33908		1.19512e-11
C3N-01179	CCRCC	Male		72	Stage III	0	1816	Cr	Cr	VEGF Immune Desert	No	0.0159267		1.34	0.800406	SBS5		ID8	CN1: Diploidy			26.3649		33.35																							4.74459e-14		2.27684
C3N-01192	GBM	Female		60		1	1209	N	N	nmf2	Yes	0.999399		1.42	0.448936	SBS7b		ID3	CN2: Tetraploidy	31.6874				5.51611e-11		62.3126																					0.991231	0.569028
C3N-01194	LSCC	Male	White	69	Stage I	0	1741	Cr		Inflamed secretory	No	0.00401678	Mutation	5.4	0.502353	SBS4	DBS2	ID9	CN1: Diploidy				196.349	22.5727	100.189				10.8895								3		1.00001	1.40167e-12			1.33474e-12				3.1793
C3N-01196	GBM	Male		67		1	653	N	N	nmf3	No	0.169689	Mutation	1.06	1	SBS1		ID3	CN1: Diploidy	32.0464				20.431		10.5226																					3	3.92585e-14
C3N-01200	CCRCC	Female		56	Stage IV	1	47	N	N	CD8- Inflamed	No	0.282158		1.14	0.680366	SBS5	DBS9	ID3	CN9: Focal LOH, TP53 mut			28.691		26.1562															3.67452e-12				1				9.57618		4.17191
C3N-01211	UCEC	Female		59	Stage II	0	740		N	MSI-H	No	0.0447654		7.88	0.686508	SBS44		ID2	CN1: Diploidy	132.105							1.78228	1.92419e-09					17.1242	184.892												106.034
C3N-01212	UCEC	Female		63	Stage III	0	680		N	MSI-H	No	0.0526989		13.18	0.807911	SBS44		ID2	CN1: Diploidy	228.398							14.7523	0.150573					3.12182e-06	371.165												179.656
C3N-01213	CCRCC	Male		68	Stage III	0	654	N	N	VEGF Immune Desert	No	0.0622665		1.44	0.51496	SBS5		ID3	CN9: Focal LOH, TP53 mut			16.2877		29.7135																							9.63185		2.81035e-12
C3N-01214	CCRCC	Male		60	Stage II	0	653	Cr	Cr	CD8- Inflamed	No	0.00588098		0.74	0.164517	SBS3		ID8	CN1: Diploidy			20.7562		16.2438																							1.82392e-11		4.46949e-12
C3N-01217	UCEC	Female		58	Stage I	0	715		N	CNV_low	No	0.03425		0.68	0.408471	SBS40		ID8	CN1: Diploidy	20.6918							3.9116e-12	0.449519					13.282	1.7396												1.91308e-12
C3N-01219	UCEC	Female		58	Stage III	0	738		N	MSI-H	No	0.109679		13.1	0.454974	SBS44	DBS10	ID2	CN1: Diploidy	247.316							10.6135	4.95243e-12					23.0709	396.812			6.61833e-12	8.93287e-13						1		183.986
C3N-01220	CCRCC	Male		51	Stage IV	1	633	Cr	N	Metabolic Immune Desert	No	0.0707225		1.16	0.487898	SBS5	DBS4	ID8	CN9: Focal LOH, TP53 mut			9.22303		32.8311															3.29039e-12				4.20898e-12				1.89452e-11		7.62118e-12
C3N-01261	CCRCC	Male		67	Stage I	0	680	N	N	VEGF Immune Desert	Yes	0.999975		0.9	0.816924	SBS5	DBS4	ID5	CN9: Focal LOH, TP53 mut			1.03236e-10		62.9998															2				2.98781e-12				4.98998e-11		7.34215
C3N-01267	UCEC	Female		57	Stage III	0	663		N	CNV_low	Yes	0.999988		0.52	0.73586	SBS40		ID14	CN2: Tetraploidy	9.11792							3.9116e-12	0.425037					13.2964	2.97211												6.86604e-12
C3N-01334	GBM	Female		64		1			N	nmf1	Yes	0.998878		1.14	0.40368	SBS1		ID9	CN2: Tetraploidy	48.1941				30.6762		4.12965																					1.95825e-14	1.04462
C3N-01337	HNSCC	Male		52	Stage IV	0	616	Cr	Cr	Basal	No	0.132744	Mutation	2.6	0.750063	SBS13		ID3	CN9: Focal LOH, TP53 mut			47.3868				3.25807			89.3814	8.97412																	6.51865	3.07435e-12	1.55354e-12
C3N-01338	HNSCC	Male		50	Stage III	1	585			Basal	No	0.17656	Mutation	4.64	0.514161	SBS13	DBS4	ID16	CN9: Focal LOH, TP53 mut			24.2555				22.3564			233.596	16.7927						1.40383e-12			5.56164e-12								0.999996	1.48825e-11	4.81783e-12
C3N-01339	HNSCC	Female		68	Stage IV	1	211			CIN	No	0.127948	Mutation	3.92	0.987378	SBS3	DBS4	ID3	CN9: Focal LOH, TP53 mut			153.398				29.2243			25.756	77.6212						9.94514e-13			1								6.81134	3.00009e-12	6.00011
C3N-01340	HNSCC	Male		72	Stage IV	1	1388	Ex			No	0.00908142	Mutation	1.78	0.344514	SBS3		ID7	CN1: Diploidy			53.6337				10.9349			38.5581	17.8734																	5.64046e-14	0.951004	0.596387
C3N-01346	UCEC	Female		63	Stage III	0	1348		N	CNV_high	Yes	0.973952	Mutation	0.9	0.534783	SBS40		ID8	CN18: 2xWGD, TP53 mut	11.4433							2.38443e-10	0.280602					39.7454	2.64538												2.86528e-12
C3N-01349	UCEC	Female		77	Stage I	1	555		N	CNV_high	No	0.0636771	Mutation	2.26	1	SBS40	DBS2	ID8	CN19: Unknown	36.4393							3.9116e-12	2.8573					101.698	1.01039e-09			2	9.61915e-12						1.98843e-13		3.22743e-12
C3N-01361	CCRCC	Male		48	Stage I	0	1811	N	Cr	VEGF Immune Desert	Yes	0.999929		0.54	0.591902	SBS5	DBS9	ID3	CN9: Focal LOH, TP53 mut			9.10071		9.69129															3.67452e-12				1				3.38594		0.614058
C3N-01364	GBM	Female		34		0	720	N	N	nmf2	Yes	0.6661		0.42	0.169743	SBS5		ID4	CN2: Tetraploidy	4.46694				18.0115		1.52157																					5.43508e-12	7.72933e-12
C3N-01366	GBM	Male		63		1		N	N	nmf2	No	0.0884744		1.12	0.814259	SBS7b		ID9	CN1: Diploidy	27.279				3.17723e-13		50.721																					1.95825e-14	2.73589
C3N-01367	GBM	Male		74				N	N	nmf2	No	0.0741136		0.96	0.347673	SBS5		ID4	CN1: Diploidy	11.5205				22.5996		4.87993																					2.26326e-12	1.54315e-11
C3N-01368	GBM	Male		65		1	245	N	N	nmf3	Yes	0.999363		0.9	0.922483	SBS5		ID9	CN2: Tetraploidy	19.3856				27.9671		12.6473																					3.43542e-12	4.67316e-12
C3N-01369	GBM	Female		57				N	N	nmf2	No	0.000506624		1.14	0.116327	SBS5			CN1: Diploidy	13.4629				28.0103		12.5267
C3N-01375	PDAC	Female		70	Stage II	1	143	N	N	Basal-like	No	0.0283683		0.7	0.582385	SBS40		ID9	CN1: Diploidy	14.8263					8.98372								13.19														6.56261e-13
C3N-01380	PDAC	Male		65	Stage IV	1	400	Ex	Cr	Classical	No	0.00867179	Mutation	0.46	0.483862	SBS1		ID9	CN1: Diploidy	31.1333					2.04648e-13								7.8667														2.14485e-12
C3N-01381	PDAC	Female		43	Stage II	1	455	Cr	N	Classical	No	0.00381872	Mutation	0.52	0.784244	SBS40		ID3	CN1: Diploidy	9.10397					12.2612								13.6348														1
C3N-01382	PDAC	Female		74	Stage III			N	N		No	0.0057202			0.570549	SBS40		ID3	CN1: Diploidy	13.175					8.52658								23.2985														5.07412e-12
C3N-01383	PDAC	Female		80	Stage III	1	791	Ex	N	Classical	No	0.00381117		1.1	0.4618	SBS1		ID9	CN1: Diploidy	30.6177					23.8679								9.51438														4
C3N-01388	PDAC	Female		53	Stage III	1	811	N	Cr	Basal-like	No	0.062946		0.4	0.389099	SBS1		ID9	CN1: Diploidy	11.1511					6.15954								7.68939														2.29866e-12
C3N-01405	LUAD	Male	Asian	59	Stage I	0	418	N	Cr	C1	Yes	0.624127	Mutation	7.94	0.536482	SBS4	DBS2	ID18	CN7: Chromothripsis Amp		82.9425		342.803	73.8137	18.292						10.1493						1.69048e-12		1.08436e-11								9.47321e-12
C3N-01410	LUAD	Male	Asian	64		0	436	N	N	C3	Yes	0.859652		4.6	0.698938	SBS4	DBS4	ID14	CN7: Chromothripsis Amp		1.14748		238.685	48.6849	38.3225						2.16012						3.28705		4.71295								8.21271e-14
C3N-01411	LSCC	Male	Asian	64	Stage I	0	445	N	N	Classical	Yes	0.996528	Mutation	7.3	0.749982	SBS5	DBS4	ID3	CN15: Chromosomal LOH, 2xWGD				193.397	212.113	65.915				41.5742								1		2.00001	2.39878e-12			3.80855e-12				8.89783e-13
C3N-01413	LUAD	Female	Asian	62	Stage I	0	444	N	N	C4	No	0.43842	Mutation	0.78	0.360534	SBS6		ID14	CN7: Chromothripsis Amp		1.51321e-12		3.99351	4.6875	47.7966						3.52205																6.40474e-13
C3N-01414	LUAD	Male	Asian	59	Stage I	0	820	N	Cr	C3	No	0.25165		9.9	0.70817	SBS4	DBS4	ID3	CN7: Chromothripsis Amp		12.724		504.826	89.4085	49.1514						5.88987						5.11873		6.74257								4.17457e-11
C3N-01416	LUAD	Female	Asian	67		0	434	N	N	C1	No	0.137013		1.56	0.281872	SBS2	DBS4	ID8	CN9: Focal LOH, TP53 mut		39.811		2.86749e-12	27.7411	20.4477						5.39384e-13						6.36621e-14		1								8.45814e-12
C3N-01488	LUAD	Male	Asian	54	Stage I	0	409	Cr	Cr	C1	No	0.183237		10.8	0.408334	SBS4	DBS2	ID3	CN1: Diploidy		5.0305		436.839	195.203	3.92777						5.39384e-13						0.368804		1								5.13466
C3N-01489	LUAD	Male	Asian	65	Stage I	0	434	N	N	C1	No	0.0985219	Mutation	13.34	0.168615	SBS4	DBS2	ID3	CN9: Focal LOH, TP53 mut		57.288		689.251	62.1128	9.34939						5.39384e-13						14		1.12377e-11								9.14495
C3N-01502	PDAC	Male	White	75	Stage II			Ex	Cr		No	0.000569374	Mutation		0.389186	SBS40		ID8	CN1: Diploidy	3.23028e-13					17.7616								81.2383														2.52645e-13
C3N-01505	GBM	Male	White	74		1	192	N	N	nmf2	Yes	0.987649		1.34	0.474464	SBS5		ID3	CN2: Tetraploidy	31.2248				44.5181		7.25708																					2	3.92585e-14
C3N-01510	UCEC	Female	White	53	Stage II	0	1100		N	CNV_low	No	0.0250273		7.46	0.96022	SBS1		ID8	CN1: Diploidy	504.995							3.9116e-12	7.70522e-12					3.94946e-10	4.06453e-12												1.13296
C3N-01515	GBM	Female	White	73		1		Ex	Cr	nmf2	No	0.0580126		1.54	0.491873	SBS5		ID4	CN1: Diploidy	30.7305				64.0631		7.20635																					3.91649e-14	6
C3N-01517	GBM	Male		49		0	1023	N	N	nmf3	Yes	0.995824		0.9	0.731148	SBS5		ID9	CN9: Focal LOH, TP53 mut	19.7986				22.0667		6.13471																					3	2.60633e-12
C3N-01518	GBM	Female		72		1	805	N	N	nmf2	No	0.0907754	Mutation	1.28	0.440436	SBS7b		ID9	CN1: Diploidy	18.2838				32.5338		34.1824																					3.63009e-12	1.00711e-11
C3N-01520	UCEC	Female		69	Stage I	1	287		N	MSI-H	No	0.0619547		67.84	0.415605	SBS44		ID2	CN1: Diploidy	0.000396574							66.4235	44.0365					0.986733	4462.56												250.133
C3N-01521	UCEC	Female		75	Stage I	0	728		N	CNV_high	No	0.110879	Mutation	0.76	0.921694	SBS40		ID8	CN19: Unknown	24.0617							3.9116e-12	4.95243e-12					14.951	4.87873												2.92481e-12
C3N-01522	CCRCC	Male		80	Stage I	0	692	N	Cr	Metabolic Immune Desert	No	0.317198		1.42	0.550488	SBS3		ID8	CN1: Diploidy			49.4335		45.2705																							3.59109		2.83797
C3N-01524	CCRCC	Male		61	Stage II	0	694	N	N	CD8- Inflamed	No	0.0210626		1.88	1	SBS3	DBS9	ID3	CN1: Diploidy			53.3085		40.6458															2.08675e-12				8.78248e-15				4.46225		1.46273
C3N-01537	UCEC	Female		74	Stage II	0	698		N	CNV_high	No	0.0418309		0.72	0.300689	SBS40		ID8	CN19: Unknown	20.2043							3.9116e-12	5.4808e-11					22.6148	3.17957												2.80063e-12
C3N-01620	HNSCC	Male		56	Stage III	0	1202			Basal	No	0.122938		2.86	0.656366	SBS3		ID7	CN9: Focal LOH, TP53 mut			88.2392				10.9201			41.67	47.1708																	2.50389	2.49608	4.00007
C3N-01643	HNSCC	Male		68	Stage III			Ex	Cr		No	0.00519022			0.621977				CN1: Diploidy
C3N-01645	HNSCC	Male		71	Stage III	0	584				No	0.122295	Mutation	1.96	0.170259	SBS15		ID3	CN9: Focal LOH, TP53 mut			34.3278				13.0416			36.3528	43.2777																	2.60326	3.23027e-14	3.95815e-14
C3N-01646	CCRCC	Male		69	Stage III	0	1470	N	Cr	Metabolic Immune Desert	Yes	0.903878		2.6	0.57169	SBS5		ID5	CN2: Tetraploidy			45.8208		77.1791																							5.57643		6.98468
C3N-01648	CCRCC	Male		69	Stage II	0	1417	N	Cr	CD8+ Inflamed	No	0.00112544		0.1	0.348889				CN1: Diploidy
C3N-01649	CCRCC	Male		51	Stage III	0	1421	Cr	Cr	VEGF Immune Desert	Yes	0.922019		1.82	0.541868	SBS5	DBS4	ID8	CN2: Tetraploidy			33.98		20.5046															1				5.1345e-12				4.74459e-14		4.77369
C3N-01651	CCRCC	Male		58	Stage II	0	1420	N	Cr	VEGF Immune Desert	No	0.0311596		1.3	0.834585	SBS5		ID8	CN9: Focal LOH, TP53 mut			15.2163		54.7835																							2.54737e-11		0.690224
C3N-01714	PDAC	Male		63	Stage III	1	435	N	N	Basal-like	No	0.010482	Mutation	0.68	0.328235	SBS1		ID8	CN1: Diploidy	47.0376					7.96242								1.3588e-13														1
C3N-01715	PDAC	Female		61				N	N	Basal-like	No	0.049962	Mutation		0.516244	SBS6		ID7	CN1: Diploidy	2.58422e-12					769								6.11382e-09														4.23854e-10
C3N-01716	PDAC	Male		50	Stage IV	1	335	N	N	Basal-like	Yes	0.871615	Mutation	0.54	0.67751	SBS1		ID9	CN2: Tetraploidy	24.8839					3.53916								13.577														1
C3N-01719	PDAC	Female		63				N	N		No	0.018016			0.462606	SBS40			CN1: Diploidy	2.56017					8.682e-13								2.43983
C3N-01752	HNSCC	Male		73	Stage IV	1	998			Basal	No	0.223561	Mutation	2.06	0.816417	SBS3	DBS4	ID3	CN9: Focal LOH, TP53 mut			79.4589				21.9085			10.9798	37.6528						9.14928e-13			1								0.999996	4.7358e-12	2.00004
C3N-01754	HNSCC	Male		64	Stage III	0	1535	Ex	Cr	Basal	Yes	0.832686	Mutation	1.74	0.503638	SBS15	DBS4	ID3	CN15: Chromosomal LOH, 2xWGD			59.8765				10.5787			0.359774	55.1848						5.52453e-13			1.83561e-12								5.34271	4.59843e-13	1.1518
C3N-01755	HNSCC	Male		68	Stage III	0	1701	Ex	Cr	CIN	Yes	0.896818	Mutation	1.98	0.898019	SBS13		ID5	CN15: Chromosomal LOH, 2xWGD			32.0761				17.7453			55.5655	22.6133																	3.71497	3.23027e-14	1.97348
C3N-01756	HNSCC	Male		62	Stage IV	0	1547	Cr	Cr	CIN	No	0.200682	Mutation	1.7	1	SBS15	DBS4	ID16	CN9: Focal LOH, TP53 mut			41.3792				25.0471			12.203	43.3705						6.83708e-13			2								4.51863	2.99148e-12	2.21888e-12
C3N-01757	HNSCC	Male		64	Stage II	0	1337			Basal	No	0.122953	Mutation	2.7	0.461235	SBS3	DBS4	ID3	CN9: Focal LOH, TP53 mut			95.0626				15.7458			17.3129	44.8786						6.04345e-13			7.80909e-12								2.83201	9.61082e-13	2.00149e-05
C3N-01758	HNSCC	Male		59	Stage IV	1	712	Ex	Cr	Basal	No	0.175583	Mutation	1.22	0.463624	SBS3	DBS4	ID4	CN9: Focal LOH, TP53 mut			38.8266				7.80014			5.62822	18.745						9.14928e-13			1								1.17845	1.82153	3.52826e-12
C3N-01798	GBM	Male		44		1	590	N	N	nmf1	Yes	0.999358	Mutation	0.92	0.64128	SBS5		ID9	CN18: 2xWGD, TP53 mut	22.3965				29.5991		8.00443																					1.95825e-14	1.03079
C3N-01799	LUAD	Male	White	81	Stage II	0	1545	Ex	Cr	C4	No	0.0152181		0.88	0.383835	SBS2	DBS4	ID14	CN1: Diploidy		19.8224		1.32161	17.2943	6.42131						2.14027						6.36621e-14		1								1
C3N-01802	UCEC	Female	Black	85	Stage II	0	775		N	CNV_high	No	0.133767	Mutation	1.36	0.44532	SBS40		ID8	CN19: Unknown	27.6133							9.46909	4.95243e-12					23.8858	4.06453e-12												5.6705e-13
C3N-01808	CCRCC	Male	White	47	Stage I	0	778	N	N	VEGF Immune Desert	Yes	0.999987		0.6	0.933974	SBS3	DBS9	ID5	CN2: Tetraploidy			23.0284		1.19632e-13															1.74563e-12				2				8.69403e-12		2
C3N-01814	GBM	Female		48		0	383	N	N	nmf1	Yes	0.999428		1.46	0.890436	SBS7b		ID9	CN2: Tetraploidy	10.2998				34.2158		50.4843																					2	3.92585e-14
C3N-01815	GBM	Female		71		1	121	N	N	nmf2	Yes	0.851158	Mutation	0.88	0.233755	SBS5		ID4	CN2: Tetraploidy	16.7035				41.2965		2.54389e-13																					0.967133	2.13276
C3N-01816	GBM	Female		53		1	841	N	N	nmf2	No	0.0404479		0.26	0.579329	SBS5			CN1: Diploidy	1.39106				14.32		5.28898
C3N-01818	GBM	Male		60		1	270	Cr	N	nmf1	No	0.0594863	Mutation	1.08	0.376453	SBS5		ID3	CN1: Diploidy	4.39285				65.3829		20.2242																					1	6.00012e-12
C3N-01823	LUAD	Male	White	63	Stage III	1	351	N	Cr	C3	No	0.233666	Mutation	9.14	0.556569	SBS4	DBS4	ID3	CN7: Chromothripsis Amp		73.7275		374.823	96.7194	44.1382						4.59201						5.16912e-12		9.57039e-12								6.22268
C3N-01825	UCEC	Female		70	Stage I	0	687		N	CNV_high	No	0.00664724	Mutation	0.86	0.391795	SBS40		ID8	CN1: Diploidy	11.3629							0.0187781	4.95243e-12					28.0841	8.53281												4.638e-12
C3N-01842	LUAD	Male	White	69	Stage I	0	681	N	Cr	C3	Yes	0.824512	Mutation	7.64	0.650943	SBS4	DBS2	ID3	CN7: Chromothripsis Amp		34.2745		351.137	65.5811	40.0077						5.39384e-13						4.33402e-11		6.67517e-12								18.6063
C3N-01846	LSCC	Male	White	70	Stage I	1	533	N	N	EMT enriched	Yes	0.855079	Mutation	2.8	0.696939	SBS5		ID3	CN7: Chromothripsis Amp				27.0445	65.2921	52.076				22.5873																		2.27183e-12
C3N-01851	GBM	Male		47		1	363	Cr	Ex	nmf2	No	0.0490407	Mutation	0.78	0.280971	SBS5		ID4	CN1: Diploidy	13.4027				15.1143		10.483																					1	1.06846
C3N-01852	GBM	Male		59		0		N	Cr	nmf3	Yes	0.999286		1.14	0.85677	SBS5		ID9	CN2: Tetraploidy	28.0026				36.5888		5.40854																					2.58864e-12	3.1908e-12
C3N-01856	GBM	Male		66		1	382	N	N	nmf2	Yes	0.944471		1.32	0.510794	SBS5		ID9	CN9: Focal LOH, TP53 mut	37.3993				40.4064		1.19426																					2.21872e-12	1.85258e-11
C3N-01857	GBM	Female		69		1	651	N	N	nmf1	Yes	0.998021		1.14	0.842292	SBS1		ID4	CN2: Tetraploidy	50.6195				28.7186		2.66187																					1.95825e-14	1.07794
C3N-01858	HNSCC	Male		62	Stage IV	0	598	Ex	Cr		Yes	0.946827	Mutation	24.48	0.684836	SBS15	DBS1	ID7	CN15: Chromosomal LOH, 2xWGD			5.10283e-12				0.0762581			91.9185	1347.99						1			5.71678e-12								6.26803	1.582e-10	1.70957
C3N-01859	HNSCC	Male		67	Stage IV	1	1039	Ex	Cr	CIN	Yes	0.954914	Mutation	4.32	0.818439	SBS3	DBS4	ID3	CN15: Chromosomal LOH, 2xWGD			145.471				28.8642			59.9254	38.7394						3.15586e-13			1								4.76861	3.23027e-14	3.95815e-14
C3N-01892	LSCC	Male	White	77	Stage II	1	903			EMT enriched	Yes	0.820085	Mutation	5.46	0.451977	SBS13	DBS4	ID14	CN7: Chromothripsis Amp				44.3254	58.543	39.4426				237.689								2		3.35812e-12	2.31504e-12			2				6.30498e-14
C3N-01893	LSCC	Male	White	70	Stage III	1	663			EMT enriched	No	0.0410561	Mutation	9.32	0.404338	SBS13	DBS2	ID6	CN1: Diploidy				194.448	71.3964	31.5232				312.632								2		4.92983e-12	5.3949e-12			7.97685e-12				6.30498e-14
C3N-01943	HNSCC	Male		63	Stage IV	1	852			CIN	Yes	0.914634		2.5	0.720558	SBS3	DBS4	ID3	CN15: Chromosomal LOH, 2xWGD			75.3997				10.9045			43.8065	21.8895						9.81653e-13			5.57357e-12								1.93445	1.67343e-12	1.34783e-12
C3N-01944	HNSCC	Male		65	Stage IV	0	610	Cr	Cr	Basal	No	0.0280177	Mutation	2.14	0.720268	SBS15		ID5	CN1: Diploidy			56.3146				20.0284			9.25735	59.3994																	4.6204e-12	4.27685e-12	3.00005
C3N-01945	HNSCC	Male		61	Stage III	1	1115	Ex		CIN	No	0.0396624	Mutation	1.76	0.483852	SBS13		ID16	CN1: Diploidy			45.1281				11.4187			58.7002	30.7531																	0.999996	5.94536e-12	6.86897e-12
C3N-01946	HNSCC	Male		64	Stage II	0	1335	Ex	N	Immune	No	0.202579	Mutation	22.98	0.407365	SBS15		ID7	CN1: Diploidy			48.5393				34.8844			296.66	894.909																	9.02473e-13	1.09045	6.33304e-13
C3N-01947	HNSCC	Male		49	Stage IV	0	1191	N	Cr	Immune	No	0.190241	Mutation	1.4	0.527935	SBS15	DBS4	ID4	CN9: Focal LOH, TP53 mut			43.9612				15.4177			6.529	42.0919						9.14928e-13			1								3.91969e-12	4.79452	2.00004
C3N-01948	HNSCC	Female		55	Stage IV	0	422			Immune	No	0.00263128	Mutation	1.12	0.227653	SBS3	DBS4	ID7	CN1: Diploidy			41.2206				5.33507e-13			8.35702	25.4223						5.89942e-13			1								5.64046e-14	2.50712e-12	3.4836e-12
C3N-01997	PDAC	Male		63	Stage I			Ex			No	0.00698824	Mutation		0.672971	SBS40			CN1: Diploidy	12.9751					8.38005								24.6448
C3N-01998	PDAC	Male		69	Stage II			Cr			No	0.000543658			0.568222	SBS40		ID8	CN1: Diploidy	16.9351					7.74578								27.3191														1
C3N-02000	LUAD	Female	Asian	46		0	1086	N	N	C4	Yes	0.576081	Mutation	0.48	0.776909	SBS5		ID18	CN7: Chromothripsis Amp		0.541572		5.04525	21.8534	2.55969						2.67014e-12																3.86689e-13
C3N-02002	LUAD	Male	Asian	76		0	355	N	N	C4	No	0.114649		0.98	0.865222	SBS6		ID14	CN9: Focal LOH, TP53 mut		5.07495		2.16455	29.802	26.2728						5.68535																1.03071
C3N-02003	LUAD	Male	Asian	56		0	353	Ex		C1	No	0.0481603	Mutation	6	0.35142	SBS17b	DBS4	ID14	CN1: Diploidy		97.7203		2.86749e-12	1.45265e-12	1.18742e-12						252.277						6.36621e-14		2								8.21271e-14
C3N-02010	PDAC	Female	Black	62	Stage III	0	449	Ex	Cr	Classical	No	0.0954257	Mutation	0.74	0.633726	SBS1		ID8	CN9: Focal LOH, TP53 mut	20.4352					4.06679								12.498														2.7606e-12
C3N-02067	LUAD	Female	Asian	37		0	1081			C4	No	0.348512	Mutation	0.62	0.727477	SBS6		ID8	CN10: Focal LOH, 1xWGD		1.2837		2.86749e-12	11.6583	22.513						2.54475																1.05923
C3N-02087	LUAD	Female	Asian	61		1	303	N	N	C1	No	0.0227056	Mutation	0.84	0.310518	SBS6		ID18	CN1: Diploidy		27.0009		2.86749e-12	1.45265e-12	29.8407						2.1583																3.89823e-12
C3N-02089	LUAD	Male	Asian	76		0	403	N	N	C3	Yes	0.629795	Mutation	19.3	0.713609	SBS4	DBS2	ID3	CN7: Chromothripsis Amp		3.02641e-12		865.818	325.938	0.00303392						45.2411						14.1291		5.58686e-12								15.8709
C3N-02145	LUAD	Female	Asian	68		0	405	N	N	C3	No	0.110228		0.58	0.627766	SBS6		ID8	CN9: Focal LOH, TP53 mut		4.36819		7.49842	7.65073	20.4425						4.03996																5.32683e-13
C3N-02149	LUAD	Male	Asian	64	Stage II	0	413	Cr	Cr	C3	Yes	0.560174	Mutation	9.8	0.547313	SBS4	DBS2	ID3	CN7: Chromothripsis Amp		41.7659		513.33	74.0235	15.2529						18.6277						1.37144e-10		3.89651e-12								12.3732
C3N-02155	LUAD	Male	Asian	45	Stage II	0	423	Cr	Cr	C3	Yes	0.802173		2.98	0.713261	SBS2	DBS2	ID3	CN7: Chromothripsis Amp		91.2569		15.9221	27.0378	51.8324						5.95035						2.2107e-12		1.11128e-11								2.88445
C3N-02158	LUAD	Female	Asian	54		0	423	N	Cr	C3	Yes	0.514123		0.9	0.789892	SBS6		ID18	CN7: Chromothripsis Amp		1.41456		3.19316	5.12692	33.6256						1.6395																4.03458e-12
C3N-02181	GBM	Female		53		0	388	N	N	nmf2	No	0.1226		1.08	0.442295	SBS7b		ID9	CN1: Diploidy	11.8389				13.2198		45.9412																					3.99219e-12	5.53164e-12
C3N-02183	GBM	Female		63		1	340	N	N	nmf2	No	0.00907203		1	0.121335	SBS7b		ID3	CN1: Diploidy	4.36492e-13				1.14166		41.8583																					2	9.76516e-13
C3N-02185	GBM	Female		61		0	386	N	N	nmf1	No	0.0568492	Mutation	1.06	0.845384	SBS5		ID4	CN1: Diploidy	9.23202				45.768		2.54389e-13																					0.937393	4.06261
C3N-02186	GBM	Male		53		0	264	N	N	nmf1	No	0.0405857		1.22	0.526652	SBS5		ID9	CN1: Diploidy	14.7658				61.2342		2.54389e-13																					2.8366e-11	1.04583e-13
C3N-02188	GBM	Male		59		1	411	N	N	nmf3	No	0.060472		0.92	0.729323	SBS1		ID3	CN1: Diploidy	35.0378				26.512		4.45015																					1	3.21639e-12
C3N-02190	GBM	Male		53		1	311	N	N	nmf2	No	0.0595855		0.8	0.369692	SBS5		ID9	CN1: Diploidy	8.73484				23.6361		7.62902																					2	1.29359e-11
C3N-02252	LSCC	Female		68						Classical	Yes	0.720011	Mutation	3.4	0.37376	SBS5	DBS2	ID6	CN7: Chromothripsis Amp				114.525	81.5614	14.9136				2.08638e-06								1		3.98367e-12	3.77585e-12			8.29361e-12				3.72994e-12
C3N-02255	GBM	Male		88		1	265		Cr	nmf1	No	0.19865		1.06	1	SBS1		ID4	CN1: Diploidy	37.6229				24.4231		16.954																					1.95825e-14	2.15984e-05
C3N-02256	GBM	Male		65		1	263			nmf1	No	0.144671	Mutation	1.1	0.980603	SBS7b		ID3	CN1: Diploidy	21.1522				28.6065		23.2413																					1.9629	1.0371
C3N-02275	HNSCC	Male		69	Stage IV	0	1358			Basal	Yes	0.999333	Mutation	12.48	0.427408	SBS13	DBS4	ID4	CN15: Chromosomal LOH, 2xWGD			30.2195				27.253			836.32	11.2101						2.62104e-13			3.59728e-12								2.86369	2.95185	0.699792
C3N-02279	HNSCC	Male		59	Stage III	0	414	Ex	Cr	Basal	No	0.127183	Mutation	3.36	0.370822	SBS13		ID16	CN1: Diploidy			70.2602				1.04611			106.146	42.5479																	4.29709	0.999991	3.95815e-14
C3N-02283	LSCC	Male	White	67	Stage II	0	108	Ex		Proliferative primitive	Yes	0.918258	Mutation	12.18	1	SBS13	DBS2	ID9	CN17: HRD				284.059	57.5231	9.6209e-13				512.419								6		1.00001	9.9844e-13			6.86871e-14				2.58869
C3N-02284	LSCC	Male	White	69	Stage II	0	1512	Cr		Basal inclusive	No	0.264684	Mutation	9.28	1	SBS4	DBS9	ID6	CN9: Focal LOH, TP53 mut				339.093	193.037	66.0412				55.8291								5		1.08463	8.32428e-12			4				4.44956
C3N-02285	LSCC	Female	White	72	Stage II	0	1527	Ex		Basal inclusive	No	0.0829183	Mutation	6.16	0.543367	SBS13	DBS2	ID14	CN9: Focal LOH, TP53 mut				178.558	21.1853	33.9849				150.272								1		1.14084e-11	3.78079e-12			8.07764e-12				2.38314
C3N-02288	LSCC	Female	White	58	Stage III	0	1462	Ex	N	Classical	Yes	0.873553		3.74	0.877673	SBS5	DBS9	ID9	CN7: Chromothripsis Amp				107.63	81.4301	51.7947				23.1449								1.05238e-12		1.00001	3			1				6.20904e-11
C3N-02289	LSCC	Male	White	73	Stage II	0	1407	Ex	Cr	EMT enriched	No	0.00635318	Mutation	4.56	0.456051	SBS5	DBS4	ID3	CN1: Diploidy				117.995	101.005	54.637				16.3632								4		2.00001	3.96854e-14			3				1.32694
C3N-02295	PDAC	Female		56	Stage I			Cr	N		No	0.000819959			0.473209	SBS1			CN1: Diploidy	29.5825					0.852513								0.564988
C3N-02300	LSCC	Female	White	69	Stage II	0	1479			Basal inclusive	No	0.0451825	Mutation	12.96	0.62307	SBS6	DBS2	ID14	CN9: Focal LOH, TP53 mut				227.92	1.09531e-12	477.085				94.9958								5		3.00002	3.73811e-14			1				1.7526
C3N-02333	HNSCC	Male		61	Stage IV	0	735	Ex	Cr	Immune	No	0.00123166	Mutation	6.28	0.244571	SBS13	DBS4	ID5	CN1: Diploidy			124.138				24.3691			223.814	23.6798						8.79128e-13			5.57648e-12								1.51923	6.90328e-13	2.89766
C3N-02339	LSCC	Male	White	78	Stage II	0	170	N	N	EMT enriched	No	0.202753		1.42	0.631867	SBS6	DBS4		CN9: Focal LOH, TP53 mut				21.244	33.3692	37.7323				10.6544								1.39835e-12		1.00001	4.37894e-12			6.17618e-12
C3N-02374	LSCC	Male	Asian	67	Stage II	0	1061	Ex	Cr	Basal inclusive	Yes	0.976508	Mutation	4.62	0.482391	SBS13	DBS2	ID6	CN7: Chromothripsis Amp				81.4849	77.1226	64.6506				73.7418								1.39835e-12		1.00001	4.37894e-12			6.17618e-12				6.30498e-14
C3N-02375	LSCC	Male	Asian	59	Stage II	0	1179	Ex		Classical	Yes	0.999823	Mutation	3.82	0.881154	SBS6	DBS4	ID6	CN7: Chromothripsis Amp				93.897	87.9338	85.8139				1.35509								3		2.00001	1.2234e-12			1.21681e-12				3.45733
C3N-02379	LUAD	Female	Asian	57		1	443	N	N	C1	Yes	0.532961	Mutation	1.14	0.455588	SBS6		ID18	CN10: Focal LOH, 1xWGD		6.55191		2.6993	21.6271	40.1214						5.39384e-13																8.21271e-14
C3N-02380	LUAD	Male	Asian	56		0	1059	Ex	Cr	C4	No	0.148636		1.02	0.737458	SBS5		ID8	CN9: Focal LOH, TP53 mut		7.152		3.59104	31.6293	14.6274						5.39384e-13																1.32769e-12
C3N-02421	LUAD	Male	Asian	58		0	1171	Ex	Cr	C4	Yes	0.9182		0.86	0.866337	SBS6		ID6	CN7: Chromothripsis Amp		6.10503		2.86749e-12	0.0855047	36.8093						1.86681e-12																2.17103e-12
C3N-02422	LUAD	Female	Asian	56		1	650	N	N	C4	No	0.418733		0.98	0.826234	SBS6	DBS4	ID6	CN7: Chromothripsis Amp		1.51321e-12		9.15602	6.75321	44.9681						6.12236						1.1823e-12		3								4.09665e-12
C3N-02423	LUAD	Male	Asian	70		0	695	Ex	N	C1	No	0.0439853	Mutation	8.76	0.404125	SBS2	DBS2	ID6	CN9: Focal LOH, TP53 mut		390.915		154.015	58.4213	4.34195						6.30705						3.45812		2.2139e-13								3.50643
C3N-02424	LUAD	Male	Asian	64		0	355	Ex	Cr	C1	No	0.0454126		1.22	0.522304	SBS5		ID3	CN1: Diploidy		6.71609		20.3535	29.5157	17.4145						1.49585e-11																2.19162e-12
C3N-02425	LSCC	Male	Asian	61	Stage II	0	1064	Cr	Cr	Basal inclusive	Yes	0.916885	Mutation	4.1	0.997496	SBS5	DBS2	ID9	CN15: Chromosomal LOH, 2xWGD				89.8467	90.8673	61.3366				21.9492								2		2.00635e-12	2.46976e-12			5.09566e-12				15.7542
C3N-02426	LSCC	Female	Asian	69	Stage I	1	442	N	N	EMT enriched	No	0.0328949		0.92	0.364935	SBS5		ID3	CN1: Diploidy				7.35292e-13	25.6834	13.8314				10.485																		3.77846e-12
C3N-02433	LUAD	Female	Asian	68		0	1137	N	N	C4	Yes	0.904799		0.94	0.418359	SBS6		ID14	CN7: Chromothripsis Amp		11.3274		2.86749e-12	8.07545	32.4294						6.16744																4.15686e-12
C3N-02434	LSCC	Male	White	74	Stage I	0	1421	Ex	Cr	Classical	Yes	0.949001	Mutation	3.34	1	SBS5	DBS9	ID9	CN15: Chromosomal LOH, 2xWGD				90.607	82.2955	37.5939				20.5034								1		2.19063e-12	3			2.48289e-12				9.21746
C3N-02435	LSCC	Female	White	64	Stage II	0	1086	Ex	Cr	Proliferative primitive	No	0.103665	Mutation	4.88	0.816923	SBS4	DBS4	ID3	CN9: Focal LOH, TP53 mut				151.621	37.1539	85.079				70.1463								4		3.00002	1.62906e-13			1.05576e-12				5.72756
C3N-02494	LSCC	Female	Black	66						Classical	No	0.0714507	Mutation	4.38	0.446762	SBS5	DBS2	ID3	CN9: Focal LOH, TP53 mut				124.942	92.8124	63.8918				27.3532								1		3.98367e-12	3.77585e-12			8.29361e-12				4.487
C3N-02523	LSCC	Male	White	61						Basal inclusive	No	0.159258	Mutation	4.78	0.863242	SBS4	DBS6	ID3	CN9: Focal LOH, TP53 mut				162.882	104.68	36.3402				41.0979								1		3.56731e-12	2			1				2.49224e-12
C3N-02529	LUAD	Female	Asian	79		1	849	N	N	C1	No	0.323463	Mutation	2.06	0.456685	SBS2	DBS2	ID3	CN9: Focal LOH, TP53 mut		78.4772		8.49931	18.9332	58.8556						3.23434						5.41753e-12		2.38312e-11								2
C3N-02572	LUAD	Male	Asian	49		0	1135	N	N	C4	Yes	0.820392	Mutation	0.96	0.818468	SBS6	DBS2	ID3	CN7: Chromothripsis Amp		1.1474		2.86749e-12	16.4904	27.2108						3.15108						5.34812e-11		9.9692e-12								1.24464e-12
C3N-02573	PDAC	Female		41	Stage II	0	479	N	N	Classical	No	5.20082e-05	Mutation	0.88	0.798172	SBS40		ID8	CN1: Diploidy	24.5246					11.0282								20.4471														0.97685
C3N-02575	LSCC	Male	Asian	69	Stage I	1	540	Ex		Classical	Yes	0.994129	Mutation	5.22	0.907502	SBS4	DBS9	ID3	CN7: Chromothripsis Amp				157.739	106.965	68.3518				16.944								1		4.73438e-12	1.30708e-12			8				6.30498e-14
C3N-02579	PDAC	Female		51	Stage I	1	358	N	N	Basal-like	No	0.110563	Mutation	0.46	0.953038	SBS1		ID9	CN9: Focal LOH, TP53 mut	20.0111					11.6593								8.32962														2
C3N-02582	LUAD	Male	Asian	77		1	888	Ex	Cr	C4	No	0.10526		2.22	0.729953	SBS5		ID6	CN9: Focal LOH, TP53 mut		10.0974		2.86749e-12	84.6915	22.0026						3.20792																1.25574e-11
C3N-02585	PDAC	Male		65	Stage I	0	1051	N	N	Classical	Yes	0.892514	Mutation	0.84	0.644916	SBS1		ID3	CN2: Tetraploidy	33.3735					8.3323								6.2942														2.62284
C3N-02586	LUAD	Male	Asian	73		1	30	Ex	Cr	C4	No	0.102402	Mutation	1.92	0.744951	SBS4	DBS2	ID18	CN9: Focal LOH, TP53 mut		3.27601		90.6674	37.7806	11.2759						5.39384e-13						1.02214		5.45434e-12								1.57487e-12
C3N-02587	LUAD	Female	Asian	59		0	1111	N	N	C4	No	7.69974e-05		0.48	0.493762	SBS6		ID3	CN1: Diploidy		1.51321e-12		1.24621e-10	6.70199e-12	25.9999						1.76592e-11																3.02404e-11
C3N-02588	LUAD	Male	Asian	69		0	1106			C4	Yes	0.557444	Mutation	1.14	0.543853	SBS6	DBS2	ID18	CN7: Chromothripsis Amp		9.41708		7.65846	23.3804	25.5438						5.39384e-13						0.999999		1.01544e-11								3.10195e-12
C3N-02589	PDAC	Male		71	Stage I	1	398	Ex	N	Classical	No	0.0692923	Mutation	0.7	0.709248	SBS1			CN9: Focal LOH, TP53 mut	28.4969					17.7201								6.78292
C3N-02592	PDAC	Female		63	Stage II	1	294	N	N	Basal-like	No	0.00274921	Mutation	0.68	0.535266	SBS40			CN1: Diploidy	17.4523					7.08581								21.4619
C3N-02675	LSCC	Male	White	69	Stage III	1	1338	Ex	N	Inflamed secretory	No	0.0603976	Mutation	3.9	0.428973	SBS5	DBS4	ID3	CN1: Diploidy				54.0286	100.746	63.6423				68.5823								1		5.00003	1.10219e-12			1.18582e-12				2.60352e-12
C3N-02693	HNSCC	Male		42	Stage III			N	N		Yes	0.99968			1	SBS13		ID16	CN15: Chromosomal LOH, 2xWGD			1.27571e-12				13.0558			216.286	11.659																	3.59514e-12	4.8646e-12	5.47618e-12
C3N-02694	HNSCC	Male		57	Stage IV	1	617	Ex	Cr	Immune	No	0.0114651		1.46	0.597829	SBS13			CN1: Diploidy			26.3712				6.30257			43.3811	37.945
C3N-02695	HNSCC	Male		45	Stage III	1	632	Cr	Cr	Basal	No	0.19129	Mutation	1.56	0.770177	SBS15	DBS4	ID5	CN1: Diploidy			44.9436				3.06871			14.1139	58.8735						8.79128e-13			5.57648e-12								0.999996	4.72696e-12	3.00005
C3N-02700	HNSCC	Female		80	Stage II	0		N	N	Basal	Yes	0.972099	Mutation	20.88	0.528051	SBS7b	DBS1	ID5	CN15: Chromosomal LOH, 2xWGD			15.9188				1735.82			3.52648	21.7385						64			3.39221e-11								5.64046e-14	0.923833	2.84064
C3N-02713	HNSCC	Male		64	Stage IV	0	744	Cr	N	CIN	Yes	0.918192	Mutation	10.78	0.915454	SBS3	DBS4	ID3	CN15: Chromosomal LOH, 2xWGD			537.905				40.4016			56.2504	62.4446						1.05711			5.54539e-11								12.4256	1.52039	1.27475
C3N-02714	HNSCC	Male		23	Stage II	0	907	N	N	Immune	No	0.104973	Mutation	0.94	0.141979	SBS15		ID3	CN1: Diploidy			10.787				4.96947			18.9073	25.3361																	3.74891e-12	5.35408e-12	6.11621e-12
C3N-02716	HNSCC	Male		76	Stage I	0	258	Cr	Cr	Immune	No	0.00260079	Mutation	18.58	0.648222	SBS7b	DBS1	ID3	CN1: Diploidy			5.10283e-12				1477.93			47.1649	1.90773						73			3.41167e-11								2.03637	6.53896e-14	0.745057
C3N-02727	HNSCC	Male		49	Stage IV	0	693	Cr	Cr	Immune	No	0.0618717	Mutation	1.54	0.668156	SBS3		ID5	CN1: Diploidy			54.3766				11.1905			12.7894	22.6436																	0.999996	7.52057e-12	1.72858e-12
C3N-02729	LUAD	Male	Asian	45		1	820	N	Cr	C4	No	0.0608848		0.58	1	SBS6		ID18	CN9: Focal LOH, TP53 mut		0.231043		2.86749e-12	16.4463	27.3224						5.15887e-12																4.77292e-13
C3N-02730	HNSCC	Male		40	Stage III	0	365	N	N	Immune	No	0.0139378	Mutation	0.38	0.345954	SBS15			CN1: Diploidy			8.10493				3.18137			5.21597e-13	14.7136
C3N-02768	PDAC	Male		46	Stage II	1	430	N	N	Basal-like	Yes	0.87564	Mutation	1.14	0.783084	SBS1		ID8	CN2: Tetraploidy	53.5255					4.23655e-10								13.4745														2.29217e-12
C3N-02769	GBM	Male		53		1	1115	N	N	nmf2	No	0.107125		0.82	0.534397	SBS5		ID4	CN1: Diploidy	20.3389				19.1011		11.56																					3.32939e-12	6.58666e-12
C3N-02770	GBM	Male		70		1	779	Ex	Cr	nmf1	Yes	0.997057		0.98	0.859388	SBS5		ID4	CN2: Tetraploidy	19.1721				34.1688		13.6592																					3.93371e-12	5.84214e-12
C3N-02782	GBM	Female		47		0	985	N	N	nmf3	No	0.0995719		1.16	1	SBS5		ID9	CN9: Focal LOH, TP53 mut	38.1531				35.8469		2.54389e-13																					3.28e-12	2.92959e-12
C3N-02783	GBM	Female		24		0	977	N	N	nmf1	No	0.00729731		0.32	0.184798	SBS5			CN1: Diploidy	2.99897				9.00102		6.34479e-13
C3N-02784	GBM	Male		37		1	391	Cr	N	nmf2	Yes	0.996342	Mutation	4.24	0.607737	SBS1		ID9	CN2: Tetraploidy	263.842				1.27089e-12		37.1577																					0.955411	2.89343
C3N-02785	GBM	Male		69		1	546	Cr	Cr	nmf1	Yes	0.998791		0.98	0.651943	SBS5		ID4	CN18: 2xWGD, TP53 mut	27.6771				31.3419		6.98097																					5.53709e-12	2
C3N-02786	GBM	Female		39		0	1047	N	N	nmf2	Yes	0.596698		0.48	0.345717	SBS7b		ID4	CN18: 2xWGD, TP53 mut	1.39322				15.47		18.1368																					4.3094e-12	9.98647e-12
C3N-02788	GBM	Male		64		1	845	Cr	N	nmf1	No	0.112934	Mutation	1.26	0.488863	SBS7b		ID9	CN9: Focal LOH, TP53 mut	34.2565				39.2361		31.5075																					4.63476e-12	9.91802e-12
C3N-02925	HNSCC	Female		68	Stage IV	0	1022	N	N	Immune	No	0.000124572	Mutation	0.78	0.256928	SBS15		ID5	CN1: Diploidy			5.40729				8.68501			0.278751	36.6286																	4.52466e-12	5.5286e-12	1.00002
C3N-02940	PDAC	Male		64	Stage III	0	1015	N	N	Classical	No	0.0090917	Mutation	0.82	0.377497	SBS1			CN1: Diploidy	51.6422					7.42467								8.93316
C3N-02944	PDAC	Female		61	Stage I	0	609	N	N	Basal-like	No	0.000363641	Mutation	0.44	0.261974	SBS1			CN1: Diploidy	21.1838					4.42049								7.39568
C3N-02971	PDAC	Female	White	78	Stage II	1	70	N	N	Basal-like	No	0.0335909	Mutation	1.02	0.494476	SBS40			CN9: Focal LOH, TP53 mut	36.4982					3.83819								30.6636
C3N-02998	PDAC	Female		64	Stage III			N	N		No	0.0142646			0.428559	SBS1			CN1: Diploidy	15.8945					2.54542								2.5601
C3N-03000	PDAC	Male		57	Stage IV	1	487	N	N	Basal-like	No	0.176279	Mutation	0.62	0.759594	SBS1		ID9	CN9: Focal LOH, TP53 mut	44.6818					3.56348								2.75473														1
C3N-03006	PDAC	Female		64	Stage II	0	708	N	Cr	Classical	No	0.00171935	Mutation	0.8	0.329321	SBS40			CN1: Diploidy	22.8064					9.99117e-12								34.1936
C3N-03007	PDAC	Male		59	Stage III	1	58		Cr	Basal-like	No	0.000628543	Mutation	0.62	0.690104	SBS6		ID3	CN1: Diploidy	23.2584					21.7416								1.3588e-13														4.37398e-12
C3N-03008	HNSCC	Female		65	Stage IV	1	158	Cr	Cr	Basal	Yes	0.915721	Mutation	2.76	0.742133	SBS3	DBS4	ID16	CN15: Chromosomal LOH, 2xWGD			97.6477				12.5843			19.8998	54.8681						9.14928e-13			1								5.64046e-14	7.9397e-13	1.00002
C3N-03009	HNSCC	Male		58	Stage I	1	655	Cr	Cr	CIN	Yes	0.835234	Mutation	2.5	1	SBS3	DBS4	ID4	CN15: Chromosomal LOH, 2xWGD			89.5993				12.8479			2.30704	46.2457						9.14928e-13			1								1.4695e-11	1.99998	4.11481e-11
C3N-03011	HNSCC	Male		62	Stage IV	1	598	Ex	Cr	CIN	No	0.0272903	Mutation	1.32	1	SBS15		ID3	CN9: Focal LOH, TP53 mut			28.041				9.0532			18.8571	24.0486																	4.70047e-12	5.0593e-12	1.00002
C3N-03012	HNSCC	Male		71	Stage IV	1	1333	Ex	Cr	CIN	Yes	0.743361	Mutation	5.68	0.848209	SBS13	DBS4	ID3	CN15: Chromosomal LOH, 2xWGD			111.606				39.9907			171.509	65.895						1.08004e-12			3.95821								7.95125	3.43453e-12	3.36215
C3N-03013	HNSCC	Male		59	Stage II	0	1389	N	Cr	Immune	No	0.0015804	Mutation	1.2	0.630033	SBS3	DBS4	ID16	CN1: Diploidy			52.5393				7.98375			0.405968	23.071						9.75886e-13			3								3.86609e-12	1.34754e-11	3.00005
C3N-03015	HNSCC	Male		61	Stage IV	0	1493	N	Cr	Basal	No	0.0818401	Mutation	3.74	0.271557	SBS13	DBS4	ID16	CN9: Focal LOH, TP53 mut			85.4043				12.3759			87.3615	33.8585						9.14928e-13			1								5.64046e-14	3.23027e-14	2.9918
C3N-03027	HNSCC	Male		65	Stage II	1	211	Cr	Cr	CIN	No	0.249348	Mutation	2.14	0.712739	SBS3	DBS4	ID3	CN1: Diploidy			60.6953				35.5191			12.5742	48.2113						8.79128e-13			5.57648e-12								5.64046e-14	3.23027e-14	0.000344346
C3N-03028	HNSCC	Male		59	Stage IV	0	1010	Cr	Cr	Basal	Yes	0.719544	Mutation	1.8	0.504491	SBS15		ID16	CN15: Chromosomal LOH, 2xWGD			38.0394				11.2348			14.3448	49.3807																	3.41234	7.38982e-12	1.9882e-12
C3N-03039	PDAC	Female	White	73						Basal-like	No	0.0579004	Mutation	0.98	0.877939	SBS40	DBS10	ID9	CN9: Focal LOH, TP53 mut	33.4821					2.98359e-13								33.5179						2.11149e-13		7.96493e-12			2.96441e-13	7.96128e-12		1.16851e-12
C3N-03042	HNSCC	Female		67	Stage IV					Basal	No	0.0819158	Mutation	1.72	0.46517	SBS13		ID4	CN9: Focal LOH, TP53 mut			14.3761				9.60931			71.245	25.7696																	2.80111e-12	3.99996	8.0601e-12
C3N-03045	HNSCC	Male		77	Stage III					Basal	No	0.346409		2.2	0.716888	SBS3	DBS4	ID16	CN9: Focal LOH, TP53 mut			76.1492				8.96			7.26839	56.6222						7.43462e-13			2								2.29827	7.2313e-12	1.34085e-11
C3N-03051	LSCC	Male	Asian	65	Stage III	0	735	Cr	N	Basal inclusive	Yes	0.970265	Mutation	6.34	0.639211	SBS5	DBS4	ID3	CN7: Chromothripsis Amp				136.944	133.848	67.3223				69.8851								2		3.08005e-12	1.89003e-12			3				7.9956
C3N-03061	PDAC	Female		62	Stage II	1	139	N	N	Basal-like	No	0.19016	Mutation	1.36	0.358058	SBS1		ID7	CN9: Focal LOH, TP53 mut	43.5909					13.0743								30.3348														9.40077e-13
C3N-03069	PDAC	Female		50	Stage III			N	N		No	0.115997			0.581692	SBS40	DBS4	ID8	CN9: Focal LOH, TP53 mut	2.83064					31.1218								53.0476						9.30693e-14		6.44787e-14			2.38103e-11	9.95674e-12		2.7606e-12
C3N-03070	GBM	Female		65		0	332	N	N	IDH mutant	Yes	0.952366	Mutation	1.5	1	SBS5		ID3	CN18: 2xWGD, TP53 mut	13.3118				77.0442		4.64398																					0.984348	1.01565
C3N-03072	LSCC	Male	Asian	62	Stage III	0	323	Ex	N	Classical	Yes	0.97617	Mutation	3.98	1	SBS5	DBS4	ID6	CN15: Chromosomal LOH, 2xWGD				36.8129	133.44	57.0576				47.6892								1.1001e-12		1.00001	2.87387e-12			2				4.67707e-12
C3N-03076	LSCC	Male	Asian	68	Stage II	0	332	Cr	Cr	Proliferative primitive	Yes	0.918851		2.76	0.763019	SBS6	DBS9	ID14	CN15: Chromosomal LOH, 2xWGD				35.715	27.4944	110.801				15.9894								1.35886e-12		5.49421e-12	4.80425e-12			1				1.27574
C3N-03086	PDAC	Male		69	Stage II	0	733	N	N	Classical	No	0.0743804		0.84	0.718221	SBS1		ID9	CN1: Diploidy	46					9.59083e-11								1.94695e-11														2.29866e-12
C3N-03088	GBM	Female		31		1	142	N	N	nmf1	No	0.000618134		0.26	0.0570701	SBS5			CN1: Diploidy	4.36492e-13				9.77964		6.22035
C3N-03092	LSCC	Male	White	61						Inflamed secretory	No	0.465999	Mutation	2.22	0.28881	SBS13	DBS6	ID3	CN7: Chromothripsis Amp				37.8651	37.2436	29.3085				62.5827								1.30478e-12		6.28537e-12	1			7.81403e-12				7
C3N-03093	LSCC	Female	White	70						Inflamed secretory	No	0.0100705	Mutation	0.82	0.222754	SBS5	DBS6	ID6	CN1: Diploidy				4.3843	31.3501	2.6133				11.6521								1.30478e-12		6.44713e-12	1			7.80904e-12				2.86245e-12
C3N-03173	PDAC	Male	White	64	Stage III	0	32	Ex	Cr	Classical	No	0.0300685	Mutation	0.78	0.616397	SBS1		ID3	CN9: Focal LOH, TP53 mut	21.9141					18.1768								7.90914														1
C3N-03180	GBM	Male		53		1	511	Cr	N	nmf1	No	0.00383508		0.62	0.233908	SBS5			CN1: Diploidy	17.9997				16.6768		1.32345
C3N-03182	GBM	Male		47		1	763	N	N	nmf2	Yes	0.8815	Mutation	3.2	0.571855	SBS1		ID4	CN2: Tetraploidy	174.913				31.1915		19.8952																					7.83298e-14	9.44761
C3N-03183	GBM	Male		53		1	315	N	N	nmf2	Yes	0.998784		0.52	0.375735	SBS1		ID4	CN2: Tetraploidy	25.6547				17.4034		5.94191																					1.94047	1.05953
C3N-03184	GBM	Male		35		0	390	Cr	Cr	nmf3	Yes	0.999072		0.62	1	SBS1		ID4	CN2: Tetraploidy	30.7575				3.93788		8.30467																					1.88843e-12	1
C3N-03186	GBM	Female		54		1	646	N	N	nmf1	No	0.102896		1.32	0.268445	SBS5		ID3	CN9: Focal LOH, TP53 mut	29.068				33.932		2.54389e-13																					1.28287	2.50161
C3N-03188	GBM	Male		54		1	1022	N	N	nmf1	Yes	0.999879		0.92	0.503198	SBS5		ID3	CN18: 2xWGD, TP53 mut	25.7692				23.0488		12.182																					2	3.4128e-12
C3N-03190	PDAC	Male		31	Stage II	1	398	N	N	Classical	No	0.0832807	Mutation	0.5	0.671994	SBS1		ID8	CN9: Focal LOH, TP53 mut	31.3552					11.6448								1.3588e-13														4.55094e-12
C3N-03204	LSCC	Male	Asian	62	Stage I	0	835	Cr	Cr	Basal inclusive	No	0.0952896	Mutation	5.96	0.78433	SBS13	DBS6	ID6	CN9: Focal LOH, TP53 mut				103.476	106.417	1.17586e-06				188.106								3		4.09018e-12	4.57571e-12			6.03451e-12				2.19899
C3N-03211	PDAC	Male		43	Stage III			N	N		No	0.0348716			0.51464	SBS40			CN1: Diploidy	2.04429					4.20014								3.75557
C3N-03226	HNSCC	Male		54	Stage IV	0	730	Cr	Cr	Immune	No	0.000620415	Mutation	0.72	0.175773	SBS3		ID3	CN1: Diploidy			28.892				4.82886			5.21597e-13	20.279																	3.70266e-12	3.51912e-12	1.00002
C3N-03424	LSCC	Male	White	74	Stage I	0	1330	Ex	Cr	Inflamed secretory	No	0.0959186	Mutation	3.88	0.31831	SBS5	DBS9	ID6	CN1: Diploidy				73.8125	80.0807	53.6136				30.493								1.16282e-12		4.9092e-12	3.70556e-12			2				1.41761
C3N-03425	LSCC	Female	White	64	Stage I	0	1332	Ex		Basal inclusive	No	0.335559	Mutation	7.82	0.48153	SBS13	DBS2	ID14	CN9: Focal LOH, TP53 mut				8.21784e-10	1.09531e-12	9.6209e-13				545								1.05852e-13		3.1724e-12	1			4.61768e-12				6.30498e-14
C3N-03426	PDAC	Female		68	Stage IV	1	123	N	Cr	Basal-like	No	0.121148	Mutation	1.9	0.497397	SBS40		ID8	CN2: Tetraploidy	36.6015					29.3412								48.0574														1.80957e-12
C3N-03428	PDAC	Male		63	Stage IV			N	Cr		No	0.0277339			0.848518				CN1: Diploidy
C3N-03430	PDAC	Female		54	Stage IV	1	39	Cr	N	Basal-like	No	0.044645		1.52	0.54679	SBS6		ID8	CN9: Focal LOH, TP53 mut	15.4312					41.1879								30.3809														2
C3N-03433	HNSCC	Male		76	Stage II	1	960	Cr	Cr	CIN	Yes	0.838169	Mutation	8.12	0.775951	SBS3	DBS4	ID5	CN15: Chromosomal LOH, 2xWGD			272.212				3.08813			222.157	43.5444						3.72906e-13			4								1.59767e-09	1.29211e-13	8.4269e-11
C3N-03439	PDAC	Female		56	Stage II	1	458	N	N	Classical	No	0.0120216	Mutation	1.28	0.567556	SBS1		ID3	CN1: Diploidy	43.2031					16.1646								23.6323														0.814284
C3N-03440	PDAC	Female		54	Stage I			N	N		No	0.00625696			0.425452	SBS40			CN1: Diploidy	7.25608					3.6834								10.0605
C3N-03441	LSCC	Male	White	67	Stage III	0	1332	Ex	Cr	Inflamed secretory	No	0.0180319	Mutation	4.8	0.413357	SBS5	DBS6	ID6	CN1: Diploidy				66.6334	121.614	105.739				21.0136								5		4.93809e-14	1			2				2.02687
C3N-03456	HNSCC	Male		64	Stage IV	0	1426	Cr	Cr	CIN	Yes	0.793546	Mutation	1.72	1	SBS15	DBS4	ID16	CN15: Chromosomal LOH, 2xWGD			49.4542				3.35005			6.0937	46.1018						9.14928e-13			1								5.64046e-14	3.23027e-14	1.58871
C3N-03457	HNSCC	Male		71	Stage II	0	1395	Ex	Cr	Immune	No	0.140011	Mutation	4.38	0.50834	SBS13	DBS4	ID5	CN9: Focal LOH, TP53 mut			80.9137				4.61308			168.879	32.5946						9.14928e-13			1								1.74064e-12	3.33308e-12	1.94084
C3N-03458	HNSCC	Male		70	Stage II	0	1393	Cr		Basal	Yes	0.893176	Mutation	2.58	0.408692	SBS13		ID16	CN15: Chromosomal LOH, 2xWGD			42.2617				16.9761			83.2269	22.5354																	5.64046e-14	1.2605e-11	1.00002
C3N-03473	GBM	Female		30		1	297	N	N	nmf3	No	0.0153659	Mutation	0.66	1	SBS7b		ID3	CN9: Focal LOH, TP53 mut	11.5513				16.3926		16.0561																					3	1.54965e-12
C3N-03486	LSCC	Male	White	65	Stage I	0	315	N	Cr	Proliferative primitive	Yes	0.794402	Mutation	8.28	0.724841	SBS5	DBS6	ID6	CN7: Chromothripsis Amp				161.374	197.151	37.3155				129.159								1		4.63096e-12	2			3.84087e-12				4.61462
C3N-03487	HNSCC	Female		53	Stage IV	0	728	N	N	Immune	No	0.104649	Mutation	1.2	0.136387	SBS13		ID3	CN1: Diploidy			8.50334				1.55516			32.5527	28.3886																	0.999996	6.41924e-12	6.86834e-12
C3N-03488	HNSCC	Male		64	Stage III	0	706	Cr	Cr	Basal	Yes	0.980505	Mutation	2.34	0.702203	SBS15		ID16	CN15: Chromosomal LOH, 2xWGD			55.2513				8.86963			30.5893	54.2895																	2.13672e-11	2.58682e-12	1.00002
C3N-03490	HNSCC	Male		64	Stage III	0	634	N	N	CIN	Yes	0.800709	Mutation	2.12	1	SBS3	DBS4	ID5	CN15: Chromosomal LOH, 2xWGD			80.8562				7.01489			23.6529	27.4761						6.83708e-13			2								5.64046e-14	0.9007	4.00007
C3N-03612	HNSCC	Male		51	Stage III	0	697	N	N	Immune	No	0.00542067			0.536024				CN1: Diploidy
C3N-03619	HNSCC	Male		59	Stage II	0	97	Cr	Cr		No	0.164243	Mutation	1.72	0.44872	SBS3	DBS1	ID7	CN9: Focal LOH, TP53 mut			58.7061				14.5593			16.7921	20.9425						1			5.71678e-12								5.64046e-14	3.23027e-14	3.95815e-14
C3N-03620	HNSCC	Male		61	Stage II	0	728	N	N	Immune	No	0.058535		0.28	0.548537	SBS13			CN1: Diploidy			8.71435				4.14898			12.476	5.66066
C3N-03662	LSCC	Male	White	64	Stage II	0		N	Cr	Classical	Yes	0.629506	Mutation	4.18	0.739375	SBS4	DBS2	ID3	CN9: Focal LOH, TP53 mut				117.379	50.6061	68.6958				54.3194								2		4.33201e-12	1			4.0151e-12				2.87744
C3N-03664	HNSCC	Male		58	Stage IV	0	733	N	N	Basal	Yes	0.804393	Mutation	2.8	0.847099	SBS15	DBS4	ID5	CN15: Chromosomal LOH, 2xWGD			60.5805				31.2091			40.366	54.8442						2.06578			1.93422								5.64046e-14	3.23027e-14	3.60509
C3N-03665	PDAC	Male		63	Stage III	0	728	Cr	Cr	Basal-like	No	0.181253		0.52	0.583224	SBS6			CN2: Tetraploidy	8.81702					18.9956								6.18738
C3N-03666	PDAC	Male		63	Stage II	1	701	N	N	Basal-like	Yes	0.618505	Mutation	1.84	0.754378	SBS1		ID3	CN2: Tetraploidy	70.8219					10.614								32.5642														3.01124e-12
C3N-03670	PDAC	Male		60	Stage III			N	Cr		No	0.0143846			0.406784	SBS1			CN1: Diploidy	8.22226					1.71917								5.05856
C3N-03754	PDAC	Male		44	Stage III	1	815	Cr	Cr	Basal-like	No	0.281936	Mutation	0.64	0.777819	SBS40		ID3	CN9: Focal LOH, TP53 mut	8.69618					11.0402								15.2637														1
C3N-03780	PDAC	Female		69	Stage I	1		N	N	Classical	No	0.0167725	Mutation	0.64	0.896976	SBS1	DBS7		CN1: Diploidy	18.5084					12.7023								11.7892						1.95338e-13		1			1.62688e-14	2.17159e-13
C3N-03781	HNSCC	Male		68	Stage IV	1	1235	Ex	Cr		Yes	0.745298	Mutation	3.52	0.661797	SBS13	DBS4	ID16	CN15: Chromosomal LOH, 2xWGD			36.4551				5.33507e-13			145.374	49.1713						5.89942e-13			1								0.0689383	1.20409	2.43685e-12
C3N-03782	HNSCC	Female		50	Stage IV	0	1088	Cr	Cr	Basal	Yes	0.956042	Mutation	1.72	0.872263	SBS3	DBS4	ID16	CN15: Chromosomal LOH, 2xWGD			47.4752				24.9304			5.21597e-13	37.5943						9.14928e-13			1								2.99999	0.999991	3.4104e-12
C3N-03783	HNSCC	Male		67	Stage IV	1	952	Cr	Cr		No	0.377636	Mutation	2.4	0.363686	SBS15		ID3	CN15: Chromosomal LOH, 2xWGD			51.9007				13.4675			7.75244	58.8791																	2.47893e-12	8.01951e-12	2.60209
C3N-03785	HNSCC	Male		66	Stage I	1	1152	Cr	Cr	CIN	No	0.231669	Mutation	2.44	1	SBS3		ID5	CN9: Focal LOH, TP53 mut			76.5135				13.7977			29.5844	34.1045																	1.57271	0.666636	3.95815e-14
C3N-03837	HNSCC	Male		54	Stage III	0	706	N	Cr		No	0.0286569	Mutation	6.8	0.407171	SBS7b	DBS1	ID7	CN1: Diploidy			3.63265				599.117			13.2506	1.81206e-12						44			1.73227e-11								4.93891e-12	6.17668e-12	4.81457e-12
C3N-03839	PDAC	Female		54	Stage II	0	696	N	N	Classical	Yes	0.818236		1.56	0.816799	SBS1		ID3	CN2: Tetraploidy	52.0818					22.2099								17.7083														1
C3N-03840	PDAC	Female		59	Stage II	0	696	N	N	Classical	No	0.00254634		0.62	0.617438	SBS1		ID3	CN1: Diploidy	23.8248					10.8507								9.32453														5.07412e-12
C3N-03841	HNSCC	Male		59	Stage III	1	753	Cr	Cr	CIN	Yes	0.714343	Mutation	1.64	0.662879	SBS3	DBS4	ID16	CN15: Chromosomal LOH, 2xWGD			64.3172				10.2637			15.3352	17.0841						3.54961e-13			4								3.54504	1.6499e-11	1.12655e-12
C3N-03848	LSCC	Female	Asian	56	Stage III	0	635	N	N	Inflamed secretory	No	0.00282656	Mutation	0.16	0.301197	SBS13	DBS2		CN1: Diploidy				2.80987	1.25924	4.15219				8.77871								1		6.0242e-12	6.58252e-12			1.0553e-11
C3N-03849	HNSCC	Male		55	Stage IV	0	335	N	N	CIN	Yes	0.792067	Mutation	2.3	0.612132	SBS13	DBS4	ID4	CN15: Chromosomal LOH, 2xWGD			37.0674				27.9507			41.0844	30.8975						5.96184e-13			1.83516e-12								6.15545e-12	13.4146	1.17761
C3N-03851	LSCC	Male	Asian	44	Stage II	0	642	Cr	N	Proliferative primitive	Yes	0.972652	Mutation	9.28	1	SBS4	DBS6	ID3	CN7: Chromothripsis Amp				428.78	98.0077	68.1359				20.077								3		2.69959e-12	3			1.58785e-12				5.92607
C3N-03853	PDAC	Female		49	Stage III	1	393	N	N	Basal-like	Yes	0.796767	Mutation	0.82	0.873246	SBS1		ID8	CN2: Tetraploidy	37.5633					1.49179e-13								10.4367														3.96077e-14
C3N-03875	LSCC	Male	Asian	68	Stage I	0	1017	Ex	Cr	Basal inclusive	Yes	0.724292	Mutation	9.7	0.797509	SBS4	DBS2	ID3	CN15: Chromosomal LOH, 2xWGD				513.791	23.332	79.4223				66.456								6		3.97895e-12	3.60489e-12			1				13.4516
C3N-03876	HNSCC	Male		65	Stage IV	1	465	Ex	Cr	Basal	Yes	0.996455	Mutation	2.46	0.782828	SBS3		ID16	CN15: Chromosomal LOH, 2xWGD			91.6583				10.635			39.4325	28.2744																	5.64046e-14	2.61477	8.04916e-13
C3N-03877	LSCC	Male	Asian	53	Stage III	0	682	Cr		Classical	No	0.0934699	Mutation	2.26	0.951377	SBS5	DBS2	ID9	CN9: Focal LOH, TP53 mut				57.5404	41.8096	21.4336				27.2164								1		6.0242e-12	6.58252e-12			1.0553e-11				3.28513
C3N-03878	HNSCC	Male		52	Stage III	0	650	Cr	N	CIN	Yes	0.945556	Mutation	1.48	0.656453	SBS15	DBS4	ID16	CN15: Chromosomal LOH, 2xWGD			31.0822				15.8515			4.9819	38.0841						9.14928e-13			1								0.999996	2.31087e-12	2.9332e-12
C3N-03880	LSCC	Male	Asian	76	Stage II	0	736	Cr	N	Classical	Yes	0.895913	Mutation	3.66	0.761003	SBS4	DBS2	ID6	CN7: Chromothripsis Amp				137.275	54.7774	52.6403				12.3078								3		3.58933e-12	1			2.84155e-12				4.66667e-13
C3N-03882	LSCC	Male	Asian	68	Stage II	0	715	Ex	N	Basal inclusive	Yes	0.895082	Mutation	4.36	1	SBS6	DBS4	ID6	CN15: Chromosomal LOH, 2xWGD				71.8509	71.6392	75.13				66.3797								1.39835e-12		1.00001	4.37894e-12			6.17618e-12				6.30498e-14
C3N-03884	PDAC	Female		64	Stage III	1	680	N	N	Basal-like	No	0.0512731	Mutation	0.6	0.494744	SBS1		ID8	CN9: Focal LOH, TP53 mut	32.8526					1.49179e-13								3.14744														1
C3N-03886	LSCC	Male	White	60	Stage I	0	360	N	N	Proliferative primitive	No	0.115785	Mutation	4.26	1	SBS5	DBS4	ID3	CN9: Focal LOH, TP53 mut				84.8256	118.201	59.8995				29.0736								1.16282e-12		4.9092e-12	3.70556e-12			2				6.30498e-14
C3N-03888	HNSCC	Male		58	Stage III	0	675	Cr	Cr	CIN	No	0.159349	Mutation	2.12	0.637908	SBS13		ID5	CN9: Focal LOH, TP53 mut			24.6831				14.9435			57.1631	40.2101																	1.94984	3.8764e-13	1.30103e-12
C3N-03889	HNSCC	Male		53	Stage IV	0	694	Cr	Cr	Immune	No	0.0187125		1.72	0.386892	SBS15		ID3	CN1: Diploidy			25.4241				16.0876			6.7873	56.7006																	0.999996	0.999991	1.00002
C3N-03928	HNSCC	Female		60	Stage III	0	702	N	N	Immune	No	0.00165142	Mutation	1.16	0.59423	SBS13			CN1: Diploidy			18.0725				10.1626			37.5157	16.2492
C3N-03933	HNSCC	Female		70	Stage III	0	749	N	N	Basal	No	0.0734318	Mutation	1.38	0.191885	SBS15		ID5	CN9: Focal LOH, TP53 mut			12.0969				14.4613			8.0676	31.3741																	4.58671e-12	5.15599e-12	2.00004
C3N-04119	PDAC	Male		54	Stage II	1	305	N	N	Basal-like	No	0.0190634	Mutation	0.92	0.787313	SBS1			CN9: Focal LOH, TP53 mut	37.2117					9.99537								7.79297
C3N-04124	LSCC	Male	Asian	62	Stage I	0	974	Cr	N	Classical	No	0.158142	Mutation	4.04	0.620027	SBS6	DBS2	ID3	CN15: Chromosomal LOH, 2xWGD				123.821	54.273	83.9891				44.9165								1		1.98182	1.56729e-12			2.14298e-12				4.13416
C3N-04126	PDAC	Male		42	Stage III	1	348	N	N	Basal-like	No	0.076175	Mutation	0.64	0.680244	SBS40			CN9: Focal LOH, TP53 mut	19.2899					3.83063								19.8795
C3N-04127	LSCC	Male	Asian	63	Stage III	0	765	Cr	Cr	Basal inclusive	No	0.00703807	Mutation	1.14	0.243416	SBS5	DBS2	ID3	CN1: Diploidy				12.0415	48.0381	11.9506				3.96957								2		4.92983e-12	5.3949e-12			7.97685e-12				6.94978e-12
C3N-04152	HNSCC	Male		54	Stage IV	0	671	N	Cr	CIN	No	0.11731	Mutation	1.4	0.88124	SBS15		ID3	CN9: Focal LOH, TP53 mut			29.4203				8.21306			18.1725	40.1939																	0.999996	2.90063e-12	1.00002
C3N-04155	LSCC	Male	White	76	Stage I	0	46	N	Cr	Classical	Yes	0.888269	Mutation	5.72	1	SBS13	DBS9	ID6	CN15: Chromosomal LOH, 2xWGD				102.474	86.4483	73.4758				129.602								1.07319e-12		2.00001	1.81879e-12			2				1.48516
C3N-04162	LSCC	Male	White	46	Stage II	0	349	N	N	Classical	Yes	0.819195	Mutation	4.64	0.960524	SBS6	DBS6	ID3	CN15: Chromosomal LOH, 2xWGD				72.9918	46.9786	137.111				49.9183								1		3.21522e-12	1			4.49657e-12				3.56612
C3N-04273	HNSCC	Male		73	Stage IV	1	425	Ex	Ex	CIN	Yes	0.999653	Mutation	1.98	1	SBS3		ID5	CN15: Chromosomal LOH, 2xWGD			77.6378				9.76877			21.027	11.5667																	1.10564	2.86621e-12	2.00004
C3N-04275	HNSCC	Male		61	Stage II	0	1135	Cr	Cr	Immune	No	0.0345327	Mutation	1.42	0.402229	SBS3	DBS4	ID5	CN1: Diploidy			51.6893				12.5054			0.972675	32.8325						6.83708e-13			2								5.64046e-14	3.23027e-14	1.97937
C3N-04276	HNSCC	Male		68	Stage IV	0	1165	Ex	Cr	CIN	Yes	0.998442	Mutation	2.92	1	SBS3		ID16	CN15: Chromosomal LOH, 2xWGD			123.172				11.1833			29.6869	32.9576																	2.6572	2.57835e-12	3.19749e-12
C3N-04277	HNSCC	Male		72	Stage III	0	1162	Cr	Cr	Immune	No	0.114139	Mutation	1.96	0.664916	SBS15	DBS4	ID4	CN9: Focal LOH, TP53 mut			60.1407				5.33507e-13			24.6983	52.1609						8.79128e-13			5.57648e-12								2.23496e-12	1.55674	1.28393
C3N-04278	HNSCC	Male		71	Stage III	0	576	Ex	Cr	CIN	Yes	0.772469	Mutation	5.36	0.477177	SBS3	DBS4	ID3	CN15: Chromosomal LOH, 2xWGD			162.158				25.0005			115.297	33.5444						6.04345e-13			7.80909e-12								4.93313	2.99997	3.00005
C3N-04279	HNSCC	Male		65	Stage II	0	1139	Cr	Cr	Basal	No	0.174275	Mutation	3.34	0.815289	SBS3	DBS1	ID16	CN9: Focal LOH, TP53 mut			109.616				25.8648			49.88	19.64						1			5.71678e-12								0.990208	1.30732	3.95815e-14
C3N-04280	HNSCC	Male		65	Stage II	0	1058	Ex	Cr	Basal	Yes	0.999827		1.5	0.668589	SBS15	DBS4	ID16	CN15: Chromosomal LOH, 2xWGD			34.4972				4.21466			4.18217	57.1056						1.09157e-12			1								0.999996	1.00726	3.95815e-14
C3N-04282	PDAC	Male		75	Stage IV	1	303	Cr	Cr	Basal-like	No	0.0927114		0.78	0.887434	SBS1		ID9	CN9: Focal LOH, TP53 mut	37.439					4.19006e-11								9.561														2
C3N-04283	PDAC	Female		66	Stage III	1		N	N	Basal-like	No	0.0240594	Mutation	0.54	1	SBS1	DBS11		CN9: Focal LOH, TP53 mut	21.2811					13.4657								5.25319						2.11149e-13		7.96493e-12			2.96405e-13	7.96128e-12
C3N-04284	PDAC	Female		80	Stage III			N	N		No	0.00427034			0.775672	SBS1			CN1: Diploidy	17.367					1.49179e-13								9.63304
C3N-04611	HNSCC	Male		55	Stage III			Cr	Cr	Immune	No	0.00398618	Mutation	1.88	0.794076	SBS13		ID5	CN1: Diploidy			25.6476				12.28			46.461	29.6114																	2.35233	3.23027e-14	3.95815e-14
CPT000814	BRCA	Female	Black		Stage II					Basal-I	Yes	0.818597			0.864794	SBS2		ID4	CN2: Tetraploidy	22.5799	52.0055				3.9602e-13							14.2486														0.840178		2.38727
CPT001846	BRCA	Female									Yes	0.81859			0.404324	SBS1	DBS4	ID14	CN2: Tetraploidy	25.7372	18.7571				10.4358							2.83059				1.39009e-12			6.68071e-13				2.18774e-12			4.04461e-14		9.26618e-13
[truncated: 19 more columns]

## Sheet: Table S1B
Cancer.type	Term	Estimate	P.value	FDR	Std.error	Statistic	Conf.low	Conf.high
BRCA	(Intercept)	0.397581	0.069791	0.139582	0.216763	1.83418	-0.0328056	0.827968
BRCA	CN11	0.0103137	4.26422e-06	1.70569e-05	0.00211202	4.88336	0.00612028	0.0145072
BRCA	CN18	-0.000403504	0.844222	0.844222	0.00204784	-0.197039	-0.00446953	0.00366252
BRCA	CN2	0.00782741	0.000340836	0.000908896	0.00210508	3.71834	0.00364772	0.0120071
BRCA	CN1	-0.0121186	1.00507e-08	8.04057e-08	0.00192733	-6.28779	-0.0159454	-0.00829188
BRCA	Tumor.purity	-0.207036	0.171469	0.253799	0.150242	-1.37802	-0.505345	0.0912724
BRCA	Age	0.00330785	0.190349	0.253799	0.00250771	1.31907	-0.00167127	0.00828697
BRCA	Stage	0.0328567	0.60314	0.689303	0.0629858	0.521652	-0.0922032	0.157916
CCRCC	(Intercept)	0.0546107	0.808831	0.85032	0.225077	0.242631	-0.392412	0.501633
CCRCC	CN1	-0.00668692	0.0197039	0.0394077	0.00281741	-2.37343	-0.0122825	-0.0010913
CCRCC	CN2	0.00522904	0.0163635	0.0394077	0.00213814	2.44561	0.000982523	0.00947557
CCRCC	CN3	0.00662898	0.000312463	0.00104154	0.00176932	3.74663	0.00311496	0.010143
CCRCC	CN9	-0.00886547	1.31438e-06	1.31438e-05	0.00171223	-5.17772	-0.0122661	-0.00546482
CCRCC	Tumor.purity	0.695794	0.000114083	0.000570416	0.172581	4.03169	0.353032	1.03855
CCRCC	SexMale	0.0883578	0.268401	0.369465	0.0793525	1.11348	-0.0692432	0.245959
CCRCC	Age	-0.000537551	0.85032	0.85032	0.00284054	-0.189242	-0.00617911	0.00510401
CCRCC	Stage	-0.0431569	0.176998	0.294996	0.0317215	-1.36049	-0.106159	0.0198447
COAD	(Intercept)	0.944588	0.000877759	0.00482767	0.274632	3.43947	0.399145	1.49003
COAD	CN15	0.00630234	0.00370385	0.0101856	0.00211598	2.97845	0.00209983	0.0105048
COAD	CN11	0.00605952	0.00292452	0.0101856	0.00198202	3.05724	0.00212305	0.00999599
COAD	CN1	-0.00834206	0.000807271	0.00482767	0.00240751	-3.46501	-0.0131236	-0.00356053
COAD	CN9	-0.00412139	0.0774328	0.12168	0.00230792	-1.78576	-0.00870512	0.000462334
COAD	CN2	0.00541732	0.0200654	0.0441439	0.00228938	2.36628	0.000870411	0.00996423
COAD	Tumor.purity	-0.153448	0.373156	0.373156	0.171462	-0.894937	-0.493987	0.187091
COAD	SexMale	0.0993305	0.198995	0.273619	0.0767781	1.29374	-0.0531573	0.251818
COAD	Age	-0.00315862	0.323086	0.355395	0.00317937	-0.993471	-0.00947313	0.0031559
COAD	Stage	-0.0502899	0.277389	0.339031	0.0460245	-1.09268	-0.141698	0.0411187
GBM	(Intercept)	0.90719	4.21547e-06	1.12413e-05	0.185156	4.89961	0.539346	1.27503
GBM	CN18	0.011118	6.07536e-08	4.86029e-07	0.00188179	5.90819	0.00737948	0.0148565
GBM	CN2	0.0111534	2.47101e-06	9.88404e-06	0.00221661	5.03175	0.00674973	0.0155571
GBM	CN1	-0.00898744	1.08096e-05	2.16192e-05	0.00192779	-4.66206	-0.0128173	-0.00515756
GBM	CN9	-0.00446047	0.0326585	0.0522536	0.00205573	-2.16977	-0.00854454	-0.000376399
GBM	Tumor.purity	-0.178763	0.155749	0.177999	0.124878	-1.4315	-0.426856	0.0693287
GBM	SexMale	-0.0181182	0.800138	0.800138	0.0713547	-0.253918	-0.159877	0.12364
GBM	Age	-0.00408308	0.130519	0.174025	0.00267569	-1.52599	-0.0093988	0.00123265
HGSC	(Intercept)	0.463361	0.0850245	0.136039	0.265063	1.74812	-0.0657065	0.992428
HGSC	CN11	0.0166349	3.34651e-14	2.67721e-13	0.00173393	9.59376	0.013174	0.0200959
HGSC	CN10	0.00350438	0.028206	0.0843564	0.00156233	2.24304	0.000385947	0.00662281
HGSC	CN2	0.00345389	0.113782	0.151709	0.00215551	1.60235	-0.000848524	0.00775631
HGSC	CN1	-0.00278668	0.0530735	0.106147	0.00141517	-1.96915	-0.00561137	3.80093e-05
HGSC	Tumor.purity	0.168048	0.19306	0.22064	0.127813	1.3148	-0.0870671	0.423163
HGSC	Age	0.00633181	0.0316337	0.0843564	0.00288466	2.19499	0.000573995	0.0120896
HGSC	Stage	-0.0384912	0.441161	0.441161	0.0496764	-0.774838	-0.137646	0.0606633
HNSCC	(Intercept)	-0.20575	0.515825	0.699084	0.315524	-0.652089	-0.831665	0.420165
HNSCC	CN15	0.0107405	5.14411e-07	4.6297e-06	0.00200167	5.36575	0.00676968	0.0147112
HNSCC	CN9	-0.00477967	0.00617895	0.0139026	0.00170894	-2.79687	-0.00816975	-0.0013896
HNSCC	CN1	-0.00892867	0.00268868	0.00806605	0.00290144	-3.07732	-0.0146843	-0.003173
HNSCC	Tumor.purity	0.466977	0.00262799	0.00806605	0.151381	3.08477	0.166677	0.767277
HNSCC	SexMale	-0.0301557	0.775967	0.775967	0.105683	-0.285341	-0.239802	0.179491
HNSCC	Age	0.00226882	0.561191	0.699084	0.0038916	0.583003	-0.00545107	0.00998871
HNSCC	Stage	0.0564271	0.137758	0.247965	0.0377174	1.49605	-0.018394	0.131248
LSCC	(Intercept)	-0.324402	0.31322	0.492203	0.319909	-1.01405	-0.959769	0.310965
LSCC	CN15	0.00500971	0.0130365	0.0286804	0.00197855	2.53201	0.00108013	0.00893928
LSCC	CN7	0.0082306	5.64145e-06	3.10997e-05	0.00170753	4.82018	0.0048393	0.0116219
LSCC	CN1	-0.00970147	0.00188894	0.0051946	0.00303213	-3.19955	-0.0157235	-0.00367939
LSCC	CN17	-0.00381835	0.122401	0.224403	0.00244904	-1.55912	-0.00868236	0.00104566
LSCC	CN9	-0.00597129	0.0003072	0.0011264	0.00159169	-3.75154	-0.00913252	-0.00281006
LSCC	Tumor.purity	0.784425	5.65449e-06	3.10997e-05	0.162757	4.8196	0.461175	1.10767
LSCC	SexMale	0.0413809	0.607958	0.607958	0.0803894	0.514756	-0.118279	0.201041
LSCC	Age	0.0025326	0.516002	0.567602	0.00388413	0.652039	-0.00518161	0.0102468
LSCC	Stage	0.0351324	0.405287	0.542309	0.0420214	0.83606	-0.0483257	0.11859
LUAD	(Intercept)	0.676257	0.0491666	0.0719066	0.337029	2.00653	0.00254624	1.34997
LUAD	CN7	0.00932495	5.9873e-05	0.000538857	0.00216462	4.30789	0.00499793	0.013652
LUAD	CN9	-0.00708876	0.00751482	0.0338167	0.00256496	-2.76369	-0.012216	-0.00196147
LUAD	CN10	0.00468575	0.0639169	0.0719066	0.00248387	1.88647	-0.000279441	0.00965094
LUAD	CN1	-0.00845157	0.01983	0.05949	0.00353409	-2.39144	-0.0155161	-0.00138703
LUAD	Tumor.purity	0.475275	0.0440235	0.0719066	0.231193	2.05575	0.0131275	0.937423
LUAD	SexMale	0.170173	0.0616686	0.0719066	0.0894175	1.90313	-0.00856968	0.348916
LUAD	Age	-0.00946148	0.0415544	0.0719066	0.00454622	-2.08118	-0.0185492	-0.000373717
LUAD	Stage	-0.0259288	0.645499	0.645499	0.056089	-0.46228	-0.138049	0.0861914
PDAC	(Intercept)	0.581042	9.37419e-05	0.000249979	0.143928	4.03702	0.29619	0.865894
PDAC	CN1	-0.135712	4.60953e-18	3.68763e-17	0.0133487	-10.1667	-0.16213	-0.109293
PDAC	CN9	-0.00439903	3.37049e-06	1.34819e-05	0.00090415	-4.86537	-0.00618845	-0.0026096
PDAC	CN2	0.00310116	0.00156526	0.00313053	0.000959134	3.23329	0.00120292	0.00499941
PDAC	Tumor.purity	0.207023	0.0363603	0.0581765	0.097854	2.11563	0.0133579	0.400688
PDAC	SexMale	0.0593779	0.0803472	0.10713	0.0336804	1.76298	-0.00727973	0.126036
PDAC	Age	-0.00137829	0.376019	0.376019	0.00155139	-0.888424	-0.00444869	0.0016921
PDAC	Stage	0.022073	0.289735	0.331126	0.0207607	1.06321	-0.0190149	0.0631609
UCEC	(Intercept)	0.58803	0.00082701	0.00248103	0.16959	3.46736	0.250839	0.925222
UCEC	CN1	-0.0134833	1.49137e-11	1.34223e-10	0.00173072	-7.79054	-0.0169244	-0.0100421
UCEC	CN19	-0.00101861	0.462331	0.520122	0.00137957	-0.738358	-0.00376156	0.00172433
UCEC	CN18	0.00218356	0.0553197	0.0995755	0.00112378	1.94305	-5.08117e-05	0.00441793
UCEC	CN7	0.00761878	2.43948e-06	1.09777e-05	0.00150718	5.05499	0.00462211	0.0106155
UCEC	CN2	0.00326663	0.00839257	0.0188833	0.00121038	2.69884	0.000860067	0.00567319
UCEC	Tumor.purity	0.0173332	0.861967	0.861967	0.0993886	0.174399	-0.180278	0.214944
UCEC	Age	-0.00246393	0.291609	0.374926	0.00232185	-1.06119	-0.0070804	0.00215254
UCEC	Stage	0.0392386	0.142109	0.213164	0.0264816	1.48173	-0.0134139	0.0918912

## Sheet: Table S1C
Cancer.type	Gene	n.WGD.Y	n.WGD.N	OR	Ci.up	Ci.low	P.value	FDR	Is.cell.cycle
LSCC	MUC19	8	1	17.1054	786.424	2.14087	0.0011395	0.566519	N
LSCC	XIRP2	13	6	5.15948	18.4519	1.62081	0.0028581	0.566519	N
LSCC	USH2A	22	20	3.13419	7.79918	1.29281	0.00733409	0.566519	N
LSCC	ANKRD30B	9	3	6.4748	39.8181	1.48083	0.00772034	0.566519	N
LSCC	DSCAML1	6	1	12.0885	575.011	1.38126	0.00862533	0.566519	N
LSCC	MYH13	6	1	12.0885	575.011	1.38126	0.00862533	0.566519	N
LSCC	ZBBX	6	1	12.0885	575.011	1.38126	0.00862533	0.566519	N
LSCC	CCDC141	7	2	7.18645	74.5794	1.27334	0.0103648	0.566519	N
LSCC	MUC12	7	2	7.18645	74.5794	1.27334	0.0103648	0.566519	N
LSCC	PPP1R3A	7	2	7.18645	74.5794	1.27334	0.0103648	0.566519	N
LSCC	ADGRL2	4	0	Inf	Inf	1.2188	0.0153479	0.566519	N
LSCC	ARHGAP30	4	0	Inf	Inf	1.2188	0.0153479	0.566519	N
LSCC	ATP7B	4	0	Inf	Inf	1.2188	0.0153479	0.566519	N
LSCC	C3orf56	4	0	Inf	Inf	1.2188	0.0153479	0.566519	N
LSCC	CFAP44	4	0	Inf	Inf	1.2188	0.0153479	0.566519	N
LSCC	DNAH14	4	0	Inf	Inf	1.2188	0.0153479	0.566519	N
LSCC	GTF3C5	4	0	Inf	Inf	1.2188	0.0153479	0.566519	N
LSCC	IL16	4	0	Inf	Inf	1.2188	0.0153479	0.566519	N
LSCC	MTTP	4	0	Inf	Inf	1.2188	0.0153479	0.566519	N
LSCC	MYO1A	4	0	Inf	Inf	1.2188	0.0153479	0.566519	N
LSCC	NFKBIE	4	0	Inf	Inf	1.2188	0.0153479	0.566519	N
LSCC	OR4K15	4	0	Inf	Inf	1.2188	0.0153479	0.566519	N
LSCC	OR8H1	4	0	Inf	Inf	1.2188	0.0153479	0.566519	N
LSCC	PCBP1	4	0	Inf	Inf	1.2188	0.0153479	0.566519	N
LSCC	RBFOX1	4	0	Inf	Inf	1.2188	0.0153479	0.566519	N
LSCC	SF3B1	4	0	Inf	Inf	1.2188	0.0153479	0.566519	N
LSCC	SIPA1L1	4	0	Inf	Inf	1.2188	0.0153479	0.566519	N
LSCC	SOX1	4	0	Inf	Inf	1.2188	0.0153479	0.566519	N
LSCC	UCHL5	4	0	Inf	Inf	1.2188	0.0153479	0.566519	N
LSCC	DNAH11	8	3	5.57912	34.8671	1.23287	0.0162035	0.566519	N
LSCC	KIAA1109	8	3	5.57912	34.8671	1.23287	0.0162035	0.566519	N
LSCC	PCDH9	8	3	5.57912	34.8671	1.23287	0.0162035	0.566519	N
LSCC	MAGI2	5	1	9.79078	478.467	1.03773	0.022466	0.566519	N
LSCC	OR2L5	5	1	9.79078	478.467	1.03773	0.022466	0.566519	N
LSCC	PIK3C2G	5	1	9.79078	478.467	1.03773	0.022466	0.566519	N
LSCC	TRIM49	5	1	9.79078	478.467	1.03773	0.022466	0.566519	N
LSCC	TRRAP	5	1	9.79078	478.467	1.03773	0.022466	0.566519	N
LSCC	WDR17	5	1	9.79078	478.467	1.03773	0.022466	0.566519	N
LSCC	CSMD3	21	21	2.64109	6.49736	1.09525	0.0235302	0.566519	N
LSCC	CUL3	6	2	5.9837	63.8006	1.00084	0.0249326	0.566519	N
LSCC	ZNF99	6	2	5.9837	63.8006	1.00084	0.0249326	0.566519	N
LSCC	CNTN6	8	4	4.13314	20.2275	1.01465	0.0267933	0.566519	N
LSCC	LPA	7	3	4.73729	30.2608	1.00077	0.0337138	0.566519	N
LSCC	ACSL6	3	0	Inf	Inf	0.74862	0.0447648	0.566519	N
LSCC	ADD2	3	0	Inf	Inf	0.74862	0.0447648	0.566519	N
LSCC	AGPS	3	0	Inf	Inf	0.74862	0.0447648	0.566519	N
LSCC	AK7	3	0	Inf	Inf	0.74862	0.0447648	0.566519	N
LSCC	AMBRA1	3	0	Inf	Inf	0.74862	0.0447648	0.566519	N
LSCC	ANKH	3	0	Inf	Inf	0.74862	0.0447648	0.566519	N
LSCC	ANKRD36C	3	0	Inf	Inf	0.74862	0.0447648	0.566519	N
LSCC	ARHGAP28	3	0	Inf	Inf	0.74862	0.0447648	0.566519	N
LSCC	ARHGEF18	3	0	Inf	Inf	0.74862	0.0447648	0.566519	N
LSCC	BMS1	3	0	Inf	Inf	0.74862	0.0447648	0.566519	N
LSCC	CBX6	3	0	Inf	Inf	0.74862	0.0447648	0.566519	N
LSCC	CCDC74B	3	0	Inf	Inf	0.74862	0.0447648	0.566519	N
LSCC	CEP63	3	0	Inf	Inf	0.74862	0.0447648	0.566519	Y
LSCC	CLIP1	3	0	Inf	Inf	0.74862	0.0447648	0.566519	Y
LSCC	CNGB1	3	0	Inf	Inf	0.74862	0.0447648	0.566519	N
LSCC	CPSF1	3	0	Inf	Inf	0.74862	0.0447648	0.566519	N
LSCC	DAW1	3	0	Inf	Inf	0.74862	0.0447648	0.566519	N
LSCC	DKK2	3	0	Inf	Inf	0.74862	0.0447648	0.566519	N
LSCC	EIF4G1	3	0	Inf	Inf	0.74862	0.0447648	0.566519	N
LSCC	EPG5	3	0	Inf	Inf	0.74862	0.0447648	0.566519	N
LSCC	FBXL7	3	0	Inf	Inf	0.74862	0.0447648	0.566519	Y
LSCC	FBXO47	3	0	Inf	Inf	0.74862	0.0447648	0.566519	N
LSCC	FGFR4	3	0	Inf	Inf	0.74862	0.0447648	0.566519	N
LSCC	FIP1L1	3	0	Inf	Inf	0.74862	0.0447648	0.566519	N
LSCC	GABBR1	3	0	Inf	Inf	0.74862	0.0447648	0.566519	N
LSCC	GABRG3	3	0	Inf	Inf	0.74862	0.0447648	0.566519	N
LSCC	GBE1	3	0	Inf	Inf	0.74862	0.0447648	0.566519	N
LSCC	GJC2	3	0	Inf	Inf	0.74862	0.0447648	0.566519	N
LSCC	GLT1D1	3	0	Inf	Inf	0.74862	0.0447648	0.566519	N
LSCC	GRIA2	3	0	Inf	Inf	0.74862	0.0447648	0.566519	N
LSCC	HNRNPM	3	0	Inf	Inf	0.74862	0.0447648	0.566519	N
LSCC	ITGA11	3	0	Inf	Inf	0.74862	0.0447648	0.566519	N
LSCC	ITGB8	3	0	Inf	Inf	0.74862	0.0447648	0.566519	N
LSCC	JMJD1C	3	0	Inf	Inf	0.74862	0.0447648	0.566519	N
LSCC	LAMC2	3	0	Inf	Inf	0.74862	0.0447648	0.566519	N
LSCC	LCE2B	3	0	Inf	Inf	0.74862	0.0447648	0.566519	N
LSCC	LNX2	3	0	Inf	Inf	0.74862	0.0447648	0.566519	N
LSCC	MTMR4	3	0	Inf	Inf	0.74862	0.0447648	0.566519	N
LSCC	NBEAL1	3	0	Inf	Inf	0.74862	0.0447648	0.566519	N
LSCC	NCKAP1	3	0	Inf	Inf	0.74862	0.0447648	0.566519	N
LSCC	OR10A5	3	0	Inf	Inf	0.74862	0.0447648	0.566519	N
LSCC	OR11H12	3	0	Inf	Inf	0.74862	0.0447648	0.566519	N
LSCC	OR5A1	3	0	Inf	Inf	0.74862	0.0447648	0.566519	N
LSCC	OR5H1	3	0	Inf	Inf	0.74862	0.0447648	0.566519	N
LSCC	OR6M1	3	0	Inf	Inf	0.74862	0.0447648	0.566519	N
LSCC	OSBPL11	3	0	Inf	Inf	0.74862	0.0447648	0.566519	N
LSCC	P4HA2	3	0	Inf	Inf	0.74862	0.0447648	0.566519	N
LSCC	PADI6	3	0	Inf	Inf	0.74862	0.0447648	0.566519	N
LSCC	PCSK5	3	0	Inf	Inf	0.74862	0.0447648	0.566519	N
LSCC	PDILT	3	0	Inf	Inf	0.74862	0.0447648	0.566519	N
LSCC	PLD1	3	0	Inf	Inf	0.74862	0.0447648	0.566519	N
LSCC	POTEH	3	0	Inf	Inf	0.74862	0.0447648	0.566519	N
LSCC	RABGAP1L	3	0	Inf	Inf	0.74862	0.0447648	0.566519	N
LSCC	RALGPS2	3	0	Inf	Inf	0.74862	0.0447648	0.566519	N
LSCC	SCN4A	3	0	Inf	Inf	0.74862	0.0447648	0.566519	N
LSCC	SECISBP2	3	0	Inf	Inf	0.74862	0.0447648	0.566519	N
LSCC	SENP6	3	0	Inf	Inf	0.74862	0.0447648	0.566519	N
LSCC	SGIP1	3	0	Inf	Inf	0.74862	0.0447648	0.566519	N
LSCC	SLC17A6	3	0	Inf	Inf	0.74862	0.0447648	0.566519	N
LSCC	SLC5A12	3	0	Inf	Inf	0.74862	0.0447648	0.566519	N
LSCC	SMARCC2	3	0	Inf	Inf	0.74862	0.0447648	0.566519	N
LSCC	SPATA5L1	3	0	Inf	Inf	0.74862	0.0447648	0.566519	N
LSCC	TCEA1	3	0	Inf	Inf	0.74862	0.0447648	0.566519	N
LSCC	TMEM30B	3	0	Inf	Inf	0.74862	0.0447648	0.566519	N
LSCC	TMEM44	3	0	Inf	Inf	0.74862	0.0447648	0.566519	N
LSCC	TRIM55	3	0	Inf	Inf	0.74862	0.0447648	0.566519	N
LSCC	TSNARE1	3	0	Inf	Inf	0.74862	0.0447648	0.566519	N
LSCC	TTLL2	3	0	Inf	Inf	0.74862	0.0447648	0.566519	N
LSCC	TTYH3	3	0	Inf	Inf	0.74862	0.0447648	0.566519	N
LSCC	VGLL2	3	0	Inf	Inf	0.74862	0.0447648	0.566519	N
LSCC	VWC2L	3	0	Inf	Inf	0.74862	0.0447648	0.566519	N
LSCC	ZDHHC14	3	0	Inf	Inf	0.74862	0.0447648	0.566519	N
LSCC	ZNF335	3	0	Inf	Inf	0.74862	0.0447648	0.566519	N
LSCC	ZNF423	3	0	Inf	Inf	0.74862	0.0447648	0.566519	N
LSCC	ZNF519	3	0	Inf	Inf	0.74862	0.0447648	0.566519	N
LSCC	ZNF638	3	0	Inf	Inf	0.74862	0.0447648	0.566519	N
LSCC	LRP1B	16	15	2.48164	6.43059	0.971149	0.0460621	0.566812	N
LSCC	SI	2	14	0.214833	1.02155	0.0224225	0.0466554	0.566812	N
LSCC	KCNH8	0	7	0	1.17883	0	0.0473188	0.566812	N
LSCC	WDFY4	0	7	0	1.17883	0	0.0473188	0.566812	N
LSCC	PCDH15	12	10	2.59703	7.64623	0.903693	0.0507361	0.566812	N
LSCC	ADAMTS13	4	1	7.62399	387.349	0.719219	0.056079	0.566812	N
LSCC	AMPH	4	1	7.62399	387.349	0.719219	0.056079	0.566812	N
LSCC	C2CD3	4	1	7.62399	387.349	0.719219	0.056079	0.566812	N
LSCC	CHRM3	4	1	7.62399	387.349	0.719219	0.056079	0.566812	N
LSCC	CRACDL	4	1	7.62399	387.349	0.719219	0.056079	0.566812	N
LSCC	ERN2	4	1	7.62399	387.349	0.719219	0.056079	0.566812	N
LSCC	FCRL1	4	1	7.62399	387.349	0.719219	0.056079	0.566812	N
LSCC	FMN1	4	1	7.62399	387.349	0.719219	0.056079	0.566812	N
LSCC	GABRG1	4	1	7.62399	387.349	0.719219	0.056079	0.566812	N
LSCC	GLB1L3	4	1	7.62399	387.349	0.719219	0.056079	0.566812	N
LSCC	GPC5	4	1	7.62399	387.349	0.719219	0.056079	0.566812	N
LSCC	MROH2A	4	1	7.62399	387.349	0.719219	0.056079	0.566812	N
LSCC	OR5D18	4	1	7.62399	387.349	0.719219	0.056079	0.566812	N
LSCC	OR9G1	4	1	7.62399	387.349	0.719219	0.056079	0.566812	N
LSCC	PCNX2	4	1	7.62399	387.349	0.719219	0.056079	0.566812	N
LSCC	PREX1	4	1	7.62399	387.349	0.719219	0.056079	0.566812	N
LSCC	PTH2R	4	1	7.62399	387.349	0.719219	0.056079	0.566812	N
LSCC	SLC35F1	4	1	7.62399	387.349	0.719219	0.056079	0.566812	N
LSCC	SMCHD1	4	1	7.62399	387.349	0.719219	0.056079	0.566812	N
LSCC	TBC1D9B	4	1	7.62399	387.349	0.719219	0.056079	0.566812	N
LSCC	ZEB1	4	1	7.62399	387.349	0.719219	0.056079	0.566812	N
LSCC	ZNF407	4	1	7.62399	387.349	0.719219	0.056079	0.566812	N
LSCC	ZNF541	4	1	7.62399	387.349	0.719219	0.056079	0.566812	N
LSCC	ZNF578	4	1	7.62399	387.349	0.719219	0.056079	0.566812	N
LSCC	ZNF853	4	1	7.62399	387.349	0.719219	0.056079	0.566812	N
LSCC	MUC5B	8	5	3.26349	13.7851	0.859262	0.0628659	0.631173	N
LSCC	ITGA8	6	3	3.94477	25.9115	0.783911	0.0685573	0.679258	N
LSCC	NFE2L2	6	3	3.94477	25.9115	0.783911	0.0685573	0.679258	N
LSCC	AK9	0	6	0	1.46088	0	0.0851125	0.73859	N
LSCC	HECTD4	0	6	0	1.46088	0	0.0851125	0.73859	N
LSCC	NLRP7	0	6	0	1.46088	0	0.0851125	0.73859	N
LSCC	OR2G3	0	6	0	1.46088	0	0.0851125	0.73859	N
LSCC	REG1B	0	6	0	1.46088	0	0.0851125	0.73859	N
LSCC	ZKSCAN2	0	6	0	1.46088	0	0.0851125	0.73859	N
LSCC	TRIO	1	9	0.177532	1.37124	0.00390629	0.0907916	0.73859	N
LSCC	CACNA1E	7	4	3.50961	17.5819	0.821997	0.0931869	0.73859	N
LSCC	CTNNA3	5	2	4.84969	53.4018	0.746951	0.095761	0.73859	N
LSCC	LRRC9	5	2	4.84969	53.4018	0.746951	0.095761	0.73859	N
LSCC	MDN1	5	2	4.84969	53.4018	0.746951	0.095761	0.73859	N
LSCC	MRC1	5	2	4.84969	53.4018	0.746951	0.095761	0.73859	N
LSCC	SCN2A	5	2	4.84969	53.4018	0.746951	0.095761	0.73859	N
LSCC	THBS2	5	2	4.84969	53.4018	0.746951	0.095761	0.73859	N
LSCC	TLR4	5	2	4.84969	53.4018	0.746951	0.095761	0.73859	N
LSCC	PKHD1L1	10	8	2.60398	8.48233	0.827331	0.104459	0.73859	N
LSCC	AHNAK	7	5	2.7713	12.0034	0.69502	0.114287	0.73859	N
LSCC	ANK2	7	5	2.7713	12.0034	0.69502	0.114287	0.73859	N
LSCC	CFAP54	7	5	2.7713	12.0034	0.69502	0.114287	0.73859	N
LSCC	MROH2B	7	5	2.7713	12.0034	0.69502	0.114287	0.73859	N
LSCC	A1CF	3	1	5.57351	301.212	0.429953	0.133015	0.73859	N
LSCC	ABCC9	3	1	5.57351	301.212	0.429953	0.133015	0.73859	N
LSCC	ADAMTS18	3	1	5.57351	301.212	0.429953	0.133015	0.73859	N
LSCC	ADGRE1	3	1	5.57351	301.212	0.429953	0.133015	0.73859	N
LSCC	ADGRL4	3	1	5.57351	301.212	0.429953	0.133015	0.73859	N
LSCC	AHCTF1	3	1	5.57351	301.212	0.429953	0.133015	0.73859	Y
LSCC	ASB15	3	1	5.57351	301.212	0.429953	0.133015	0.73859	N
LSCC	ATP10B	3	1	5.57351	301.212	0.429953	0.133015	0.73859	N
LSCC	BTN3A3	3	1	5.57351	301.212	0.429953	0.133015	0.73859	N
LSCC	CACNG7	3	1	5.57351	301.212	0.429953	0.133015	0.73859	N
LSCC	CARMIL1	3	1	5.57351	301.212	0.429953	0.133015	0.73859	N
LSCC	CCDC14	3	1	5.57351	301.212	0.429953	0.133015	0.73859	N
LSCC	CCDC172	3	1	5.57351	301.212	0.429953	0.133015	0.73859	N
LSCC	CCDC173	3	1	5.57351	301.212	0.429953	0.133015	0.73859	N
LSCC	CCDC38	3	1	5.57351	301.212	0.429953	0.133015	0.73859	N
LSCC	CDH2	3	1	5.57351	301.212	0.429953	0.133015	0.73859	N
LSCC	CHD8	3	1	5.57351	301.212	0.429953	0.133015	0.73859	N
LSCC	CNGA4	3	1	5.57351	301.212	0.429953	0.133015	0.73859	N
LSCC	CNTN1	3	1	5.57351	301.212	0.429953	0.133015	0.73859	N
LSCC	DAAM1	3	1	5.57351	301.212	0.429953	0.133015	0.73859	N
LSCC	DAB2	3	1	5.57351	301.212	0.429953	0.133015	0.73859	N
LSCC	DNAH2	3	1	5.57351	301.212	0.429953	0.133015	0.73859	N
LSCC	DSG4	3	1	5.57351	301.212	0.429953	0.133015	0.73859	N
LSCC	EIF2AK4	3	1	5.57351	301.212	0.429953	0.133015	0.73859	N
LSCC	EIF4G3	3	1	5.57351	301.212	0.429953	0.133015	0.73859	N
LSCC	FGF12	3	1	5.57351	301.212	0.429953	0.133015	0.73859	N
LSCC	FILIP1	3	1	5.57351	301.212	0.429953	0.133015	0.73859	N
LSCC	FOXL1	3	1	5.57351	301.212	0.429953	0.133015	0.73859	N
LSCC	GRAMD1B	3	1	5.57351	301.212	0.429953	0.133015	0.73859	N
LSCC	GULP1	3	1	5.57351	301.212	0.429953	0.133015	0.73859	N
LSCC	HDAC9	3	1	5.57351	301.212	0.429953	0.133015	0.73859	N
LSCC	HHLA2	3	1	5.57351	301.212	0.429953	0.133015	0.73859	N
LSCC	HS3ST4	3	1	5.57351	301.212	0.429953	0.133015	0.73859	N
LSCC	IRS2	3	1	5.57351	301.212	0.429953	0.133015	0.73859	N
LSCC	ITGA2	3	1	5.57351	301.212	0.429953	0.133015	0.73859	N
LSCC	KBTBD3	3	1	5.57351	301.212	0.429953	0.133015	0.73859	N
LSCC	KCNG2	3	1	5.57351	301.212	0.429953	0.133015	0.73859	N
LSCC	KIF13A	3	1	5.57351	301.212	0.429953	0.133015	0.73859	N
LSCC	KIF1A	3	1	5.57351	301.212	0.429953	0.133015	0.73859	N
LSCC	KIR2DL1	3	1	5.57351	301.212	0.429953	0.133015	0.73859	N
LSCC	KLHDC4	3	1	5.57351	301.212	0.429953	0.133015	0.73859	N
LSCC	LILRB4	3	1	5.57351	301.212	0.429953	0.133015	0.73859	N
LSCC	LIMCH1	3	1	5.57351	301.212	0.429953	0.133015	0.73859	N
LSCC	LRP8	3	1	5.57351	301.212	0.429953	0.133015	0.73859	N
LSCC	MAN2B1	3	1	5.57351	301.212	0.429953	0.133015	0.73859	N
LSCC	MLH3	3	1	5.57351	301.212	0.429953	0.133015	0.73859	Y
LSCC	MS4A3	3	1	5.57351	301.212	0.429953	0.133015	0.73859	N
LSCC	MYO6	3	1	5.57351	301.212	0.429953	0.133015	0.73859	N
LSCC	MYOM2	3	1	5.57351	301.212	0.429953	0.133015	0.73859	N
LSCC	NCAPD3	3	1	5.57351	301.212	0.429953	0.133015	0.73859	Y
LSCC	NOL4L	3	1	5.57351	301.212	0.429953	0.133015	0.73859	N
LSCC	OR2J2	3	1	5.57351	301.212	0.429953	0.133015	0.73859	N
LSCC	OR4N5	3	1	5.57351	301.212	0.429953	0.133015	0.73859	N
LSCC	OR52B6	3	1	5.57351	301.212	0.429953	0.133015	0.73859	N
LSCC	OR56B1	3	1	5.57351	301.212	0.429953	0.133015	0.73859	N
LSCC	OR5AP2	3	1	5.57351	301.212	0.429953	0.133015	0.73859	N
LSCC	OR5D14	3	1	5.57351	301.212	0.429953	0.133015	0.73859	N
LSCC	OR6N2	3	1	5.57351	301.212	0.429953	0.133015	0.73859	N
LSCC	OR8B12	3	1	5.57351	301.212	0.429953	0.133015	0.73859	N
LSCC	PAX6	3	1	5.57351	301.212	0.429953	0.133015	0.73859	N
LSCC	PGM5	3	1	5.57351	301.212	0.429953	0.133015	0.73859	N
LSCC	PLCG2	3	1	5.57351	301.212	0.429953	0.133015	0.73859	N
LSCC	PLEKHA7	3	1	5.57351	301.212	0.429953	0.133015	0.73859	N
LSCC	PPFIA3	3	1	5.57351	301.212	0.429953	0.133015	0.73859	N
LSCC	PRAMEF19	3	1	5.57351	301.212	0.429953	0.133015	0.73859	N
LSCC	RNASET2	3	1	5.57351	301.212	0.429953	0.133015	0.73859	N
LSCC	SEMG2	3	1	5.57351	301.212	0.429953	0.133015	0.73859	N
LSCC	SF3B2	3	1	5.57351	301.212	0.429953	0.133015	0.73859	N
LSCC	SOGA3	3	1	5.57351	301.212	0.429953	0.133015	0.73859	N
LSCC	SP8	3	1	5.57351	301.212	0.429953	0.133015	0.73859	N
LSCC	SSH1	3	1	5.57351	301.212	0.429953	0.133015	0.73859	N
LSCC	SULT1C2	3	1	5.57351	301.212	0.429953	0.133015	0.73859	N
LSCC	SUZ12	3	1	5.57351	301.212	0.429953	0.133015	0.73859	N
LSCC	TECPR1	3	1	5.57351	301.212	0.429953	0.133015	0.73859	N
LSCC	THNSL2	3	1	5.57351	301.212	0.429953	0.133015	0.73859	N
LSCC	TMEM200A	3	1	5.57351	301.212	0.429953	0.133015	0.73859	N
LSCC	TRHR	3	1	5.57351	301.212	0.429953	0.133015	0.73859	N
LSCC	TRIM50	3	1	5.57351	301.212	0.429953	0.133015	0.73859	N
LSCC	TRPC7	3	1	5.57351	301.212	0.429953	0.133015	0.73859	N
LSCC	TSC2	3	1	5.57351	301.212	0.429953	0.133015	0.73859	N
LSCC	USP34	3	1	5.57351	301.212	0.429953	0.133015	0.73859	N
LSCC	WDR7	3	1	5.57351	301.212	0.429953	0.133015	0.73859	N
LSCC	ZC3H6	3	1	5.57351	301.212	0.429953	0.133015	0.73859	N
LSCC	ZNF333	3	1	5.57351	301.212	0.429953	0.133015	0.73859	N
LSCC	ZNF493	3	1	5.57351	301.212	0.429953	0.133015	0.73859	N
LSCC	ZNF530	3	1	5.57351	301.212	0.429953	0.133015	0.73859	N
LSCC	ZNF721	3	1	5.57351	301.212	0.429953	0.133015	0.73859	N
LSCC	ZNF804A	8	6	2.68277	10.2748	0.742621	0.133092	0.73859	N
LSCC	ABCC12	5	3	3.19763	21.8254	0.582436	0.134378	0.73859	N
LSCC	ADAMTS16	5	3	3.19763	21.8254	0.582436	0.134378	0.73859	N
LSCC	CDH8	5	3	3.19763	21.8254	0.582436	0.134378	0.73859	N
LSCC	CFH	5	3	3.19763	21.8254	0.582436	0.134378	0.73859	N
LSCC	EP400	5	3	3.19763	21.8254	0.582436	0.134378	0.73859	N
LSCC	KIF4B	5	3	3.19763	21.8254	0.582436	0.134378	0.73859	N
LSCC	LRP2	5	3	3.19763	21.8254	0.582436	0.134378	0.73859	N
LSCC	MMP16	5	3	3.19763	21.8254	0.582436	0.134378	0.73859	N
LSCC	NALCN	5	3	3.19763	21.8254	0.582436	0.134378	0.73859	N
LSCC	NLRP13	5	3	3.19763	21.8254	0.582436	0.134378	0.73859	N
LSCC	NOS1	5	3	3.19763	21.8254	0.582436	0.134378	0.73859	N
LSCC	PDZRN4	5	3	3.19763	21.8254	0.582436	0.134378	0.73859	N
LSCC	TET2	5	3	3.19763	21.8254	0.582436	0.134378	0.73859	N
LSCC	ZNF98	5	3	3.19763	21.8254	0.582436	0.134378	0.73859	N
LSCC	FSIP2	12	12	2.09569	5.86638	0.752965	0.147959	0.803716	N
LSCC	DYSF	1	8	0.202914	1.61528	0.00441265	0.151928	0.803716	N
LSCC	LRRK2	1	8	0.202914	1.61528	0.00441265	0.151928	0.803716	N
LSCC	MTUS2	1	8	0.202914	1.61528	0.00441265	0.151928	0.803716	N
LSCC	MYH2	1	8	0.202914	1.61528	0.00441265	0.151928	0.803716	N
LSCC	NBAS	1	8	0.202914	1.61528	0.00441265	0.151928	0.803716	N
LSCC	RYR1	8	7	2.26707	8.09456	0.651656	0.15512	0.803716	N
LSCC	ARFGEF1	0	5	0	1.89813	0	0.156901	0.803716	N
LSCC	ARHGAP33	0	5	0	1.89813	0	0.156901	0.803716	N
LSCC	COLEC12	0	5	0	1.89813	0	0.156901	0.803716	N
LSCC	COPS2	0	5	0	1.89813	0	0.156901	0.803716	N
LSCC	GABRA1	0	5	0	1.89813	0	0.156901	0.803716	N
LSCC	NSD1	0	5	0	1.89813	0	0.156901	0.803716	N
LSCC	OR4C13	0	5	0	1.89813	0	0.156901	0.803716	N
LSCC	POM121L12	0	5	0	1.89813	0	0.156901	0.803716	N
LSCC	POTEC	0	5	0	1.89813	0	0.156901	0.803716	N
LSCC	PROX1	0	5	0	1.89813	0	0.156901	0.803716	N
LSCC	RFX6	0	5	0	1.89813	0	0.156901	0.803716	N
LSCC	ST6GAL2	0	5	0	1.89813	0	0.156901	0.803716	N
LSCC	VPS13A	0	5	0	1.89813	0	0.156901	0.803716	N
LSCC	ADGRV1	6	4	2.92272	15.0996	0.642274	0.163631	0.821427	N
LSCC	DNAH3	6	4	2.92272	15.0996	0.642274	0.163631	0.821427	N
LSCC	FRY	6	4	2.92272	15.0996	0.642274	0.163631	0.821427	N
LSCC	PDE1C	6	4	2.92272	15.0996	0.642274	0.163631	0.821427	N
LSCC	PXDNL	6	4	2.92272	15.0996	0.642274	0.163631	0.821427	N
LSCC	RGS7	6	4	2.92272	15.0996	0.642274	0.163631	0.821427	N
LSCC	CDKN2A	9	8	2.26882	7.52014	0.69874	0.167871	0.839914	Y
LSCC	ABCA8	4	2	3.77799	43.6978	0.512806	0.185951	0.848615	N
LSCC	ATG2A	4	2	3.77799	43.6978	0.512806	0.185951	0.848615	N
LSCC	BRINP2	4	2	3.77799	43.6978	0.512806	0.185951	0.848615	N
LSCC	CCDC7	4	2	3.77799	43.6978	0.512806	0.185951	0.848615	N
LSCC	CFHR5	4	2	3.77799	43.6978	0.512806	0.185951	0.848615	N
LSCC	DLC1	4	2	3.77799	43.6978	0.512806	0.185951	0.848615	N
LSCC	DOCK10	4	2	3.77799	43.6978	0.512806	0.185951	0.848615	N
LSCC	GALNT17	4	2	3.77799	43.6978	0.512806	0.185951	0.848615	N
LSCC	HEPHL1	4	2	3.77799	43.6978	0.512806	0.185951	0.848615	N
LSCC	HIVEP1	4	2	3.77799	43.6978	0.512806	0.185951	0.848615	N
LSCC	KCNC2	4	2	3.77799	43.6978	0.512806	0.185951	0.848615	N
LSCC	KCNMA1	4	2	3.77799	43.6978	0.512806	0.185951	0.848615	N
LSCC	KIRREL3	4	2	3.77799	43.6978	0.512806	0.185951	0.848615	N
LSCC	MAP3K21	4	2	3.77799	43.6978	0.512806	0.185951	0.848615	N
LSCC	NEBL	4	2	3.77799	43.6978	0.512806	0.185951	0.848615	N
LSCC	NRXN1	4	2	3.77799	43.6978	0.512806	0.185951	0.848615	N
LSCC	OCA2	4	2	3.77799	43.6978	0.512806	0.185951	0.848615	N
LSCC	OR14C36	4	2	3.77799	43.6978	0.512806	0.185951	0.848615	N
LSCC	PRKDC	4	2	3.77799	43.6978	0.512806	0.185951	0.848615	N
LSCC	RUNX1T1	4	2	3.77799	43.6978	0.512806	0.185951	0.848615	N
LSCC	SEZ6L	4	2	3.77799	43.6978	0.512806	0.185951	0.848615	N
LSCC	SLC10A2	4	2	3.77799	43.6978	0.512806	0.185951	0.848615	N
LSCC	SLIT3	4	2	3.77799	43.6978	0.512806	0.185951	0.848615	N
LSCC	TMPRSS15	4	2	3.77799	43.6978	0.512806	0.185951	0.848615	N
LSCC	TPTE	4	2	3.77799	43.6978	0.512806	0.185951	0.848615	N
LSCC	TRPC3	4	2	3.77799	43.6978	0.512806	0.185951	0.848615	N
LSCC	TRPM3	4	2	3.77799	43.6978	0.512806	0.185951	0.848615	N
LSCC	VPS13B	4	2	3.77799	43.6978	0.512806	0.185951	0.848615	N
LSCC	ZNF835	4	2	3.77799	43.6978	0.512806	0.185951	0.848615	N
LSCC	CDH10	9	9	1.98648	6.31817	0.626729	0.190699	0.86504	N
LSCC	EYS	9	9	1.98648	6.31817	0.626729	0.190699	0.86504	N
LSCC	MUC16	15	18	1.76118	4.43766	0.698263	0.197899	0.894065	N
LSCC	ARID1A	6	5	2.30788	10.3317	0.542017	0.199473	0.894065	N
LSCC	KCNH7	6	5	2.30788	10.3317	0.542017	0.199473	0.894065	N
LSCC	MKRN3	6	5	2.30788	10.3317	0.542017	0.199473	0.894065	N
LSCC	LRRC7	7	6	2.27803	8.95716	0.59994	0.218029	0.919507	N
LSCC	PAPPA2	7	6	2.27803	8.95716	0.59994	0.218029	0.919507	N
LSCC	ADGB	4	3	2.49141	17.9616	0.397355	0.250315	0.919507	N
LSCC	AGBL1	4	3	2.49141	17.9616	0.397355	0.250315	0.919507	N
LSCC	ATRNL1	4	3	2.49141	17.9616	0.397355	0.250315	0.919507	N
LSCC	CNTN4	4	3	2.49141	17.9616	0.397355	0.250315	0.919507	N
LSCC	CRACD	4	3	2.49141	17.9616	0.397355	0.250315	0.919507	N
LSCC	DAAM2	4	3	2.49141	17.9616	0.397355	0.250315	0.919507	N
LSCC	DIDO1	4	3	2.49141	17.9616	0.397355	0.250315	0.919507	Y
LSCC	DLGAP3	4	3	2.49141	17.9616	0.397355	0.250315	0.919507	N
LSCC	DMBT1	4	3	2.49141	17.9616	0.397355	0.250315	0.919507	N
LSCC	DOCK8	4	3	2.49141	17.9616	0.397355	0.250315	0.919507	N
LSCC	EFCAB5	4	3	2.49141	17.9616	0.397355	0.250315	0.919507	N
LSCC	FNDC1	4	3	2.49141	17.9616	0.397355	0.250315	0.919507	N
LSCC	GRIK3	4	3	2.49141	17.9616	0.397355	0.250315	0.919507	N
LSCC	HDAC4	4	3	2.49141	17.9616	0.397355	0.250315	0.919507	N
LSCC	HRNR	4	3	2.49141	17.9616	0.397355	0.250315	0.919507	N
LSCC	HSPG2	4	3	2.49141	17.9616	0.397355	0.250315	0.919507	N
LSCC	ICE1	4	3	2.49141	17.9616	0.397355	0.250315	0.919507	N
LSCC	KNDC1	4	3	2.49141	17.9616	0.397355	0.250315	0.919507	N
LSCC	MYT1L	4	3	2.49141	17.9616	0.397355	0.250315	0.919507	N
LSCC	PCDH10	4	3	2.49141	17.9616	0.397355	0.250315	0.919507	N
LSCC	PCDH8	4	3	2.49141	17.9616	0.397355	0.250315	0.919507	N
LSCC	PDPR	4	3	2.49141	17.9616	0.397355	0.250315	0.919507	N
LSCC	PIK3CG	4	3	2.49141	17.9616	0.397355	0.250315	0.919507	N
LSCC	PLEC	4	3	2.49141	17.9616	0.397355	0.250315	0.919507	N
LSCC	PTPRB	4	3	2.49141	17.9616	0.397355	0.250315	0.919507	N
LSCC	RP1L1	4	3	2.49141	17.9616	0.397355	0.250315	0.919507	N
LSCC	SGCD	4	3	2.49141	17.9616	0.397355	0.250315	0.919507	N
LSCC	SPEG	4	3	2.49141	17.9616	0.397355	0.250315	0.919507	N
LSCC	WDR72	4	3	2.49141	17.9616	0.397355	0.250315	0.919507	N
LSCC	ZNF521	4	3	2.49141	17.9616	0.397355	0.250315	0.919507	N
LSCC	RELN	7	7	1.92502	7.06201	0.525907	0.251846	0.919507	N
LSCC	UNC80	7	7	1.92502	7.06201	0.525907	0.251846	0.919507	N
LSCC	FAM135B	13	15	1.78985	4.72156	0.676186	0.252955	0.919507	N
LSCC	CACNA2D1	1	7	0.235521	1.95011	0.00504582	0.253906	0.919507	N
LSCC	MYH7	1	7	0.235521	1.95011	0.00504582	0.253906	0.919507	N
LSCC	NIPBL	1	7	0.235521	1.95011	0.00504582	0.253906	0.919507	Y
LSCC	TNR	1	7	0.235521	1.95011	0.00504582	0.253906	0.919507	N
LSCC	FAT3	8	8	1.95476	6.62285	0.57866	0.262039	0.919507	N
LSCC	SYNE1	8	22	0.554267	1.49878	0.1885	0.26518	0.919507	Y
LSCC	ADCY8	5	4	2.36916	12.7654	0.475582	0.279183	0.919507	N
LSCC	AFF3	5	4	2.36916	12.7654	0.475582	0.279183	0.919507	N
LSCC	DMXL2	5	4	2.36916	12.7654	0.475582	0.279183	0.919507	N
LSCC	MACF1	5	4	2.36916	12.7654	0.475582	0.279183	0.919507	N
LSCC	MS4A14	5	4	2.36916	12.7654	0.475582	0.279183	0.919507	N
LSCC	NTRK3	5	4	2.36916	12.7654	0.475582	0.279183	0.919507	N
LSCC	PIK3CA	5	4	2.36916	12.7654	0.475582	0.279183	0.919507	N
LSCC	SALL1	5	4	2.36916	12.7654	0.475582	0.279183	0.919507	N
LSCC	STARD9	5	4	2.36916	12.7654	0.475582	0.279183	0.919507	N
LSCC	RYR3	4	14	0.452051	1.59632	0.100179	0.282013	0.919507	N
LSCC	FAT4	4	13	0.495309	1.77376	0.108898	0.283282	0.919507	N
LSCC	ADGRD1	0	4	0	2.65981	0	0.29433	0.919507	N
LSCC	AFG3L2	0	4	0	2.65981	0	0.29433	0.919507	N
LSCC	ANKS1B	0	4	0	2.65981	0	0.29433	0.919507	N
LSCC	APC2	0	4	0	2.65981	0	0.29433	0.919507	N
LSCC	ATP13A3	0	4	0	2.65981	0	0.29433	0.919507	N
LSCC	ATP2B2	0	4	0	2.65981	0	0.29433	0.919507	N
LSCC	BCO2	0	4	0	2.65981	0	0.29433	0.919507	N
LSCC	BDH1	0	4	0	2.65981	0	0.29433	0.919507	N
LSCC	C16orf78	0	4	0	2.65981	0	0.29433	0.919507	N
LSCC	C6orf163	0	4	0	2.65981	0	0.29433	0.919507	N
LSCC	CCDC150	0	4	0	2.65981	0	0.29433	0.919507	N
LSCC	CDC42BPA	0	4	0	2.65981	0	0.29433	0.919507	N
LSCC	CDHR3	0	4	0	2.65981	0	0.29433	0.919507	N
LSCC	CEP170	0	4	0	2.65981	0	0.29433	0.919507	N
LSCC	CEP170B	0	4	0	2.65981	0	0.29433	0.919507	N
LSCC	CFHR3	0	4	0	2.65981	0	0.29433	0.919507	N
LSCC	CKAP5	0	4	0	2.65981	0	0.29433	0.919507	Y
LSCC	CNTNAP3	0	4	0	2.65981	0	0.29433	0.919507	N
LSCC	COL4A3	0	4	0	2.65981	0	0.29433	0.919507	N
LSCC	CSF2RB	0	4	0	2.65981	0	0.29433	0.919507	N
LSCC	CYP4X1	0	4	0	2.65981	0	0.29433	0.919507	N
LSCC	DCST1	0	4	0	2.65981	0	0.29433	0.919507	N
LSCC	DLGAP2	0	4	0	2.65981	0	0.29433	0.919507	N
LSCC	DNAJC5G	0	4	0	2.65981	0	0.29433	0.919507	N
LSCC	DNER	0	4	0	2.65981	0	0.29433	0.919507	N
LSCC	EFCAB6	0	4	0	2.65981	0	0.29433	0.919507	N
LSCC	EGFR	0	4	0	2.65981	0	0.29433	0.919507	N
LSCC	FAM184B	0	4	0	2.65981	0	0.29433	0.919507	N
LSCC	FAM186A	0	4	0	2.65981	0	0.29433	0.919507	N
LSCC	FAM83H	0	4	0	2.65981	0	0.29433	0.919507	N
LSCC	FBXL19	0	4	0	2.65981	0	0.29433	0.919507	N
LSCC	GATA3	0	4	0	2.65981	0	0.29433	0.919507	N
LSCC	GCN1	0	4	0	2.65981	0	0.29433	0.919507	N
LSCC	GFRAL	0	4	0	2.65981	0	0.29433	0.919507	N
LSCC	HAO1	0	4	0	2.65981	0	0.29433	0.919507	N
LSCC	HIVEP2	0	4	0	2.65981	0	0.29433	0.919507	N
LSCC	IGF1R	0	4	0	2.65981	0	0.29433	0.919507	N
LSCC	INPPL1	0	4	0	2.65981	0	0.29433	0.919507	N
LSCC	ITPKB	0	4	0	2.65981	0	0.29433	0.919507	N
LSCC	KCNQ2	0	4	0	2.65981	0	0.29433	0.919507	N
LSCC	KCNQ5	0	4	0	2.65981	0	0.29433	0.919507	N
LSCC	LILRB3	0	4	0	2.65981	0	0.29433	0.919507	N
LSCC	LRRC15	0	4	0	2.65981	0	0.29433	0.919507	N
LSCC	MARCO	0	4	0	2.65981	0	0.29433	0.919507	N
LSCC	MARK1	0	4	0	2.65981	0	0.29433	0.919507	N
LSCC	MLXIPL	0	4	0	2.65981	0	0.29433	0.919507	N
LSCC	MN1	0	4	0	2.65981	0	0.29433	0.919507	N
LSCC	MRC2	0	4	0	2.65981	0	0.29433	0.919507	N
LSCC	MROH5	0	4	0	2.65981	0	0.29433	0.919507	N
LSCC	NPR1	0	4	0	2.65981	0	0.29433	0.919507	N
LSCC	NRG1	0	4	0	2.65981	0	0.29433	0.919507	N
LSCC	OR14J1	0	4	0	2.65981	0	0.29433	0.919507	N
LSCC	OR1L4	0	4	0	2.65981	0	0.29433	0.919507	N
LSCC	OR2G2	0	4	0	2.65981	0	0.29433	0.919507	N
LSCC	OR4K2	0	4	0	2.65981	0	0.29433	0.919507	N
LSCC	OR8K1	0	4	0	2.65981	0	0.29433	0.919507	N
LSCC	PCSK9	0	4	0	2.65981	0	0.29433	0.919507	N
LSCC	PGLYRP2	0	4	0	2.65981	0	0.29433	0.919507	N
LSCC	PI4KA	0	4	0	2.65981	0	0.29433	0.919507	N
LSCC	PLXNA1	0	4	0	2.65981	0	0.29433	0.919507	N
LSCC	PRMT6	0	4	0	2.65981	0	0.29433	0.919507	N
LSCC	PRODH2	0	4	0	2.65981	0	0.29433	0.919507	N
LSCC	PRPF4B	0	4	0	2.65981	0	0.29433	0.919507	N
LSCC	PTCHD4	0	4	0	2.65981	0	0.29433	0.919507	N
LSCC	PTPRZ1	0	4	0	2.65981	0	0.29433	0.919507	N
LSCC	RECK	0	4	0	2.65981	0	0.29433	0.919507	N
LSCC	RIF1	0	4	0	2.65981	0	0.29433	0.919507	N
LSCC	SCAPER	0	4	0	2.65981	0	0.29433	0.919507	N
LSCC	SDK2	0	4	0	2.65981	0	0.29433	0.919507	N
LSCC	SKOR2	0	4	0	2.65981	0	0.29433	0.919507	N
LSCC	SLC39A10	0	4	0	2.65981	0	0.29433	0.919507	N
LSCC	SLC9A4	0	4	0	2.65981	0	0.29433	0.919507	N
LSCC	SPTBN2	0	4	0	2.65981	0	0.29433	0.919507	N
LSCC	SRCAP	0	4	0	2.65981	0	0.29433	0.919507	N
LSCC	SYT3	0	4	0	2.65981	0	0.29433	0.919507	N
LSCC	TAAR8	0	4	0	2.65981	0	0.29433	0.919507	N
LSCC	TEP1	0	4	0	2.65981	0	0.29433	0.919507	N
LSCC	TIGIT	0	4	0	2.65981	0	0.29433	0.919507	N
LSCC	TNRC6A	0	4	0	2.65981	0	0.29433	0.919507	N
LSCC	TTC21B	0	4	0	2.65981	0	0.29433	0.919507	N
LSCC	USP8	0	4	0	2.65981	0	0.29433	0.919507	N
LSCC	VSIG10L	0	4	0	2.65981	0	0.29433	0.919507	N
LSCC	WDR62	0	4	0	2.65981	0	0.29433	0.919507	N
LSCC	YEATS2	0	4	0	2.65981	0	0.29433	0.919507	N
LSCC	ZBED9	0	4	0	2.65981	0	0.29433	0.919507	N
LSCC	ZFP91	0	4	0	2.65981	0	0.29433	0.919507	N
LSCC	ZNF160	0	4	0	2.65981	0	0.29433	0.919507	N
LSCC	ADGRB3	2	8	0.415142	2.23842	0.0408395	0.323636	0.919507	N
LSCC	MYO16	2	8	0.415142	2.23842	0.0408395	0.323636	0.919507	N
LSCC	SLITRK3	2	8	0.415142	2.23842	0.0408395	0.323636	0.919507	N
LSCC	TRPA1	2	8	0.415142	2.23842	0.0408395	0.323636	0.919507	N
LSCC	KLHL1	6	6	1.89708	7.71759	0.467116	0.344894	0.919507	N
LSCC	MDGA2	6	6	1.89708	7.71759	0.467116	0.344894	0.919507	N
LSCC	PLXNA4	6	6	1.89708	7.71759	0.467116	0.344894	0.919507	N
LSCC	ABCA5	3	2	2.76343	34.5031	0.302151	0.349242	0.919507	N
LSCC	ADAMTS1	3	2	2.76343	34.5031	0.302151	0.349242	0.919507	N
LSCC	ADAMTSL3	3	2	2.76343	34.5031	0.302151	0.349242	0.919507	N
LSCC	ADCY2	3	2	2.76343	34.5031	0.302151	0.349242	0.919507	N
LSCC	ANO5	3	2	2.76343	34.5031	0.302151	0.349242	0.919507	N
LSCC	ANPEP	3	2	2.76343	34.5031	0.302151	0.349242	0.919507	N
LSCC	ARAP1	3	2	2.76343	34.5031	0.302151	0.349242	0.919507	N
LSCC	ASH1L	3	2	2.76343	34.5031	0.302151	0.349242	0.919507	N
LSCC	ATF7IP	3	2	2.76343	34.5031	0.302151	0.349242	0.919507	N
LSCC	ATP1A3	3	2	2.76343	34.5031	0.302151	0.349242	0.919507	N
LSCC	BRCA2	3	2	2.76343	34.5031	0.302151	0.349242	0.919507	Y
LSCC	CCDC170	3	2	2.76343	34.5031	0.302151	0.349242	0.919507	N
LSCC	CCDC180	3	2	2.76343	34.5031	0.302151	0.349242	0.919507	N
LSCC	CCSER1	3	2	2.76343	34.5031	0.302151	0.349242	0.919507	N
LSCC	CCT8L2	3	2	2.76343	34.5031	0.302151	0.349242	0.919507	N
LSCC	CDHR2	3	2	2.76343	34.5031	0.302151	0.349242	0.919507	N
LSCC	CEP250	3	2	2.76343	34.5031	0.302151	0.349242	0.919507	Y
LSCC	CLVS2	3	2	2.76343	34.5031	0.302151	0.349242	0.919507	N
LSCC	COL20A1	3	2	2.76343	34.5031	0.302151	0.349242	0.919507	N
LSCC	COL6A1	3	2	2.76343	34.5031	0.302151	0.349242	0.919507	N
LSCC	CPAMD8	3	2	2.76343	34.5031	0.302151	0.349242	0.919507	N
LSCC	DDR1	3	2	2.76343	34.5031	0.302151	0.349242	0.919507	N
LSCC	DPYS	3	2	2.76343	34.5031	0.302151	0.349242	0.919507	N
LSCC	EBF3	3	2	2.76343	34.5031	0.302151	0.349242	0.919507	N
LSCC	EPHA3	3	2	2.76343	34.5031	0.302151	0.349242	0.919507	N
LSCC	EPHA5	3	2	2.76343	34.5031	0.302151	0.349242	0.919507	N
LSCC	EPX	3	2	2.76343	34.5031	0.302151	0.349242	0.919507	N
LSCC	ERVV-2	3	2	2.76343	34.5031	0.302151	0.349242	0.919507	N
LSCC	FAM171A1	3	2	2.76343	34.5031	0.302151	0.349242	0.919507	N
LSCC	FCRL4	3	2	2.76343	34.5031	0.302151	0.349242	0.919507	N
LSCC	FLI1	3	2	2.76343	34.5031	0.302151	0.349242	0.919507	N
LSCC	FLNC	3	2	2.76343	34.5031	0.302151	0.349242	0.919507	N
LSCC	FSCB	3	2	2.76343	34.5031	0.302151	0.349242	0.919507	N
LSCC	GABRA4	3	2	2.76343	34.5031	0.302151	0.349242	0.919507	N
LSCC	GREB1	3	2	2.76343	34.5031	0.302151	0.349242	0.919507	N
LSCC	GRM3	3	2	2.76343	34.5031	0.302151	0.349242	0.919507	N
LSCC	GRM6	3	2	2.76343	34.5031	0.302151	0.349242	0.919507	N
LSCC	GRM8	3	2	2.76343	34.5031	0.302151	0.349242	0.919507	N
LSCC	HEATR1	3	2	2.76343	34.5031	0.302151	0.349242	0.919507	N
LSCC	IFT80	3	2	2.76343	34.5031	0.302151	0.349242	0.919507	N
LSCC	IL26	3	2	2.76343	34.5031	0.302151	0.349242	0.919507	N
LSCC	KIF2B	3	2	2.76343	34.5031	0.302151	0.349242	0.919507	Y
LSCC	KRTAP10-4	3	2	2.76343	34.5031	0.302151	0.349242	0.919507	N
LSCC	LATS2	3	2	2.76343	34.5031	0.302151	0.349242	0.919507	N
LSCC	LMO7	3	2	2.76343	34.5031	0.302151	0.349242	0.919507	N
LSCC	MCHR2	3	2	2.76343	34.5031	0.302151	0.349242	0.919507	N
LSCC	MKI67	3	2	2.76343	34.5031	0.302151	0.349242	0.919507	N
LSCC	MMRN1	3	2	2.76343	34.5031	0.302151	0.349242	0.919507	N
LSCC	NETO1	3	2	2.76343	34.5031	0.302151	0.349242	0.919507	N
LSCC	NOS3	3	2	2.76343	34.5031	0.302151	0.349242	0.919507	N
LSCC	NOTCH2	3	2	2.76343	34.5031	0.302151	0.349242	0.919507	N
LSCC	OR2T1	3	2	2.76343	34.5031	0.302151	0.349242	0.919507	N
LSCC	OR2W3	3	2	2.76343	34.5031	0.302151	0.349242	0.919507	N
LSCC	OR4K5	3	2	2.76343	34.5031	0.302151	0.349242	0.919507	N
LSCC	OR4P4	3	2	2.76343	34.5031	0.302151	0.349242	0.919507	N
LSCC	OR6V1	3	2	2.76343	34.5031	0.302151	0.349242	0.919507	N
LSCC	OR8G1	3	2	2.76343	34.5031	0.302151	0.349242	0.919507	N
LSCC	PCDHB5	3	2	2.76343	34.5031	0.302151	0.349242	0.919507	N
LSCC	PCK1	3	2	2.76343	34.5031	0.302151	0.349242	0.919507	N
LSCC	PLCE1	3	2	2.76343	34.5031	0.302151	0.349242	0.919507	N
LSCC	PTDSS1	3	2	2.76343	34.5031	0.302151	0.349242	0.919507	N
LSCC	PZP	3	2	2.76343	34.5031	0.302151	0.349242	0.919507	N
LSCC	RANBP17	3	2	2.76343	34.5031	0.302151	0.349242	0.919507	N
LSCC	RANBP2	3	2	2.76343	34.5031	0.302151	0.349242	0.919507	Y
LSCC	RIN3	3	2	2.76343	34.5031	0.302151	0.349242	0.919507	N
LSCC	RNF10	3	2	2.76343	34.5031	0.302151	0.349242	0.919507	N
LSCC	ROS1	3	2	2.76343	34.5031	0.302151	0.349242	0.919507	N
LSCC	RTL1	3	2	2.76343	34.5031	0.302151	0.349242	0.919507	N
LSCC	SEMA3E	3	2	2.76343	34.5031	0.302151	0.349242	0.919507	N
LSCC	SHANK3	3	2	2.76343	34.5031	0.302151	0.349242	0.919507	N
LSCC	SLC12A3	3	2	2.76343	34.5031	0.302151	0.349242	0.919507	N
LSCC	SLC26A7	3	2	2.76343	34.5031	0.302151	0.349242	0.919507	N
LSCC	SLC6A5	3	2	2.76343	34.5031	0.302151	0.349242	0.919507	N
LSCC	SPATA16	3	2	2.76343	34.5031	0.302151	0.349242	0.919507	N
LSCC	SPATA31A6	3	2	2.76343	34.5031	0.302151	0.349242	0.919507	N
LSCC	SPTBN1	3	2	2.76343	34.5031	0.302151	0.349242	0.919507	N
LSCC	SVIL	3	2	2.76343	34.5031	0.302151	0.349242	0.919507	N
LSCC	TANC2	3	2	2.76343	34.5031	0.302151	0.349242	0.919507	N
LSCC	TCHH	3	2	2.76343	34.5031	0.302151	0.349242	0.919507	N
LSCC	TDRD6	3	2	2.76343	34.5031	0.302151	0.349242	0.919507	N
LSCC	TJP1	3	2	2.76343	34.5031	0.302151	0.349242	0.919507	N
LSCC	TRIM42	3	2	2.76343	34.5031	0.302151	0.349242	0.919507	N
LSCC	UHRF1BP1L	3	2	2.76343	34.5031	0.302151	0.349242	0.919507	N
LSCC	USF3	3	2	2.76343	34.5031	0.302151	0.349242	0.919507	N
LSCC	UTP20	3	2	2.76343	34.5031	0.302151	0.349242	0.919507	N
LSCC	WDFY3	3	2	2.76343	34.5031	0.302151	0.349242	0.919507	N
LSCC	WDR49	3	2	2.76343	34.5031	0.302151	0.349242	0.919507	N
LSCC	ZFR2	3	2	2.76343	34.5031	0.302151	0.349242	0.919507	N
LSCC	ZNF202	3	2	2.76343	34.5031	0.302151	0.349242	0.919507	N
LSCC	ZNF786	3	2	2.76343	34.5031	0.302151	0.349242	0.919507	N
LSCC	PIEZO2	3	10	0.494629	2.09437	0.0820619	0.368933	0.964606	N
LSCC	PTEN	3	10	0.494629	2.09437	0.0820619	0.368933	0.964606	N
LSCC	SHANK1	3	10	0.494629	2.09437	0.0820619	0.368933	0.964606	N
LSCC	TNN	3	10	0.494629	2.09437	0.0820619	0.368933	0.964606	N
LSCC	DNAH6	3	11	0.442423	1.83111	0.0742712	0.371125	0.966981	N
LSCC	DNAH7	3	11	0.442423	1.83111	0.0742712	0.371125	0.966981	N
LSCC	BRINP3	7	8	1.65979	5.78068	0.466565	0.39398	0.973156	N
LSCC	CSMD2	7	8	1.65979	5.78068	0.466565	0.39398	0.973156	N
LSCC	NAV3	8	9	1.71146	5.56603	0.518672	0.40986	0.973156	N
LSCC	ABCA10	1	5	0.33966	3.20084	0.00694667	0.415003	0.973156	N
LSCC	ADAD1	1	5	0.33966	3.20084	0.00694667	0.415003	0.973156	N
LSCC	BIVM-ERCC5	1	5	0.33966	3.20084	0.00694667	0.415003	0.973156	N
LSCC	C4orf54	1	5	0.33966	3.20084	0.00694667	0.415003	0.973156	N
LSCC	CHD2	1	5	0.33966	3.20084	0.00694667	0.415003	0.973156	N
LSCC	COL11A2	1	5	0.33966	3.20084	0.00694667	0.415003	0.973156	N
LSCC	GRIN3A	1	5	0.33966	3.20084	0.00694667	0.415003	0.973156	N
LSCC	KMT2E	1	5	0.33966	3.20084	0.00694667	0.415003	0.973156	N
LSCC	MYH11	1	5	0.33966	3.20084	0.00694667	0.415003	0.973156	N
LSCC	MYO3A	1	5	0.33966	3.20084	0.00694667	0.415003	0.973156	N
LSCC	MYO5A	1	5	0.33966	3.20084	0.00694667	0.415003	0.973156	N
LSCC	MYO9A	1	5	0.33966	3.20084	0.00694667	0.415003	0.973156	N
LSCC	NCOR2	1	5	0.33966	3.20084	0.00694667	0.415003	0.973156	N
LSCC	NLGN1	1	5	0.33966	3.20084	0.00694667	0.415003	0.973156	N
LSCC	NRG3	1	5	0.33966	3.20084	0.00694667	0.415003	0.973156	N
LSCC	NRXN2	1	5	0.33966	3.20084	0.00694667	0.415003	0.973156	N
LSCC	OR1C1	1	5	0.33966	3.20084	0.00694667	0.415003	0.973156	N
LSCC	PIKFYVE	1	5	0.33966	3.20084	0.00694667	0.415003	0.973156	N
LSCC	PLEKHA6	1	5	0.33966	3.20084	0.00694667	0.415003	0.973156	N
LSCC	PPFIA2	1	5	0.33966	3.20084	0.00694667	0.415003	0.973156	N
LSCC	PRRC2A	1	5	0.33966	3.20084	0.00694667	0.415003	0.973156	N
LSCC	PRRC2C	1	5	0.33966	3.20084	0.00694667	0.415003	0.973156	N
LSCC	PXDN	1	5	0.33966	3.20084	0.00694667	0.415003	0.973156	N
LSCC	VPS13D	1	5	0.33966	3.20084	0.00694667	0.415003	0.973156	N
LSCC	VWA3B	1	5	0.33966	3.20084	0.00694667	0.415003	0.973156	N
LSCC	VWF	1	5	0.33966	3.20084	0.00694667	0.415003	0.973156	N
LSCC	DYNC2H1	1	6	0.278948	2.43621	0.00586022	0.417986	0.973156	N
LSCC	LYST	1	6	0.278948	2.43621	0.00586022	0.417986	0.973156	N
LSCC	MAP2	1	6	0.278948	2.43621	0.00586022	0.417986	0.973156	N
LSCC	MED23	1	6	0.278948	2.43621	0.00586022	0.417986	0.973156	N
LSCC	NEUROD6	1	6	0.278948	2.43621	0.00586022	0.417986	0.973156	N
LSCC	NRXN3	1	6	0.278948	2.43621	0.00586022	0.417986	0.973156	N
LSCC	PTPRC	1	6	0.278948	2.43621	0.00586022	0.417986	0.973156	N
LSCC	PTPRT	1	6	0.278948	2.43621	0.00586022	0.417986	0.973156	N
LSCC	UNC5D	1	6	0.278948	2.43621	0.00586022	0.417986	0.973156	N
LSCC	ZNF727	1	6	0.278948	2.43621	0.00586022	0.417986	0.973156	N
LSCC	CTNND2	8	10	1.51651	4.77455	0.468511	0.432238	0.973156	N
LSCC	CUBN	8	10	1.51651	4.77455	0.468511	0.432238	0.973156	N
LSCC	COL22A1	9	11	1.57492	4.71871	0.515183	0.440887	0.973156	N
LSCC	PCLO	9	11	1.57492	4.71871	0.515183	0.440887	0.973156	N
LSCC	ALMS1	4	4	1.84598	10.5581	0.323033	0.455898	0.973156	Y
LSCC	CDH9	4	4	1.84598	10.5581	0.323033	0.455898	0.973156	N
LSCC	COL15A1	4	4	1.84598	10.5581	0.323033	0.455898	0.973156	N
LSCC	F13B	4	4	1.84598	10.5581	0.323033	0.455898	0.973156	N
LSCC	FBN1	4	4	1.84598	10.5581	0.323033	0.455898	0.973156	N
LSCC	KMT2B	4	4	1.84598	10.5581	0.323033	0.455898	0.973156	N
LSCC	MYH9	4	4	1.84598	10.5581	0.323033	0.455898	0.973156	N
LSCC	MYLK	4	4	1.84598	10.5581	0.323033	0.455898	0.973156	N
LSCC	OR2T35	4	4	1.84598	10.5581	0.323033	0.455898	0.973156	N
LSCC	PTPRM	4	4	1.84598	10.5581	0.323033	0.455898	0.973156	N
LSCC	SCN3A	4	4	1.84598	10.5581	0.323033	0.455898	0.973156	N
LSCC	SIPA1L3	4	4	1.84598	10.5581	0.323033	0.455898	0.973156	N
LSCC	SORCS3	4	4	1.84598	10.5581	0.323033	0.455898	0.973156	N
LSCC	TOPAZ1	4	4	1.84598	10.5581	0.323033	0.455898	0.973156	N
LSCC	DNAH5	10	13	1.47987	4.17601	0.513321	0.466338	0.973156	N
LSCC	COL3A1	2	7	0.481705	2.71226	0.0464836	0.483576	0.973156	N
LSCC	GABRB3	2	7	0.481705	2.71226	0.0464836	0.483576	0.973156	N
LSCC	IMPG1	2	7	0.481705	2.71226	0.0464836	0.483576	0.973156	N
LSCC	RASA1	2	7	0.481705	2.71226	0.0464836	0.483576	0.973156	N
LSCC	TEX15	2	7	0.481705	2.71226	0.0464836	0.483576	0.973156	Y
LSCC	COL6A6	5	5	1.87079	8.75301	0.400346	0.490737	0.973156	N
LSCC	CPS1	5	5	1.87079	8.75301	0.400346	0.490737	0.973156	N
LSCC	FBN2	5	5	1.87079	8.75301	0.400346	0.490737	0.973156	N
LSCC	HGF	5	5	1.87079	8.75301	0.400346	0.490737	0.973156	N
LSCC	KALRN	5	5	1.87079	8.75301	0.400346	0.490737	0.973156	N
LSCC	VCAN	5	5	1.87079	8.75301	0.400346	0.490737	0.973156	N
LSCC	ASPM	5	6	1.53772	6.55256	0.344331	0.521267	0.973156	N
LSCC	CNTNAP5	5	6	1.53772	6.55256	0.344331	0.521267	0.973156	N
LSCC	NEB	5	6	1.53772	6.55256	0.344331	0.521267	0.973156	N
LSCC	SORCS1	5	6	1.53772	6.55256	0.344331	0.521267	0.973156	N
LSCC	USP13	5	6	1.53772	6.55256	0.344331	0.521267	0.973156	N
LSCC	DST	3	9	0.558368	2.43168	0.0913119	0.530622	0.973156	N
LSCC	NF1	3	9	0.558368	2.43168	0.0913119	0.530622	0.973156	N
LSCC	HERC2	6	7	1.60305	6.09267	0.408954	0.539867	0.973156	Y
LSCC	KEAP1	6	7	1.60305	6.09267	0.408954	0.539867	0.973156	N
LSCC	ABCC2	0	3	0	4.27882	0	0.551843	0.973156	N
LSCC	ACP7	0	3	0	4.27882	0	0.551843	0.973156	N
LSCC	ACSM1	0	3	0	4.27882	0	0.551843	0.973156	N
LSCC	ADAM12	0	3	0	4.27882	0	0.551843	0.973156	N
LSCC	ADCK5	0	3	0	4.27882	0	0.551843	0.973156	N
LSCC	ADGRB1	0	3	0	4.27882	0	0.551843	0.973156	N
LSCC	AHCYL2	0	3	0	4.27882	0	0.551843	0.973156	N
LSCC	ANKHD1-EIF4EBP3	0	3	0	4.27882	0	0.551843	0.973156	N
LSCC	ANKRD12	0	3	0	4.27882	0	0.551843	0.973156	N
LSCC	ANKRD31	0	3	0	4.27882	0	0.551843	0.973156	N
LSCC	ANKS6	0	3	0	4.27882	0	0.551843	0.973156	N
LSCC	APBA1	0	3	0	4.27882	0	0.551843	0.973156	N
LSCC	APOA4	0	3	0	4.27882	0	0.551843	0.973156	N
LSCC	ARFGAP1	0	3	0	4.27882	0	0.551843	0.973156	N
LSCC	ASAH2	0	3	0	4.27882	0	0.551843	0.973156	N
LSCC	ASNS	0	3	0	4.27882	0	0.551843	0.973156	N
LSCC	ATG4B	0	3	0	4.27882	0	0.551843	0.973156	N
LSCC	ATP9A	0	3	0	4.27882	0	0.551843	0.973156	N
LSCC	ATR	0	3	0	4.27882	0	0.551843	0.973156	Y
LSCC	AVIL	0	3	0	4.27882	0	0.551843	0.973156	N
LSCC	BAHCC1	0	3	0	4.27882	0	0.551843	0.973156	N
LSCC	BCKDHB	0	3	0	4.27882	0	0.551843	0.973156	N
LSCC	BIN1	0	3	0	4.27882	0	0.551843	0.973156	N
LSCC	BLM	0	3	0	4.27882	0	0.551843	0.973156	Y
LSCC	BLZF1	0	3	0	4.27882	0	0.551843	0.973156	Y
LSCC	BPIFB4	0	3	0	4.27882	0	0.551843	0.973156	N
LSCC	CALB2	0	3	0	4.27882	0	0.551843	0.973156	N
LSCC	CCDC158	0	3	0	4.27882	0	0.551843	0.973156	N
LSCC	CCDC185	0	3	0	4.27882	0	0.551843	0.973156	N
LSCC	CCN2	0	3	0	4.27882	0	0.551843	0.973156	N
LSCC	CD22	0	3	0	4.27882	0	0.551843	0.973156	N
LSCC	CD248	0	3	0	4.27882	0	0.551843	0.973156	N
LSCC	CDC20B	0	3	0	4.27882	0	0.551843	0.973156	N
LSCC	CDH7	0	3	0	4.27882	0	0.551843	0.973156	N
LSCC	CDHR5	0	3	0	4.27882	0	0.551843	0.973156	N
LSCC	CELF5	0	3	0	4.27882	0	0.551843	0.973156	N
LSCC	CHAMP1	0	3	0	4.27882	0	0.551843	0.973156	N
LSCC	CHD3	0	3	0	4.27882	0	0.551843	0.973156	N
LSCC	CLCNKA	0	3	0	4.27882	0	0.551843	0.973156	N
LSCC	COL7A1	0	3	0	4.27882	0	0.551843	0.973156	N
LSCC	CST1	0	3	0	4.27882	0	0.551843	0.973156	N
LSCC	DCTN1	0	3	0	4.27882	0	0.551843	0.973156	Y
LSCC	DDX42	0	3	0	4.27882	0	0.551843	0.973156	N
LSCC	DNAAF3	0	3	0	4.27882	0	0.551843	0.973156	N
LSCC	DNAH1	0	3	0	4.27882	0	0.551843	0.973156	N
LSCC	DNM1L	0	3	0	4.27882	0	0.551843	0.973156	N
LSCC	DOCK5	0	3	0	4.27882	0	0.551843	0.973156	N
LSCC	DPP9	0	3	0	4.27882	0	0.551843	0.973156	N
LSCC	EGR4	0	3	0	4.27882	0	0.551843	0.973156	N
LSCC	ELFN1	0	3	0	4.27882	0	0.551843	0.973156	N
LSCC	EPPK1	0	3	0	4.27882	0	0.551843	0.973156	N
LSCC	ERF	0	3	0	4.27882	0	0.551843	0.973156	N
LSCC	ERICH6	0	3	0	4.27882	0	0.551843	0.973156	N
LSCC	F7	0	3	0	4.27882	0	0.551843	0.973156	N
LSCC	FAM71B	0	3	0	4.27882	0	0.551843	0.973156	N
LSCC	FARP1	0	3	0	4.27882	0	0.551843	0.973156	N
LSCC	FBXL13	0	3	0	4.27882	0	0.551843	0.973156	N
LSCC	FCSK	0	3	0	4.27882	0	0.551843	0.973156	N
LSCC	FER1L5	0	3	0	4.27882	0	0.551843	0.973156	N
LSCC	FGA	0	3	0	4.27882	0	0.551843	0.973156	N
LSCC	FGD2	0	3	0	4.27882	0	0.551843	0.973156	N
LSCC	FIBCD1	0	3	0	4.27882	0	0.551843	0.973156	N
LSCC	FLRT2	0	3	0	4.27882	0	0.551843	0.973156	N
LSCC	FMO5	0	3	0	4.27882	0	0.551843	0.973156	N
LSCC	FNIP2	0	3	0	4.27882	0	0.551843	0.973156	N
LSCC	FOXA2	0	3	0	4.27882	0	0.551843	0.973156	N
LSCC	FOXI3	0	3	0	4.27882	0	0.551843	0.973156	N
LSCC	FRMD1	0	3	0	4.27882	0	0.551843	0.973156	N
LSCC	FZD6	0	3	0	4.27882	0	0.551843	0.973156	N
LSCC	GAB4	0	3	0	4.27882	0	0.551843	0.973156	N
LSCC	GAS2L3	0	3	0	4.27882	0	0.551843	0.973156	N
LSCC	GBX2	0	3	0	4.27882	0	0.551843	0.973156	N
LSCC	GGT5	0	3	0	4.27882	0	0.551843	0.973156	N
LSCC	GJA8	0	3	0	4.27882	0	0.551843	0.973156	N
LSCC	GLI1	0	3	0	4.27882	0	0.551843	0.973156	N
LSCC	GMEB1	0	3	0	4.27882	0	0.551843	0.973156	N
LSCC	GOLGA5	0	3	0	4.27882	0	0.551843	0.973156	N
LSCC	GOLGB1	0	3	0	4.27882	0	0.551843	0.973156	N
LSCC	GPR42	0	3	0	4.27882	0	0.551843	0.973156	N
LSCC	GPR88	0	3	0	4.27882	0	0.551843	0.973156	N
LSCC	GRIK2	0	3	0	4.27882	0	0.551843	0.973156	N
LSCC	HEATR6	0	3	0	4.27882	0	0.551843	0.973156	N
LSCC	HEPACAM2	0	3	0	4.27882	0	0.551843	0.973156	N
LSCC	IDO1	0	3	0	4.27882	0	0.551843	0.973156	N
LSCC	IKZF1	0	3	0	4.27882	0	0.551843	0.973156	N
LSCC	IL23R	0	3	0	4.27882	0	0.551843	0.973156	N
LSCC	IPO13	0	3	0	4.27882	0	0.551843	0.973156	N
LSCC	IPO7	0	3	0	4.27882	0	0.551843	0.973156	N
LSCC	IRX2	0	3	0	4.27882	0	0.551843	0.973156	N
LSCC	ISL2	0	3	0	4.27882	0	0.551843	0.973156	N
LSCC	ISY1-RAB43	0	3	0	4.27882	0	0.551843	0.973156	N
LSCC	JUNB	0	3	0	4.27882	0	0.551843	0.973156	N
LSCC	KAT6A	0	3	0	4.27882	0	0.551843	0.973156	N
LSCC	KCNJ12	0	3	0	4.27882	0	0.551843	0.973156	N
LSCC	KCNS1	0	3	0	4.27882	0	0.551843	0.973156	N
LSCC	KIAA0100	0	3	0	4.27882	0	0.551843	0.973156	N
LSCC	KIF19	0	3	0	4.27882	0	0.551843	0.973156	N
LSCC	KIF26B	0	3	0	4.27882	0	0.551843	0.973156	N
LSCC	KIT	0	3	0	4.27882	0	0.551843	0.973156	N
LSCC	KLRF1	0	3	0	4.27882	0	0.551843	0.973156	N
LSCC	KMT2A	0	3	0	4.27882	0	0.551843	0.973156	N
LSCC	KRI1	0	3	0	4.27882	0	0.551843	0.973156	N
LSCC	LTBP1	0	3	0	4.27882	0	0.551843	0.973156	N
LSCC	LYAR	0	3	0	4.27882	0	0.551843	0.973156	N
LSCC	MAEL	0	3	0	4.27882	0	0.551843	0.973156	N
LSCC	MANBA	0	3	0	4.27882	0	0.551843	0.973156	N
LSCC	MAP3K20	0	3	0	4.27882	0	0.551843	0.973156	N
LSCC	MCM4	0	3	0	4.27882	0	0.551843	0.973156	Y
LSCC	ME2	0	3	0	4.27882	0	0.551843	0.973156	N
LSCC	MEIS1	0	3	0	4.27882	0	0.551843	0.973156	N
LSCC	MFN1	0	3	0	4.27882	0	0.551843	0.973156	N
LSCC	MICAL2	0	3	0	4.27882	0	0.551843	0.973156	N
LSCC	MPP6	0	3	0	4.27882	0	0.551843	0.973156	N
LSCC	MTX1	0	3	0	4.27882	0	0.551843	0.973156	N
LSCC	MYBPC2	0	3	0	4.27882	0	0.551843	0.973156	N
LSCC	MYT1	0	3	0	4.27882	0	0.551843	0.973156	N
LSCC	NBPF12	0	3	0	4.27882	0	0.551843	0.973156	N
LSCC	NBPF6	0	3	0	4.27882	0	0.551843	0.973156	N
LSCC	NCAN	0	3	0	4.27882	0	0.551843	0.973156	N
LSCC	NECTIN4	0	3	0	4.27882	0	0.551843	0.973156	N
LSCC	NKX2-2	0	3	0	4.27882	0	0.551843	0.973156	N
LSCC	NLRP8	0	3	0	4.27882	0	0.551843	0.973156	N
LSCC	NPC1L1	0	3	0	4.27882	0	0.551843	0.973156	N
LSCC	NPR3	0	3	0	4.27882	0	0.551843	0.973156	N
LSCC	NUP160	0	3	0	4.27882	0	0.551843	0.973156	Y
LSCC	OR10A2	0	3	0	4.27882	0	0.551843	0.973156	N
LSCC	OR10R2	0	3	0	4.27882	0	0.551843	0.973156	N
LSCC	OR13G1	0	3	0	4.27882	0	0.551843	0.973156	N
LSCC	OR2AT4	0	3	0	4.27882	0	0.551843	0.973156	N
LSCC	OR4X2	0	3	0	4.27882	0	0.551843	0.973156	N
LSCC	OR51D1	0	3	0	4.27882	0	0.551843	0.973156	N
LSCC	OR5T1	0	3	0	4.27882	0	0.551843	0.973156	N
LSCC	OSBP	0	3	0	4.27882	0	0.551843	0.973156	N
LSCC	PAG1	0	3	0	4.27882	0	0.551843	0.973156	N
LSCC	PCDHB9	0	3	0	4.27882	0	0.551843	0.973156	N
LSCC	PCDHGB6	0	3	0	4.27882	0	0.551843	0.973156	N
LSCC	PDZD8	0	3	0	4.27882	0	0.551843	0.973156	N
LSCC	PLA2G4A	0	3	0	4.27882	0	0.551843	0.973156	N
LSCC	PLXNA2	0	3	0	4.27882	0	0.551843	0.973156	N
LSCC	PNLIP	0	3	0	4.27882	0	0.551843	0.973156	N
LSCC	PNMA8A	0	3	0	4.27882	0	0.551843	0.973156	N
LSCC	PRDM13	0	3	0	4.27882	0	0.551843	0.973156	N
LSCC	PRDM2	0	3	0	4.27882	0	0.551843	0.973156	N
LSCC	PTPRQ	0	3	0	4.27882	0	0.551843	0.973156	N
LSCC	RASGRF1	0	3	0	4.27882	0	0.551843	0.973156	N
LSCC	RGS3	0	3	0	4.27882	0	0.551843	0.973156	N
LSCC	RIT2	0	3	0	4.27882	0	0.551843	0.973156	N
LSCC	RRBP1	0	3	0	4.27882	0	0.551843	0.973156	N
LSCC	RTKN	0	3	0	4.27882	0	0.551843	0.973156	N
LSCC	SCN8A	0	3	0	4.27882	0	0.551843	0.973156	N
LSCC	SETMAR	0	3	0	4.27882	0	0.551843	0.973156	N
LSCC	SHQ1	0	3	0	4.27882	0	0.551843	0.973156	Y
LSCC	SIGLEC8	0	3	0	4.27882	0	0.551843	0.973156	N
LSCC	SLAMF1	0	3	0	4.27882	0	0.551843	0.973156	N
LSCC	SLC26A1	0	3	0	4.27882	0	0.551843	0.973156	N
LSCC	SLC35D3	0	3	0	4.27882	0	0.551843	0.973156	N
LSCC	SLC9A9	0	3	0	4.27882	0	0.551843	0.973156	N
LSCC	SLFN12L	0	3	0	4.27882	0	0.551843	0.973156	N
LSCC	SOCS6	0	3	0	4.27882	0	0.551843	0.973156	N
LSCC	SPECC1L	0	3	0	4.27882	0	0.551843	0.973156	N
LSCC	ST8SIA3	0	3	0	4.27882	0	0.551843	0.973156	N
LSCC	STK31	0	3	0	4.27882	0	0.551843	0.973156	N
LSCC	TAAR9	0	3	0	4.27882	0	0.551843	0.973156	N
LSCC	TASOR2	0	3	0	4.27882	0	0.551843	0.973156	N
LSCC	TEK	0	3	0	4.27882	0	0.551843	0.973156	N
LSCC	TET1	0	3	0	4.27882	0	0.551843	0.973156	N
LSCC	TGFBR3	0	3	0	4.27882	0	0.551843	0.973156	N
LSCC	TJP3	0	3	0	4.27882	0	0.551843	0.973156	N
LSCC	TMEM63B	0	3	0	4.27882	0	0.551843	0.973156	N
LSCC	TNK2	0	3	0	4.27882	0	0.551843	0.973156	N
LSCC	TRAPPC12	0	3	0	4.27882	0	0.551843	0.973156	N
LSCC	TRIM24	0	3	0	4.27882	0	0.551843	0.973156	N
LSCC	TRIM3	0	3	0	4.27882	0	0.551843	0.973156	N
LSCC	TTYH1	0	3	0	4.27882	0	0.551843	0.973156	N
LSCC	TUBB4A	0	3	0	4.27882	0	0.551843	0.973156	Y
LSCC	UNC5B	0	3	0	4.27882	0	0.551843	0.973156	N
LSCC	UNKL	0	3	0	4.27882	0	0.551843	0.973156	N
LSCC	WDR53	0	3	0	4.27882	0	0.551843	0.973156	N
LSCC	WSCD2	0	3	0	4.27882	0	0.551843	0.973156	N
LSCC	XRRA1	0	3	0	4.27882	0	0.551843	0.973156	N
LSCC	YIPF7	0	3	0	4.27882	0	0.551843	0.973156	N
LSCC	ZAR1	0	3	0	4.27882	0	0.551843	0.973156	N
LSCC	ZC3H13	0	3	0	4.27882	0	0.551843	0.973156	N
LSCC	ZCCHC14	0	3	0	4.27882	0	0.551843	0.973156	N
LSCC	ZFP42	0	3	0	4.27882	0	0.551843	0.973156	N
LSCC	ZFP82	0	3	0	4.27882	0	0.551843	0.973156	N
LSCC	ZNF222	0	3	0	4.27882	0	0.551843	0.973156	N
LSCC	ZNF257	0	3	0	4.27882	0	0.551843	0.973156	N
LSCC	ZNF358	0	3	0	4.27882	0	0.551843	0.973156	N
LSCC	ZNF420	0	3	0	4.27882	0	0.551843	0.973156	N
LSCC	ZNF471	0	3	0	4.27882	0	0.551843	0.973156	N
LSCC	ZNF480	0	3	0	4.27882	0	0.551843	0.973156	N
LSCC	ZNF615	0	3	0	4.27882	0	0.551843	0.973156	N
LSCC	ZNF705A	0	3	0	4.27882	0	0.551843	0.973156	N
LSCC	ZNF768	0	3	0	4.27882	0	0.551843	0.973156	N
LSCC	ZNF850	0	3	0	4.27882	0	0.551843	0.973156	N
LSCC	ZNFX1	0	3	0	4.27882	0	0.551843	0.973156	N
LSCC	ZRANB3	0	3	0	4.27882	0	0.551843	0.973156	N
LSCC	GOLGA6L2	4	11	0.605271	2.24767	0.130389	0.565285	0.994083	N
LSCC	SPHKAP	4	11	0.605271	2.24767	0.130389	0.565285	0.994083	N
LSCC	RIMS2	6	8	1.382	4.99263	0.362411	0.56635	0.994083	N
LSCC	SPTA1	6	8	1.382	4.99263	0.362411	0.56635	0.994083	N
LSCC	FLG	7	9	1.45301	4.86273	0.417899	0.575739	1	N
LSCC	ERICH3	5	12	0.70077	2.37203	0.177621	0.594113	1	N
LSCC	HCN1	5	12	0.70077	2.37203	0.177621	0.594113	1	N
LSCC	COL11A1	9	12	1.42014	4.16193	0.471071	0.613369	1	N
LSCC	ABCB1	1	4	0.430553	4.56134	0.00846881	0.651707	1	N
LSCC	ACAN	1	4	0.430553	4.56134	0.00846881	0.651707	1	N
LSCC	ADAMTS6	1	4	0.430553	4.56134	0.00846881	0.651707	1	N
LSCC	ADCY5	1	4	0.430553	4.56134	0.00846881	0.651707	1	N
LSCC	AMER2	1	4	0.430553	4.56134	0.00846881	0.651707	1	N
LSCC	ANKFN1	1	4	0.430553	4.56134	0.00846881	0.651707	1	N
LSCC	ANKRD26	1	4	0.430553	4.56134	0.00846881	0.651707	1	N
LSCC	APBB2	1	4	0.430553	4.56134	0.00846881	0.651707	1	N
LSCC	ARMC3	1	4	0.430553	4.56134	0.00846881	0.651707	1	N
LSCC	ATP8A2	1	4	0.430553	4.56134	0.00846881	0.651707	1	N
LSCC	C2CD5	1	4	0.430553	4.56134	0.00846881	0.651707	1	N
LSCC	CACNA1G	1	4	0.430553	4.56134	0.00846881	0.651707	1	N
LSCC	CACNG3	1	4	0.430553	4.56134	0.00846881	0.651707	1	N
LSCC	CAD	1	4	0.430553	4.56134	0.00846881	0.651707	1	N
LSCC	CADM1	1	4	0.430553	4.56134	0.00846881	0.651707	1	N
LSCC	CNR1	1	4	0.430553	4.56134	0.00846881	0.651707	1	N
LSCC	COL19A1	1	4	0.430553	4.56134	0.00846881	0.651707	1	N
LSCC	COL27A1	1	4	0.430553	4.56134	0.00846881	0.651707	1	N
LSCC	CPED1	1	4	0.430553	4.56134	0.00846881	0.651707	1	N
LSCC	CYP11B2	1	4	0.430553	4.56134	0.00846881	0.651707	1	N
LSCC	CYP2C9	1	4	0.430553	4.56134	0.00846881	0.651707	1	N
LSCC	DCSTAMP	1	4	0.430553	4.56134	0.00846881	0.651707	1	N
LSCC	DGKB	1	4	0.430553	4.56134	0.00846881	0.651707	1	N
LSCC	DYNC1H1	1	4	0.430553	4.56134	0.00846881	0.651707	1	Y
LSCC	ENAM	1	4	0.430553	4.56134	0.00846881	0.651707	1	N
LSCC	EPB41L3	1	4	0.430553	4.56134	0.00846881	0.651707	1	N
LSCC	EPHA10	1	4	0.430553	4.56134	0.00846881	0.651707	1	N
LSCC	FAT2	1	4	0.430553	4.56134	0.00846881	0.651707	1	N
LSCC	FLG2	1	4	0.430553	4.56134	0.00846881	0.651707	1	N
LSCC	GREB1L	1	4	0.430553	4.56134	0.00846881	0.651707	1	N
LSCC	HTR1A	1	4	0.430553	4.56134	0.00846881	0.651707	1	N
LSCC	ITPR2	1	4	0.430553	4.56134	0.00846881	0.651707	1	N
LSCC	KCNV1	1	4	0.430553	4.56134	0.00846881	0.651707	1	N
LSCC	KIAA1549	1	4	0.430553	4.56134	0.00846881	0.651707	1	N
LSCC	KLHL6	1	4	0.430553	4.56134	0.00846881	0.651707	1	N
LSCC	KRAS	1	4	0.430553	4.56134	0.00846881	0.651707	1	N
LSCC	LARGE1	1	4	0.430553	4.56134	0.00846881	0.651707	1	N
LSCC	LONRF2	1	4	0.430553	4.56134	0.00846881	0.651707	1	N
LSCC	MYCBP2	1	4	0.430553	4.56134	0.00846881	0.651707	1	N
LSCC	NDN	1	4	0.430553	4.56134	0.00846881	0.651707	1	N
LSCC	NPY1R	1	4	0.430553	4.56134	0.00846881	0.651707	1	N
LSCC	OR2B11	1	4	0.430553	4.56134	0.00846881	0.651707	1	N
LSCC	OR2T4	1	4	0.430553	4.56134	0.00846881	0.651707	1	N
LSCC	OR5J2	1	4	0.430553	4.56134	0.00846881	0.651707	1	N
LSCC	OR5L2	1	4	0.430553	4.56134	0.00846881	0.651707	1	N
LSCC	PCDHA5	1	4	0.430553	4.56134	0.00846881	0.651707	1	N
LSCC	PCDHA8	1	4	0.430553	4.56134	0.00846881	0.651707	1	N
LSCC	PCDHGA1	1	4	0.430553	4.56134	0.00846881	0.651707	1	N
LSCC	PCDHGA7	1	4	0.430553	4.56134	0.00846881	0.651707	1	N
LSCC	PCDHGB3	1	4	0.430553	4.56134	0.00846881	0.651707	1	N
LSCC	PLCL2	1	4	0.430553	4.56134	0.00846881	0.651707	1	N
LSCC	PNPLA8	1	4	0.430553	4.56134	0.00846881	0.651707	1	N
LSCC	PPFIA4	1	4	0.430553	4.56134	0.00846881	0.651707	1	N
LSCC	PREX2	1	4	0.430553	4.56134	0.00846881	0.651707	1	N
LSCC	REG3A	1	4	0.430553	4.56134	0.00846881	0.651707	1	N
LSCC	RTTN	1	4	0.430553	4.56134	0.00846881	0.651707	1	N
LSCC	RXFP3	1	4	0.430553	4.56134	0.00846881	0.651707	1	N
LSCC	STRA6	1	4	0.430553	4.56134	0.00846881	0.651707	1	N
LSCC	STRA8	1	4	0.430553	4.56134	0.00846881	0.651707	1	N
LSCC	SYNE3	1	4	0.430553	4.56134	0.00846881	0.651707	1	N
LSCC	TLL2	1	4	0.430553	4.56134	0.00846881	0.651707	1	N
LSCC	TMC2	1	4	0.430553	4.56134	0.00846881	0.651707	1	N
LSCC	TMEM132B	1	4	0.430553	4.56134	0.00846881	0.651707	1	N
LSCC	TPR	1	4	0.430553	4.56134	0.00846881	0.651707	1	Y
LSCC	TRIM58	1	4	0.430553	4.56134	0.00846881	0.651707	1	N
LSCC	TRIP12	1	4	0.430553	4.56134	0.00846881	0.651707	1	N
LSCC	XKR4	1	4	0.430553	4.56134	0.00846881	0.651707	1	N
LSCC	ZNF431	1	4	0.430553	4.56134	0.00846881	0.651707	1	N
LSCC	ZNF469	1	4	0.430553	4.56134	0.00846881	0.651707	1	N
LSCC	ABCA4	3	3	1.82256	14.3177	0.231995	0.665233	1	N
LSCC	ADAMTS3	3	3	1.82256	14.3177	0.231995	0.665233	1	N
LSCC	ADGRL3	3	3	1.82256	14.3177	0.231995	0.665233	1	N
LSCC	AOC1	3	3	1.82256	14.3177	0.231995	0.665233	1	N
LSCC	ARHGAP22	3	3	1.82256	14.3177	0.231995	0.665233	1	N
LSCC	ASXL3	3	3	1.82256	14.3177	0.231995	0.665233	1	N
LSCC	ATM	3	3	1.82256	14.3177	0.231995	0.665233	1	Y
LSCC	ATP8B4	3	3	1.82256	14.3177	0.231995	0.665233	1	N
LSCC	AUTS2	3	3	1.82256	14.3177	0.231995	0.665233	1	N
LSCC	CELSR1	3	3	1.82256	14.3177	0.231995	0.665233	1	N
LSCC	CHD9	3	3	1.82256	14.3177	0.231995	0.665233	1	N
LSCC	COL4A2	3	3	1.82256	14.3177	0.231995	0.665233	1	N
LSCC	FBN3	3	3	1.82256	14.3177	0.231995	0.665233	1	N
LSCC	FCGBP	3	3	1.82256	14.3177	0.231995	0.665233	1	N
LSCC	FCRL2	3	3	1.82256	14.3177	0.231995	0.665233	1	N
LSCC	FLT1	3	3	1.82256	14.3177	0.231995	0.665233	1	N
LSCC	GPR6	3	3	1.82256	14.3177	0.231995	0.665233	1	N
LSCC	HMCN2	3	3	1.82256	14.3177	0.231995	0.665233	1	N
LSCC	IMPG2	3	3	1.82256	14.3177	0.231995	0.665233	1	N
LSCC	ITGAM	3	3	1.82256	14.3177	0.231995	0.665233	1	N
LSCC	KIAA1755	3	3	1.82256	14.3177	0.231995	0.665233	1	N
LSCC	KIF6	3	3	1.82256	14.3177	0.231995	0.665233	1	N
LSCC	LCT	3	3	1.82256	14.3177	0.231995	0.665233	1	N
LSCC	LRFN2	3	3	1.82256	14.3177	0.231995	0.665233	1	N
LSCC	LRIT1	3	3	1.82256	14.3177	0.231995	0.665233	1	N
LSCC	MGAM	3	3	1.82256	14.3177	0.231995	0.665233	1	N
LSCC	MUC6	3	3	1.82256	14.3177	0.231995	0.665233	1	N
LSCC	MYO9B	3	3	1.82256	14.3177	0.231995	0.665233	1	N
LSCC	NCKAP5	3	3	1.82256	14.3177	0.231995	0.665233	1	N
LSCC	OR2A25	3	3	1.82256	14.3177	0.231995	0.665233	1	N
LSCC	OR2C3	3	3	1.82256	14.3177	0.231995	0.665233	1	N
LSCC	OR5D13	3	3	1.82256	14.3177	0.231995	0.665233	1	N
LSCC	OR9Q2	3	3	1.82256	14.3177	0.231995	0.665233	1	N
LSCC	PDE3A	3	3	1.82256	14.3177	0.231995	0.665233	1	N
LSCC	PDGFRA	3	3	1.82256	14.3177	0.231995	0.665233	1	N
LSCC	PRDM16	3	3	1.82256	14.3177	0.231995	0.665233	1	N
LSCC	PRR23A	3	3	1.82256	14.3177	0.231995	0.665233	1	N
LSCC	PTPRN2	3	3	1.82256	14.3177	0.231995	0.665233	1	N
LSCC	RGPD3	3	3	1.82256	14.3177	0.231995	0.665233	1	N
LSCC	RGSL1	3	3	1.82256	14.3177	0.231995	0.665233	1	N
LSCC	SFMBT2	3	3	1.82256	14.3177	0.231995	0.665233	1	N
LSCC	SLC8A1	3	3	1.82256	14.3177	0.231995	0.665233	1	N
LSCC	SLCO1B1	3	3	1.82256	14.3177	0.231995	0.665233	1	N
LSCC	SPATA31E1	3	3	1.82256	14.3177	0.231995	0.665233	1	N
LSCC	SPTB	3	3	1.82256	14.3177	0.231995	0.665233	1	N
LSCC	TDRD5	3	3	1.82256	14.3177	0.231995	0.665233	1	N
LSCC	TIAM1	3	3	1.82256	14.3177	0.231995	0.665233	1	N
LSCC	TPO	3	3	1.82256	14.3177	0.231995	0.665233	1	N
LSCC	UBQLNL	3	3	1.82256	14.3177	0.231995	0.665233	1	N
LSCC	USP42	3	3	1.82256	14.3177	0.231995	0.665233	1	N
LSCC	WDR64	3	3	1.82256	14.3177	0.231995	0.665233	1	N
LSCC	ZFPM2	3	3	1.82256	14.3177	0.231995	0.665233	1	N
LSCC	RYR2	15	23	1.24738	3.04239	0.505935	0.676075	1	N
LSCC	ABCB4	3	4	1.3502	8.46903	0.187391	0.701335	1	N
LSCC	ABCC11	3	4	1.3502	8.46903	0.187391	0.701335	1	N
LSCC	ABCC8	3	4	1.3502	8.46903	0.187391	0.701335	1	N
LSCC	ADGRA1	3	4	1.3502	8.46903	0.187391	0.701335	1	N
LSCC	ALPK2	3	4	1.3502	8.46903	0.187391	0.701335	1	N
LSCC	BRINP1	3	4	1.3502	8.46903	0.187391	0.701335	1	N
LSCC	C6	3	4	1.3502	8.46903	0.187391	0.701335	1	N
LSCC	CFAP46	3	4	1.3502	8.46903	0.187391	0.701335	1	N
LSCC	CFHR4	3	4	1.3502	8.46903	0.187391	0.701335	1	N
LSCC	DOCK1	3	4	1.3502	8.46903	0.187391	0.701335	1	N
LSCC	DPP4	3	4	1.3502	8.46903	0.187391	0.701335	1	N
LSCC	EVC2	3	4	1.3502	8.46903	0.187391	0.701335	1	N
LSCC	LAMC3	3	4	1.3502	8.46903	0.187391	0.701335	1	N
LSCC	LCOR	3	4	1.3502	8.46903	0.187391	0.701335	1	N
LSCC	LRP1	3	4	1.3502	8.46903	0.187391	0.701335	1	N
LSCC	MYO7A	3	4	1.3502	8.46903	0.187391	0.701335	1	N
LSCC	NAALAD2	3	4	1.3502	8.46903	0.187391	0.701335	1	N
LSCC	NLRP12	3	4	1.3502	8.46903	0.187391	0.701335	1	N
LSCC	OR2L3	3	4	1.3502	8.46903	0.187391	0.701335	1	N
LSCC	OR2M4	3	4	1.3502	8.46903	0.187391	0.701335	1	N
LSCC	PPP1R9A	3	4	1.3502	8.46903	0.187391	0.701335	1	N
LSCC	PRUNE2	3	4	1.3502	8.46903	0.187391	0.701335	1	N
LSCC	ROBO2	3	4	1.3502	8.46903	0.187391	0.701335	1	N
LSCC	SCN11A	3	4	1.3502	8.46903	0.187391	0.701335	1	N
LSCC	SMG1	3	4	1.3502	8.46903	0.187391	0.701335	1	N
LSCC	TACC2	3	4	1.3502	8.46903	0.187391	0.701335	1	N
LSCC	TRIM51	3	4	1.3502	8.46903	0.187391	0.701335	1	N
LSCC	TYR	3	4	1.3502	8.46903	0.187391	0.701335	1	N
LSCC	UNC13A	3	4	1.3502	8.46903	0.187391	0.701335	1	N
LSCC	BCHE	2	6	0.570318	3.40472	0.0536924	0.708235	1	N
LSCC	CACNA1C	2	6	0.570318	3.40472	0.0536924	0.708235	1	N
LSCC	DGKI	2	6	0.570318	3.40472	0.0536924	0.708235	1	N
LSCC	DPP10	2	6	0.570318	3.40472	0.0536924	0.708235	1	N
LSCC	FREM3	2	6	0.570318	3.40472	0.0536924	0.708235	1	N
LSCC	GRIN2A	2	6	0.570318	3.40472	0.0536924	0.708235	1	N
LSCC	HECW1	2	6	0.570318	3.40472	0.0536924	0.708235	1	N
LSCC	HHLA1	2	6	0.570318	3.40472	0.0536924	0.708235	1	N
LSCC	MYO7B	2	6	0.570318	3.40472	0.0536924	0.708235	1	N
LSCC	NLRP3	2	6	0.570318	3.40472	0.0536924	0.708235	1	N
LSCC	NOTCH3	2	6	0.570318	3.40472	0.0536924	0.708235	1	N
LSCC	OR2T2	2	6	0.570318	3.40472	0.0536924	0.708235	1	N
LSCC	OR6T1	2	6	0.570318	3.40472	0.0536924	0.708235	1	N
LSCC	PLPPR4	2	6	0.570318	3.40472	0.0536924	0.708235	1	N
LSCC	SAMD9	2	6	0.570318	3.40472	0.0536924	0.708235	1	N
LSCC	SHANK2	2	6	0.570318	3.40472	0.0536924	0.708235	1	N
LSCC	TRDN	2	6	0.570318	3.40472	0.0536924	0.708235	1	N
LSCC	UNC13C	2	6	0.570318	3.40472	0.0536924	0.708235	1	N
LSCC	ZEB2	2	6	0.570318	3.40472	0.0536924	0.708235	1	N
LSCC	ZIC4	2	6	0.570318	3.40472	0.0536924	0.708235	1	N
LSCC	TP53	37	63	1.75341	18.6246	0.29371	0.708235	1	Y
LSCC	AKAP9	4	5	1.45745	7.26454	0.270977	0.719906	1	Y
LSCC	BIRC6	4	5	1.45745	7.26454	0.270977	0.719906	1	N
LSCC	C1orf94	4	5	1.45745	7.26454	0.270977	0.719906	1	N
LSCC	CACNA1A	4	5	1.45745	7.26454	0.270977	0.719906	1	N
LSCC	COL6A3	4	5	1.45745	7.26454	0.270977	0.719906	1	N
LSCC	CRB1	4	5	1.45745	7.26454	0.270977	0.719906	1	N
LSCC	CREBBP	4	5	1.45745	7.26454	0.270977	0.719906	1	N
LSCC	DNAH10	4	5	1.45745	7.26454	0.270977	0.719906	1	N
LSCC	FAP	4	5	1.45745	7.26454	0.270977	0.719906	1	N
LSCC	IGF2R	4	5	1.45745	7.26454	0.270977	0.719906	1	N
LSCC	KCNJ3	4	5	1.45745	7.26454	0.270977	0.719906	1	N
LSCC	LRFN5	4	5	1.45745	7.26454	0.270977	0.719906	1	N
LSCC	LRRC4C	4	5	1.45745	7.26454	0.270977	0.719906	1	N
LSCC	MYH1	4	5	1.45745	7.26454	0.270977	0.719906	1	N
LSCC	MYH15	4	5	1.45745	7.26454	0.270977	0.719906	1	N
LSCC	MYH8	4	5	1.45745	7.26454	0.270977	0.719906	1	N
LSCC	OR2M5	4	5	1.45745	7.26454	0.270977	0.719906	1	N
LSCC	SNRPN	4	5	1.45745	7.26454	0.270977	0.719906	1	N
LSCC	SNTG1	4	5	1.45745	7.26454	0.270977	0.719906	1	N
LSCC	ZNF716	4	5	1.45745	7.26454	0.270977	0.719906	1	N
LSCC	ABCA13	3	8	0.63794	2.87855	0.10248	0.74277	1	N
LSCC	ATP10A	3	8	0.63794	2.87855	0.10248	0.74277	1	N
LSCC	KMT2C	3	8	0.63794	2.87855	0.10248	0.74277	1	N
LSCC	MYH4	3	8	0.63794	2.87855	0.10248	0.74277	1	N
LSCC	OTOG	3	8	0.63794	2.87855	0.10248	0.74277	1	N
LSCC	SCN10A	3	8	0.63794	2.87855	0.10248	0.74277	1	N
LSCC	TNRC18	3	8	0.63794	2.87855	0.10248	0.74277	1	N
LSCC	COL1A2	5	7	1.29922	5.17958	0.300946	0.753378	1	N
LSCC	MALRD1	5	7	1.29922	5.17958	0.300946	0.753378	1	N
LSCC	MGAM2	5	7	1.29922	5.17958	0.300946	0.753378	1	N
LSCC	MUC4	5	7	1.29922	5.17958	0.300946	0.753378	1	N
LSCC	OR4N2	5	7	1.29922	5.17958	0.300946	0.753378	1	N
LSCC	RP1	5	7	1.29922	5.17958	0.300946	0.753378	1	N
LSCC	SPATA31D1	5	7	1.29922	5.17958	0.300946	0.753378	1	N
LSCC	ZNF208	5	7	1.29922	5.17958	0.300946	0.753378	1	N
LSCC	ASTN1	4	9	0.763767	2.99152	0.159867	0.766223	1	N
LSCC	DCHS1	4	9	0.763767	2.99152	0.159867	0.766223	1	N
LSCC	MAGEL2	4	9	0.763767	2.99152	0.159867	0.766223	1	N
LSCC	PEG3	4	9	0.763767	2.99152	0.159867	0.766223	1	N
LSCC	PKHD1	4	9	0.763767	2.99152	0.159867	0.766223	1	N
LSCC	TMEM132C	4	9	0.763767	2.99152	0.159867	0.766223	1	N
LSCC	ZNF831	4	9	0.763767	2.99152	0.159867	0.766223	1	N
LSCC	DNAH9	4	10	0.676642	2.57346	0.143888	0.766496	1	N
LSCC	SACS	4	10	0.676642	2.57346	0.143888	0.766496	1	N
LSCC	HMCN1	6	9	1.20991	4.20181	0.324328	0.776432	1	N
LSCC	COL6A5	5	11	0.777182	2.68498	0.194659	0.782042	1	N
LSCC	PRDM9	7	11	1.15186	3.63765	0.342768	0.793475	1	Y
LSCC	CCDC168	8	12	1.22344	3.67016	0.389316	0.797479	1	N
LSCC	ZFHX4	13	21	1.14143	2.8534	0.447441	0.830271	1	N
LSCC	CUX2	3	6	0.876041	4.40423	0.133706	1	1	N
LSCC	DCC	3	6	0.876041	4.40423	0.133706	1	1	N
LSCC	DCDC1	3	6	0.876041	4.40423	0.133706	1	1	N
LSCC	DNAH17	3	6	0.876041	4.40423	0.133706	1	1	N
LSCC	DSCAM	3	6	0.876041	4.40423	0.133706	1	1	N
LSCC	GLI2	3	6	0.876041	4.40423	0.133706	1	1	N
LSCC	GPR158	3	6	0.876041	4.40423	0.133706	1	1	N
LSCC	HECW2	3	6	0.876041	4.40423	0.133706	1	1	N
LSCC	NELL1	3	6	0.876041	4.40423	0.133706	1	1	N
LSCC	PCDH17	3	6	0.876041	4.40423	0.133706	1	1	N
LSCC	SLCO1A2	3	6	0.876041	4.40423	0.133706	1	1	N
LSCC	TRHDE	3	6	0.876041	4.40423	0.133706	1	1	N
LSCC	ZNF676	3	6	0.876041	4.40423	0.133706	1	1	N
LSCC	ABCA12	2	3	1.18723	10.8564	0.0951767	1	1	N
LSCC	ABCB5	2	3	1.18723	10.8564	0.0951767	1	1	N
LSCC	ACACB	2	3	1.18723	10.8564	0.0951767	1	1	N
LSCC	ACSM2A	4	6	1.19792	5.44954	0.232445	1	1	N
LSCC	ADAMTS14	2	3	1.18723	10.8564	0.0951767	1	1	N
LSCC	AHNAK2	3	5	1.06602	5.85089	0.156456	1	1	N
LSCC	AMER3	3	5	1.06602	5.85089	0.156456	1	1	N
LSCC	ANKRD30A	4	6	1.19792	5.44954	0.232445	1	1	N
LSCC	ANTXRL	2	3	1.18723	10.8564	0.0951767	1	1	N
LSCC	APBA2	2	3	1.18723	10.8564	0.0951767	1	1	N
LSCC	ARID1B	2	3	1.18723	10.8564	0.0951767	1	1	N
LSCC	ARMC4	2	3	1.18723	10.8564	0.0951767	1	1	N
LSCC	ASCC3	2	3	1.18723	10.8564	0.0951767	1	1	N
LSCC	AXDND1	2	3	1.18723	10.8564	0.0951767	1	1	N
LSCC	BEND3	2	3	1.18723	10.8564	0.0951767	1	1	N
LSCC	BPTF	2	3	1.18723	10.8564	0.0951767	1	1	N
LSCC	C10orf71	3	7	0.740096	3.49696	0.116316	1	1	N
LSCC	C8orf34	2	3	1.18723	10.8564	0.0951767	1	1	N
LSCC	CACNA2D4	2	3	1.18723	10.8564	0.0951767	1	1	N
LSCC	CADPS2	2	3	1.18723	10.8564	0.0951767	1	1	N
LSCC	CCDC39	2	3	1.18723	10.8564	0.0951767	1	1	N
LSCC	CD163L1	2	3	1.18723	10.8564	0.0951767	1	1	N
LSCC	CDH12	3	5	1.06602	5.85089	0.156456	1	1	N
LSCC	CDH22	2	3	1.18723	10.8564	0.0951767	1	1	N
LSCC	CFAP65	2	3	1.18723	10.8564	0.0951767	1	1	N
LSCC	CNGB3	2	3	1.18723	10.8564	0.0951767	1	1	N
LSCC	CNTNAP4	3	5	1.06602	5.85089	0.156456	1	1	N
LSCC	COBL	2	3	1.18723	10.8564	0.0951767	1	1	N
LSCC	COL24A1	2	3	1.18723	10.8564	0.0951767	1	1	N
LSCC	COL4A1	2	3	1.18723	10.8564	0.0951767	1	1	N
LSCC	COL9A1	2	3	1.18723	10.8564	0.0951767	1	1	N
LSCC	CR2	2	3	1.18723	10.8564	0.0951767	1	1	N
LSCC	CRYBG3	2	3	1.18723	10.8564	0.0951767	1	1	N
LSCC	DAPK1	2	3	1.18723	10.8564	0.0951767	1	1	N
LSCC	DCAF4L2	3	5	1.06602	5.85089	0.156456	1	1	N
LSCC	DHX34	2	3	1.18723	10.8564	0.0951767	1	1	N
LSCC	DOCK2	2	3	1.18723	10.8564	0.0951767	1	1	N
LSCC	DOCK3	2	3	1.18723	10.8564	0.0951767	1	1	N
LSCC	DPP6	3	7	0.740096	3.49696	0.116316	1	1	N
LSCC	DTNA	2	3	1.18723	10.8564	0.0951767	1	1	N
LSCC	DUOX1	2	3	1.18723	10.8564	0.0951767	1	1	N
LSCC	EPRS1	2	3	1.18723	10.8564	0.0951767	1	1	N
LSCC	F5	4	6	1.19792	5.44954	0.232445	1	1	N
LSCC	FAM171B	2	3	1.18723	10.8564	0.0951767	1	1	N
LSCC	FAM71E2	3	5	1.06602	5.85089	0.156456	1	1	N
LSCC	FAT1	3	7	0.740096	3.49696	0.116316	1	1	N
LSCC	FN1	2	3	1.18723	10.8564	0.0951767	1	1	N
LSCC	FREM2	3	5	1.06602	5.85089	0.156456	1	1	N
LSCC	GALNT13	2	3	1.18723	10.8564	0.0951767	1	1	N
LSCC	GFPT2	2	3	1.18723	10.8564	0.0951767	1	1	N
LSCC	GOLGA6L22	2	3	1.18723	10.8564	0.0951767	1	1	N
LSCC	GOLGA8S	2	3	1.18723	10.8564	0.0951767	1	1	N
LSCC	GPRIN1	2	3	1.18723	10.8564	0.0951767	1	1	N
LSCC	GRXCR1	2	3	1.18723	10.8564	0.0951767	1	1	N
LSCC	GTF3C1	2	3	1.18723	10.8564	0.0951767	1	1	N
LSCC	HERC1	2	3	1.18723	10.8564	0.0951767	1	1	N
LSCC	ITGB2	2	3	1.18723	10.8564	0.0951767	1	1	N
LSCC	KCNH5	2	3	1.18723	10.8564	0.0951767	1	1	N
LSCC	KCNT1	2	3	1.18723	10.8564	0.0951767	1	1	N
LSCC	KCNT2	2	3	1.18723	10.8564	0.0951767	1	1	N
LSCC	KCNU1	2	3	1.18723	10.8564	0.0951767	1	1	N
LSCC	KRBA1	2	3	1.18723	10.8564	0.0951767	1	1	N
LSCC	LAMA5	2	3	1.18723	10.8564	0.0951767	1	1	N
LSCC	LAMC1	2	3	1.18723	10.8564	0.0951767	1	1	N
LSCC	LEPR	2	3	1.18723	10.8564	0.0951767	1	1	N
LSCC	LOXHD1	3	5	1.06602	5.85089	0.156456	1	1	N
LSCC	LRRTM4	4	6	1.19792	5.44954	0.232445	1	1	N
LSCC	MED13L	2	3	1.18723	10.8564	0.0951767	1	1	N
LSCC	MINAR1	2	3	1.18723	10.8564	0.0951767	1	1	N
LSCC	MMUT	2	3	1.18723	10.8564	0.0951767	1	1	N
LSCC	MRGPRX4	2	3	1.18723	10.8564	0.0951767	1	1	N
LSCC	MUC3A	2	3	1.18723	10.8564	0.0951767	1	1	N
LSCC	MUC5AC	2	3	1.18723	10.8564	0.0951767	1	1	N
LSCC	MYO10	3	5	1.06602	5.85089	0.156456	1	1	N
LSCC	MYO18B	3	5	1.06602	5.85089	0.156456	1	1	N
LSCC	MYOM1	2	3	1.18723	10.8564	0.0951767	1	1	N
LSCC	NLRP11	2	3	1.18723	10.8564	0.0951767	1	1	N
LSCC	NLRP5	3	5	1.06602	5.85089	0.156456	1	1	N
LSCC	NPAP1	3	7	0.740096	3.49696	0.116316	1	1	N
LSCC	NPAS3	2	3	1.18723	10.8564	0.0951767	1	1	N
LSCC	NYAP2	2	3	1.18723	10.8564	0.0951767	1	1	N
LSCC	OR10AG1	2	3	1.18723	10.8564	0.0951767	1	1	N
LSCC	OR2T3	2	3	1.18723	10.8564	0.0951767	1	1	N
LSCC	OR4A5	2	3	1.18723	10.8564	0.0951767	1	1	N
LSCC	OR52K1	2	3	1.18723	10.8564	0.0951767	1	1	N
LSCC	OR56A5	2	3	1.18723	10.8564	0.0951767	1	1	N
LSCC	OR5D16	2	3	1.18723	10.8564	0.0951767	1	1	N
LSCC	OTOGL	3	7	0.740096	3.49696	0.116316	1	1	N
LSCC	OTOP1	2	3	1.18723	10.8564	0.0951767	1	1	N
LSCC	PAX1	2	3	1.18723	10.8564	0.0951767	1	1	N
LSCC	PCDHA11	2	3	1.18723	10.8564	0.0951767	1	1	N
LSCC	PCDHA12	2	3	1.18723	10.8564	0.0951767	1	1	N
LSCC	PDHA2	2	3	1.18723	10.8564	0.0951767	1	1	N
LSCC	PDZRN3	2	3	1.18723	10.8564	0.0951767	1	1	N
LSCC	PLCB4	2	3	1.18723	10.8564	0.0951767	1	1	N
LSCC	PLCH1	3	5	1.06602	5.85089	0.156456	1	1	N
LSCC	PLXNB2	2	3	1.18723	10.8564	0.0951767	1	1	N
LSCC	PODN	2	3	1.18723	10.8564	0.0951767	1	1	N
LSCC	POM121L2	2	3	1.18723	10.8564	0.0951767	1	1	N
LSCC	PRAME	2	3	1.18723	10.8564	0.0951767	1	1	N
LSCC	PROS1	2	3	1.18723	10.8564	0.0951767	1	1	N
LSCC	PTCHD3	2	3	1.18723	10.8564	0.0951767	1	1	N
LSCC	RAB3GAP2	2	3	1.18723	10.8564	0.0951767	1	1	N
LSCC	RALGAPA1	2	3	1.18723	10.8564	0.0951767	1	1	N
LSCC	RB1CC1	2	3	1.18723	10.8564	0.0951767	1	1	N
LSCC	RIMS1	3	7	0.740096	3.49696	0.116316	1	1	N
LSCC	RNF103	2	3	1.18723	10.8564	0.0951767	1	1	N
LSCC	RNF123	2	3	1.18723	10.8564	0.0951767	1	1	N
LSCC	RNF213	2	3	1.18723	10.8564	0.0951767	1	1	N
LSCC	RNF40	2	3	1.18723	10.8564	0.0951767	1	1	N
LSCC	SALL3	3	5	1.06602	5.85089	0.156456	1	1	N
LSCC	SBK2	2	3	1.18723	10.8564	0.0951767	1	1	N
LSCC	SCN7A	4	6	1.19792	5.44954	0.232445	1	1	N
LSCC	SEC16B	2	3	1.18723	10.8564	0.0951767	1	1	N
LSCC	SEMA3D	2	3	1.18723	10.8564	0.0951767	1	1	N
LSCC	SLC12A1	2	3	1.18723	10.8564	0.0951767	1	1	N
LSCC	SLC39A12	3	5	1.06602	5.85089	0.156456	1	1	N
LSCC	SLC7A14	2	3	1.18723	10.8564	0.0951767	1	1	N
LSCC	SLCO1C1	2	3	1.18723	10.8564	0.0951767	1	1	N
LSCC	SPEN	2	3	1.18723	10.8564	0.0951767	1	1	N
LSCC	SPTBN4	4	6	1.19792	5.44954	0.232445	1	1	N
LSCC	STYXL2	3	7	0.740096	3.49696	0.116316	1	1	N
LSCC	SYNE2	2	3	1.18723	10.8564	0.0951767	1	1	Y
LSCC	SYT4	2	3	1.18723	10.8564	0.0951767	1	1	N
LSCC	TBX5	2	3	1.18723	10.8564	0.0951767	1	1	N
LSCC	TECPR2	2	3	1.18723	10.8564	0.0951767	1	1	N
LSCC	TECTA	2	3	1.18723	10.8564	0.0951767	1	1	N
LSCC	TERT	2	3	1.18723	10.8564	0.0951767	1	1	Y
LSCC	TG	3	5	1.06602	5.85089	0.156456	1	1	N
LSCC	TGM6	2	3	1.18723	10.8564	0.0951767	1	1	N
LSCC	TNKS	2	3	1.18723	10.8564	0.0951767	1	1	N
LSCC	TRANK1	2	3	1.18723	10.8564	0.0951767	1	1	N
LSCC	TRIM64C	2	3	1.18723	10.8564	0.0951767	1	1	N
LSCC	UBR4	2	3	1.18723	10.8564	0.0951767	1	1	N
LSCC	UTRN	3	7	0.740096	3.49696	0.116316	1	1	N
LSCC	VAT1L	2	3	1.18723	10.8564	0.0951767	1	1	N
LSCC	VEPH1	2	3	1.18723	10.8564	0.0951767	1	1	N
LSCC	ZFP28	2	3	1.18723	10.8564	0.0951767	1	1	N
LSCC	ZFP62	2	3	1.18723	10.8564	0.0951767	1	1	N
LSCC	ZFYVE9	2	3	1.18723	10.8564	0.0951767	1	1	N
LSCC	ZIM3	2	3	1.18723	10.8564	0.0951767	1	1	N
LSCC	ZMYM5	2	3	1.18723	10.8564	0.0951767	1	1	N
LSCC	ZNF292	2	3	1.18723	10.8564	0.0951767	1	1	N
LSCC	ZNF536	3	5	1.06602	5.85089	0.156456	1	1	N
LSCC	ZNF735	2	3	1.18723	10.8564	0.0951767	1	1	N
LSCC	AASDH	1	3	0.581638	7.53809	0.0107544	1	1	N
LSCC	ADAM2	2	5	0.694137	4.50306	0.0630901	1	1	N
LSCC	ADAM22	2	4	0.879396	6.4781	0.0760927	1	1	N
LSCC	ADAMTS19	1	3	0.581638	7.53809	0.0107544	1	1	N
LSCC	ADAMTS7	2	5	0.694137	4.50306	0.0630901	1	1	N
LSCC	ADCY10	1	3	0.581638	7.53809	0.0107544	1	1	N
LSCC	ADCY3	1	3	0.581638	7.53809	0.0107544	1	1	N
LSCC	AKAP6	2	5	0.694137	4.50306	0.0630901	1	1	N
LSCC	ANAPC1	1	3	0.581638	7.53809	0.0107544	1	1	Y
LSCC	ANK1	1	3	0.581638	7.53809	0.0107544	1	1	N
LSCC	ANKRD11	1	3	0.581638	7.53809	0.0107544	1	1	N
LSCC	AP5B1	1	3	0.581638	7.53809	0.0107544	1	1	N
LSCC	APBB1IP	2	4	0.879396	6.4781	0.0760927	1	1	N
LSCC	APC	1	3	0.581638	7.53809	0.0107544	1	1	N
LSCC	APOB	5	9	0.980571	3.58018	0.238086	1	1	N
LSCC	ARAP2	1	3	0.581638	7.53809	0.0107544	1	1	N
LSCC	ATAT1	1	3	0.581638	7.53809	0.0107544	1	1	N
LSCC	AXL	1	3	0.581638	7.53809	0.0107544	1	1	N
LSCC	BCL11B	1	3	0.581638	7.53809	0.0107544	1	1	N
LSCC	BRCA1	1	3	0.581638	7.53809	0.0107544	1	1	Y
LSCC	BSN	1	3	0.581638	7.53809	0.0107544	1	1	N
LSCC	C7	2	4	0.879396	6.4781	0.0760927	1	1	N
LSCC	CACNA1H	4	7	1.01213	4.3167	0.202734	1	1	N
LSCC	CACNB2	1	3	0.581638	7.53809	0.0107544	1	1	N
LSCC	CARF	1	3	0.581638	7.53809	0.0107544	1	1	N
LSCC	CARMIL3	1	3	0.581638	7.53809	0.0107544	1	1	N
LSCC	CBLB	1	3	0.581638	7.53809	0.0107544	1	1	N
LSCC	CCDC178	2	5	0.694137	4.50306	0.0630901	1	1	N
LSCC	CCDC40	1	3	0.581638	7.53809	0.0107544	1	1	N
LSCC	CD163	2	4	0.879396	6.4781	0.0760927	1	1	N
LSCC	CDC14C	1	3	0.581638	7.53809	0.0107544	1	1	N
LSCC	CDH18	4	7	1.01213	4.3167	0.202734	1	1	N
LSCC	CDH23	2	4	0.879396	6.4781	0.0760927	1	1	N
LSCC	CDH4	1	3	0.581638	7.53809	0.0107544	1	1	N
LSCC	CENPF	1	3	0.581638	7.53809	0.0107544	1	1	Y
LSCC	CFAP70	1	3	0.581638	7.53809	0.0107544	1	1	N
LSCC	CHRNB3	1	3	0.581638	7.53809	0.0107544	1	1	N
LSCC	CNTLN	1	3	0.581638	7.53809	0.0107544	1	1	N
LSCC	CNTN3	1	3	0.581638	7.53809	0.0107544	1	1	N
LSCC	COL12A1	2	5	0.694137	4.50306	0.0630901	1	1	N
LSCC	COL2A1	2	5	0.694137	4.50306	0.0630901	1	1	N
LSCC	COL4A4	5	9	0.980571	3.58018	0.238086	1	1	N
LSCC	COL5A1	2	4	0.879396	6.4781	0.0760927	1	1	N
LSCC	COL5A3	1	3	0.581638	7.53809	0.0107544	1	1	N
LSCC	CR1	1	3	0.581638	7.53809	0.0107544	1	1	N
LSCC	CRYBG2	2	4	0.879396	6.4781	0.0760927	1	1	N
LSCC	DAXX	1	3	0.581638	7.53809	0.0107544	1	1	Y
LSCC	DDC	1	3	0.581638	7.53809	0.0107544	1	1	N
LSCC	DDX60L	1	3	0.581638	7.53809	0.0107544	1	1	N
LSCC	DHX9	1	3	0.581638	7.53809	0.0107544	1	1	N
LSCC	DISP2	1	3	0.581638	7.53809	0.0107544	1	1	N
LSCC	DISP3	2	5	0.694137	4.50306	0.0630901	1	1	N
LSCC	DOCK4	2	5	0.694137	4.50306	0.0630901	1	1	N
LSCC	DPYD	1	3	0.581638	7.53809	0.0107544	1	1	N
LSCC	DSEL	2	5	0.694137	4.50306	0.0630901	1	1	N
LSCC	DYNC1I1	1	3	0.581638	7.53809	0.0107544	1	1	Y
LSCC	DZIP3	2	5	0.694137	4.50306	0.0630901	1	1	N
LSCC	EEF1AKMT4-ECE2	1	3	0.581638	7.53809	0.0107544	1	1	N
LSCC	ELAVL4	1	3	0.581638	7.53809	0.0107544	1	1	N
LSCC	EML6	1	3	0.581638	7.53809	0.0107544	1	1	N
LSCC	EP300	1	3	0.581638	7.53809	0.0107544	1	1	Y
LSCC	ERBB4	1	3	0.581638	7.53809	0.0107544	1	1	N
LSCC	ERMARD	1	3	0.581638	7.53809	0.0107544	1	1	N
LSCC	FBXO40	1	3	0.581638	7.53809	0.0107544	1	1	N
LSCC	FLT3	2	4	0.879396	6.4781	0.0760927	1	1	N
LSCC	FMN2	6	10	1.07202	3.60854	0.292552	1	1	N
LSCC	FOXO3	1	3	0.581638	7.53809	0.0107544	1	1	N
LSCC	FREM1	1	3	0.581638	7.53809	0.0107544	1	1	N
LSCC	FRMPD2	1	3	0.581638	7.53809	0.0107544	1	1	N
LSCC	FRYL	1	3	0.581638	7.53809	0.0107544	1	1	N
LSCC	FSHR	2	4	0.879396	6.4781	0.0760927	1	1	N
LSCC	GABRA2	1	3	0.581638	7.53809	0.0107544	1	1	N
LSCC	GLDC	1	3	0.581638	7.53809	0.0107544	1	1	N
LSCC	GLI3	1	3	0.581638	7.53809	0.0107544	1	1	N
LSCC	GLIPR1L2	1	3	0.581638	7.53809	0.0107544	1	1	N
LSCC	GON4L	1	3	0.581638	7.53809	0.0107544	1	1	N
LSCC	GPSM1	1	3	0.581638	7.53809	0.0107544	1	1	N
LSCC	GRAMD1C	1	3	0.581638	7.53809	0.0107544	1	1	N
LSCC	GRIK4	1	3	0.581638	7.53809	0.0107544	1	1	N
LSCC	GRM1	2	5	0.694137	4.50306	0.0630901	1	1	N
LSCC	GRM4	2	4	0.879396	6.4781	0.0760927	1	1	N
LSCC	HEATR5B	1	3	0.581638	7.53809	0.0107544	1	1	N
LSCC	HELZ2	1	3	0.581638	7.53809	0.0107544	1	1	N
LSCC	HHIPL2	1	3	0.581638	7.53809	0.0107544	1	1	N
LSCC	HK3	1	3	0.581638	7.53809	0.0107544	1	1	N
LSCC	HYDIN	4	7	1.01213	4.3167	0.202734	1	1	N
LSCC	INSRR	2	4	0.879396	6.4781	0.0760927	1	1	N
LSCC	IQGAP1	1	3	0.581638	7.53809	0.0107544	1	1	N
LSCC	IRGQ	1	3	0.581638	7.53809	0.0107544	1	1	N
LSCC	ISLR2	1	3	0.581638	7.53809	0.0107544	1	1	N
LSCC	ITPRID1	2	5	0.694137	4.50306	0.0630901	1	1	N
LSCC	KCNA4	1	3	0.581638	7.53809	0.0107544	1	1	N
LSCC	KCNH1	1	3	0.581638	7.53809	0.0107544	1	1	N
LSCC	KDM3A	1	3	0.581638	7.53809	0.0107544	1	1	N
LSCC	KDR	2	4	0.879396	6.4781	0.0760927	1	1	N
LSCC	KIAA1549L	1	3	0.581638	7.53809	0.0107544	1	1	N
LSCC	KIF13B	1	3	0.581638	7.53809	0.0107544	1	1	N
LSCC	KIF21A	1	3	0.581638	7.53809	0.0107544	1	1	N
LSCC	KIFC2	1	3	0.581638	7.53809	0.0107544	1	1	N
LSCC	KIR3DL2	1	3	0.581638	7.53809	0.0107544	1	1	N
LSCC	KMT2D	9	16	0.993808	2.74313	0.3426	1	1	N
LSCC	KRT74	1	3	0.581638	7.53809	0.0107544	1	1	N
LSCC	LAMA2	4	7	1.01213	4.3167	0.202734	1	1	N
LSCC	LAMA4	1	3	0.581638	7.53809	0.0107544	1	1	N
LSCC	LAMB4	1	3	0.581638	7.53809	0.0107544	1	1	N
LSCC	LENG8	1	3	0.581638	7.53809	0.0107544	1	1	N
LSCC	LGSN	1	3	0.581638	7.53809	0.0107544	1	1	N
LSCC	LHX8	1	3	0.581638	7.53809	0.0107544	1	1	N
LSCC	LILRA4	1	3	0.581638	7.53809	0.0107544	1	1	N
LSCC	LILRB5	1	3	0.581638	7.53809	0.0107544	1	1	N
LSCC	LRIG3	1	3	0.581638	7.53809	0.0107544	1	1	N
LSCC	LRP4	1	3	0.581638	7.53809	0.0107544	1	1	N
LSCC	LSM14A	1	3	0.581638	7.53809	0.0107544	1	1	N
LSCC	MBD5	1	3	0.581638	7.53809	0.0107544	1	1	N
LSCC	MED12L	1	3	0.581638	7.53809	0.0107544	1	1	N
LSCC	MEGF10	1	3	0.581638	7.53809	0.0107544	1	1	N
LSCC	MET	1	3	0.581638	7.53809	0.0107544	1	1	N
LSCC	MIA2	2	4	0.879396	6.4781	0.0760927	1	1	N
LSCC	MME	2	5	0.694137	4.50306	0.0630901	1	1	N
LSCC	MUC17	6	10	1.07202	3.60854	0.292552	1	1	N
LSCC	MYH14	1	3	0.581638	7.53809	0.0107544	1	1	N
LSCC	MYH7B	1	3	0.581638	7.53809	0.0107544	1	1	N
LSCC	NBEA	2	4	0.879396	6.4781	0.0760927	1	1	N
LSCC	NCAM2	2	5	0.694137	4.50306	0.0630901	1	1	N
LSCC	NES	2	4	0.879396	6.4781	0.0760927	1	1	N
LSCC	NEURL4	1	3	0.581638	7.53809	0.0107544	1	1	N
LSCC	NPBWR2	1	3	0.581638	7.53809	0.0107544	1	1	N
LSCC	NRCAM	1	3	0.581638	7.53809	0.0107544	1	1	N
LSCC	NSD3	1	3	0.581638	7.53809	0.0107544	1	1	N
LSCC	NT5C1B	1	3	0.581638	7.53809	0.0107544	1	1	N
LSCC	NTNG1	1	3	0.581638	7.53809	0.0107544	1	1	N
LSCC	NUP98	2	4	0.879396	6.4781	0.0760927	1	1	Y
LSCC	OBSCN	6	10	1.07202	3.60854	0.292552	1	1	N
LSCC	OLFM1	1	3	0.581638	7.53809	0.0107544	1	1	N
LSCC	OR10G8	1	3	0.581638	7.53809	0.0107544	1	1	N
LSCC	OR10V1	1	3	0.581638	7.53809	0.0107544	1	1	N
LSCC	OR11H2	1	3	0.581638	7.53809	0.0107544	1	1	N
LSCC	OR14A2	1	3	0.581638	7.53809	0.0107544	1	1	N
LSCC	OR2AG1	1	3	0.581638	7.53809	0.0107544	1	1	N
LSCC	OR2T27	1	3	0.581638	7.53809	0.0107544	1	1	N
LSCC	OR4C16	2	4	0.879396	6.4781	0.0760927	1	1	N
LSCC	OR4E2	1	3	0.581638	7.53809	0.0107544	1	1	N
LSCC	OR4M1	2	4	0.879396	6.4781	0.0760927	1	1	N
LSCC	OR5L1	1	3	0.581638	7.53809	0.0107544	1	1	N
LSCC	OR6K2	1	3	0.581638	7.53809	0.0107544	1	1	N
LSCC	OR7G3	1	3	0.581638	7.53809	0.0107544	1	1	N
LSCC	OR8D1	1	3	0.581638	7.53809	0.0107544	1	1	N
LSCC	OR8J3	1	3	0.581638	7.53809	0.0107544	1	1	N
LSCC	OR8K3	1	3	0.581638	7.53809	0.0107544	1	1	N
LSCC	PAK5	1	3	0.581638	7.53809	0.0107544	1	1	N
LSCC	PAPPA	2	4	0.879396	6.4781	0.0760927	1	1	N
LSCC	PARD3B	1	3	0.581638	7.53809	0.0107544	1	1	N
LSCC	PCDHA3	2	4	0.879396	6.4781	0.0760927	1	1	N
LSCC	PCDHB10	2	4	0.879396	6.4781	0.0760927	1	1	N
LSCC	PCDHB12	1	3	0.581638	7.53809	0.0107544	1	1	N
LSCC	PCDHB7	2	4	0.879396	6.4781	0.0760927	1	1	N
LSCC	PCDHGA5	2	4	0.879396	6.4781	0.0760927	1	1	N
LSCC	PCDHGA9	1	3	0.581638	7.53809	0.0107544	1	1	N
LSCC	PCDHGC4	1	3	0.581638	7.53809	0.0107544	1	1	N
LSCC	PDZD2	1	3	0.581638	7.53809	0.0107544	1	1	N
LSCC	PEAK1	2	5	0.694137	4.50306	0.0630901	1	1	N
LSCC	PEX1	1	3	0.581638	7.53809	0.0107544	1	1	N
LSCC	PEX5L	2	4	0.879396	6.4781	0.0760927	1	1	N
LSCC	PFKP	1	3	0.581638	7.53809	0.0107544	1	1	N
LSCC	PIWIL1	2	4	0.879396	6.4781	0.0760927	1	1	N
LSCC	PKD1L1	1	3	0.581638	7.53809	0.0107544	1	1	N
LSCC	PLCB1	2	5	0.694137	4.50306	0.0630901	1	1	N
LSCC	PLXND1	1	3	0.581638	7.53809	0.0107544	1	1	N
LSCC	POTEE	2	4	0.879396	6.4781	0.0760927	1	1	N
LSCC	POTEF	1	3	0.581638	7.53809	0.0107544	1	1	N
LSCC	POU6F2	1	3	0.581638	7.53809	0.0107544	1	1	N
LSCC	PRAMEF20	1	3	0.581638	7.53809	0.0107544	1	1	N
LSCC	PREPL	1	3	0.581638	7.53809	0.0107544	1	1	N
LSCC	PRKD1	1	3	0.581638	7.53809	0.0107544	1	1	N
LSCC	PRKG1	1	3	0.581638	7.53809	0.0107544	1	1	N
LSCC	PRRC2B	2	4	0.879396	6.4781	0.0760927	1	1	N
LSCC	PRTG	2	5	0.694137	4.50306	0.0630901	1	1	N
LSCC	PSKH2	2	5	0.694137	4.50306	0.0630901	1	1	N
LSCC	PTPRD	1	3	0.581638	7.53809	0.0107544	1	1	N
LSCC	PTPRN	1	3	0.581638	7.53809	0.0107544	1	1	N
LSCC	PURG	1	3	0.581638	7.53809	0.0107544	1	1	N
LSCC	PUS1	1	3	0.581638	7.53809	0.0107544	1	1	N
LSCC	RAPSN	1	3	0.581638	7.53809	0.0107544	1	1	N
LSCC	RASIP1	1	3	0.581638	7.53809	0.0107544	1	1	N
LSCC	REV3L	1	3	0.581638	7.53809	0.0107544	1	1	N
LSCC	RILPL1	1	3	0.581638	7.53809	0.0107544	1	1	N
LSCC	RIMBP2	2	5	0.694137	4.50306	0.0630901	1	1	N
LSCC	RNF17	2	4	0.879396	6.4781	0.0760927	1	1	N
LSCC	ROBO3	2	4	0.879396	6.4781	0.0760927	1	1	N
LSCC	ROCK1	2	4	0.879396	6.4781	0.0760927	1	1	N
LSCC	RTN1	1	3	0.581638	7.53809	0.0107544	1	1	N
LSCC	SAMD7	2	4	0.879396	6.4781	0.0760927	1	1	N
LSCC	SAMD9L	2	4	0.879396	6.4781	0.0760927	1	1	N
LSCC	SDK1	2	4	0.879396	6.4781	0.0760927	1	1	N
LSCC	SEL1L2	1	3	0.581638	7.53809	0.0107544	1	1	N
LSCC	SEMA5B	2	4	0.879396	6.4781	0.0760927	1	1	N
LSCC	SETBP1	1	3	0.581638	7.53809	0.0107544	1	1	N
LSCC	SETD2	1	3	0.581638	7.53809	0.0107544	1	1	N
LSCC	SLC13A1	1	3	0.581638	7.53809	0.0107544	1	1	N
LSCC	SLC17A8	1	3	0.581638	7.53809	0.0107544	1	1	N
LSCC	SLC24A4	1	3	0.581638	7.53809	0.0107544	1	1	N
LSCC	SLC2A9	1	3	0.581638	7.53809	0.0107544	1	1	N
LSCC	SLC4A10	2	4	0.879396	6.4781	0.0760927	1	1	N
LSCC	SLC9C1	1	3	0.581638	7.53809	0.0107544	1	1	N
LSCC	SLITRK6	1	3	0.581638	7.53809	0.0107544	1	1	N
LSCC	SMARCA4	1	3	0.581638	7.53809	0.0107544	1	1	N
LSCC	SNRNP200	1	3	0.581638	7.53809	0.0107544	1	1	N
LSCC	SREBF2	1	3	0.581638	7.53809	0.0107544	1	1	N
LSCC	SSU72P8	1	3	0.581638	7.53809	0.0107544	1	1	N
LSCC	SYNM	2	4	0.879396	6.4781	0.0760927	1	1	N
LSCC	TAF4	1	3	0.581638	7.53809	0.0107544	1	1	N
LSCC	TBC1D4	2	4	0.879396	6.4781	0.0760927	1	1	N
LSCC	TDRD15	2	4	0.879396	6.4781	0.0760927	1	1	N
LSCC	TENM4	1	3	0.581638	7.53809	0.0107544	1	1	N
LSCC	TF	1	3	0.581638	7.53809	0.0107544	1	1	N
LSCC	THSD7A	5	9	0.980571	3.58018	0.238086	1	1	N
LSCC	THSD7B	2	5	0.694137	4.50306	0.0630901	1	1	N
LSCC	TIAM2	1	3	0.581638	7.53809	0.0107544	1	1	N
LSCC	TICRR	2	4	0.879396	6.4781	0.0760927	1	1	N
LSCC	TLN2	2	4	0.879396	6.4781	0.0760927	1	1	N
LSCC	TMEM132E	1	3	0.581638	7.53809	0.0107544	1	1	N
LSCC	TNS3	1	3	0.581638	7.53809	0.0107544	1	1	N
LSCC	TNXB	1	3	0.581638	7.53809	0.0107544	1	1	N
LSCC	TONSL	1	3	0.581638	7.53809	0.0107544	1	1	N
LSCC	TOPBP1	1	3	0.581638	7.53809	0.0107544	1	1	Y
LSCC	TRIM51GP	2	5	0.694137	4.50306	0.0630901	1	1	N
LSCC	TRIOBP	1	3	0.581638	7.53809	0.0107544	1	1	N
LSCC	TRPS1	2	4	0.879396	6.4781	0.0760927	1	1	N
LSCC	TTLL6	1	3	0.581638	7.53809	0.0107544	1	1	N
LSCC	TTN	25	44	1.01448	2.51741	0.416889	1	1	N
LSCC	UBR5	1	3	0.581638	7.53809	0.0107544	1	1	N
LSCC	UROC1	1	3	0.581638	7.53809	0.0107544	1	1	N
LSCC	VSTM2B	1	3	0.581638	7.53809	0.0107544	1	1	N
LSCC	VWA5B1	2	5	0.694137	4.50306	0.0630901	1	1	N
LSCC	WDR87	2	4	0.879396	6.4781	0.0760927	1	1	N
LSCC	YTHDF3	1	3	0.581638	7.53809	0.0107544	1	1	N
LSCC	ZAN	2	4	0.879396	6.4781	0.0760927	1	1	N
LSCC	ZBTB38	2	5	0.694137	4.50306	0.0630901	1	1	N
LSCC	ZDBF2	1	3	0.581638	7.53809	0.0107544	1	1	N
LSCC	ZDHHC17	1	3	0.581638	7.53809	0.0107544	1	1	N
LSCC	ZFAT	1	3	0.581638	7.53809	0.0107544	1	1	N
LSCC	ZNF180	1	3	0.581638	7.53809	0.0107544	1	1	N
LSCC	ZNF300	1	3	0.581638	7.53809	0.0107544	1	1	N
LSCC	ZNF479	2	5	0.694137	4.50306	0.0630901	1	1	N
LSCC	ZNF516	1	3	0.581638	7.53809	0.0107544	1	1	N
LSCC	ZNF611	2	4	0.879396	6.4781	0.0760927	1	1	N
LSCC	ZNF679	2	5	0.694137	4.50306	0.0630901	1	1	N
LSCC	ZNF804B	6	10	1.07202	3.60854	0.292552	1	1	N
LSCC	ZNF841	1	3	0.581638	7.53809	0.0107544	1	1	N
LSCC	ZNF91	1	3	0.581638	7.53809	0.0107544	1	1	N
LSCC	ZSCAN5A	1	3	0.581638	7.53809	0.0107544	1	1	N
LSCC	ADAMTS12	6	12	0.864812	2.77867	0.242543	1	1	N
LSCC	ADAMTS20	4	8	0.872494	3.54671	0.179081	1	1	N
LSCC	CNTNAP2	4	8	0.872494	3.54671	0.179081	1	1	N
LSCC	CSMD1	5	10	0.868798	3.07669	0.214555	1	1	N
LSCC	CTNNA2	4	8	0.872494	3.54671	0.179081	1	1	N
LSCC	DNAH8	4	8	0.872494	3.54671	0.179081	1	1	N
LSCC	GRIN2B	5	8	1.12012	4.24975	0.266341	1	1	N
LSCC	LAMA1	4	8	0.872494	3.54671	0.179081	1	1	N
LSCC	NOTCH1	5	10	0.868798	3.07669	0.214555	1	1	N
LSCC	SCN1A	4	8	0.872494	3.54671	0.179081	1	1	N
LSCC	STAB2	5	8	1.12012	4.24975	0.266341	1	1	N
LSCC	TENM3	5	8	1.12012	4.24975	0.266341	1	1	N
LSCC	TMEM132D	5	10	0.868798	3.07669	0.214555	1	1	N
LSCC	ZNF729	4	8	0.872494	3.54671	0.179081	1	1	N
LUAD	GABRA1	9	1	17.034	773.492	2.2008	0.000866724	0.203026	N
LUAD	ADGRE1	7	0	Inf	Inf	2.47237	0.0010346	0.203026	N
LUAD	ANPEP	7	0	Inf	Inf	2.47237	0.0010346	0.203026	N
LUAD	GRIN2B	7	0	Inf	Inf	2.47237	0.0010346	0.203026	N
LUAD	PTPRN	7	0	Inf	Inf	2.47237	0.0010346	0.203026	N
LUAD	PRUNE2	10	2	9.63363	95.6168	1.89186	0.00135143	0.203026	N
LUAD	RYR3	12	4	5.99036	27.6725	1.63959	0.00216012	0.203026	N
LUAD	PRDM9	11	3	7.19095	43.0499	1.73224	0.002242	0.203026	Y
LUAD	ZAN	8	1	14.714	675.926	1.84597	0.00226411	0.203026	N
LUAD	ATP7B	6	0	Inf	Inf	1.97303	0.00290264	0.203026	N
LUAD	GRID2IP	6	0	Inf	Inf	1.97303	0.00290264	0.203026	N
LUAD	KCNA6	6	0	Inf	Inf	1.97303	0.00290264	0.203026	N
LUAD	PLCXD3	6	0	Inf	Inf	1.97303	0.00290264	0.203026	N
LUAD	DNAH3	10	3	6.34131	38.3363	1.49488	0.00498734	0.203026	N
LUAD	ADGRB3	7	1	12.5231	583.837	1.51146	0.00574206	0.203026	N
LUAD	XIRP2	14	7	4.08332	13.3925	1.3617	0.00589112	0.203026	N
LUAD	FBN2	12	5	4.72475	18.7705	1.39237	0.00604173	0.203026	N
LUAD	TTN	21	15	3.29279	8.37527	1.33327	0.00615852	0.203026	N
LUAD	OBSCN	9	2	8.41851	84.6791	1.6117	0.00620449	0.203026	N
LUAD	DBX2	5	0	Inf	Inf	1.50232	0.00800188	0.203026	N
LUAD	DLG2	5	0	Inf	Inf	1.50232	0.00800188	0.203026	N
LUAD	DNAH12	5	0	Inf	Inf	1.50232	0.00800188	0.203026	N
LUAD	GIMAP4	5	0	Inf	Inf	1.50232	0.00800188	0.203026	N
LUAD	HOXA2	5	0	Inf	Inf	1.50232	0.00800188	0.203026	N
LUAD	MKI67	5	0	Inf	Inf	1.50232	0.00800188	0.203026	N
LUAD	MUC6	5	0	Inf	Inf	1.50232	0.00800188	0.203026	N
LUAD	NTRK1	5	0	Inf	Inf	1.50232	0.00800188	0.203026	N
LUAD	NUP210L	5	0	Inf	Inf	1.50232	0.00800188	0.203026	N
LUAD	OR10J3	5	0	Inf	Inf	1.50232	0.00800188	0.203026	N
LUAD	OR2F1	5	0	Inf	Inf	1.50232	0.00800188	0.203026	N
LUAD	PTPRN2	5	0	Inf	Inf	1.50232	0.00800188	0.203026	N
LUAD	RGS9	5	0	Inf	Inf	1.50232	0.00800188	0.203026	N
LUAD	THSD7B	5	0	Inf	Inf	1.50232	0.00800188	0.203026	N
LUAD	WDR47	5	0	Inf	Inf	1.50232	0.00800188	0.203026	N
LUAD	ZNF292	5	0	Inf	Inf	1.50232	0.00800188	0.203026	N
LUAD	C4orf54	9	3	5.54184	33.9582	1.27141	0.0108337	0.203026	N
LUAD	HCN1	9	3	5.54184	33.9582	1.27141	0.0108337	0.203026	N
LUAD	MUC5B	9	3	5.54184	33.9582	1.27141	0.0108337	0.203026	N
LUAD	PXDNL	9	3	5.54184	33.9582	1.27141	0.0108337	0.203026	N
LUAD	TENM2	9	3	5.54184	33.9582	1.27141	0.0108337	0.203026	N
LUAD	MUC17	13	7	3.66555	12.1152	1.20583	0.0116674	0.203026	N
LUAD	AHNAK2	11	5	4.19674	16.8451	1.21332	0.0123234	0.203026	N
LUAD	SPEG	11	5	4.19674	16.8451	1.21332	0.0123234	0.203026	N
LUAD	SYNE1	11	5	4.19674	16.8451	1.21332	0.0123234	0.203026	Y
LUAD	ADGB	8	2	7.27298	73.9372	1.34785	0.0129483	0.203026	N
LUAD	CHL1	8	2	7.27298	73.9372	1.34785	0.0129483	0.203026	N
LUAD	CTNNA2	8	2	7.27298	73.9372	1.34785	0.0129483	0.203026	N
LUAD	CUBN	8	2	7.27298	73.9372	1.34785	0.0129483	0.203026	N
LUAD	MUC5AC	8	2	7.27298	73.9372	1.34785	0.0129483	0.203026	N
LUAD	TNR	8	2	7.27298	73.9372	1.34785	0.0129483	0.203026	N
LUAD	APOB	14	8	3.51713	10.9148	1.21119	0.0134282	0.203026	N
LUAD	ATRNL1	6	1	10.4452	496.779	1.1964	0.0141109	0.203026	N
LUAD	COL4A2	6	1	10.4452	496.779	1.1964	0.0141109	0.203026	N
LUAD	CROCC	6	1	10.4452	496.779	1.1964	0.0141109	0.203026	N
LUAD	DYSF	6	1	10.4452	496.779	1.1964	0.0141109	0.203026	N
LUAD	FCRL3	6	1	10.4452	496.779	1.1964	0.0141109	0.203026	N
LUAD	FREM3	6	1	10.4452	496.779	1.1964	0.0141109	0.203026	N
LUAD	KCNT2	6	1	10.4452	496.779	1.1964	0.0141109	0.203026	N
LUAD	LYST	6	1	10.4452	496.779	1.1964	0.0141109	0.203026	N
LUAD	MASP1	6	1	10.4452	496.779	1.1964	0.0141109	0.203026	N
LUAD	MUC12	6	1	10.4452	496.779	1.1964	0.0141109	0.203026	N
LUAD	NLRP9	6	1	10.4452	496.779	1.1964	0.0141109	0.203026	N
LUAD	OR4C3	6	1	10.4452	496.779	1.1964	0.0141109	0.203026	N
LUAD	ST6GAL2	6	1	10.4452	496.779	1.1964	0.0141109	0.203026	N
LUAD	TRPM5	6	1	10.4452	496.779	1.1964	0.0141109	0.203026	N
LUAD	ADAMTSL4	4	0	Inf	Inf	1.06091	0.0216893	0.203026	N
LUAD	AGRN	4	0	Inf	Inf	1.06091	0.0216893	0.203026	N
LUAD	AKNAD1	4	0	Inf	Inf	1.06091	0.0216893	0.203026	N
LUAD	ANKRD36C	4	0	Inf	Inf	1.06091	0.0216893	0.203026	N
LUAD	ARHGEF18	4	0	Inf	Inf	1.06091	0.0216893	0.203026	N
LUAD	BARHL2	4	0	Inf	Inf	1.06091	0.0216893	0.203026	N
LUAD	CD109	4	0	Inf	Inf	1.06091	0.0216893	0.203026	N
LUAD	CDH2	4	0	Inf	Inf	1.06091	0.0216893	0.203026	N
LUAD	CLVS1	4	0	Inf	Inf	1.06091	0.0216893	0.203026	N
LUAD	CNBD1	4	0	Inf	Inf	1.06091	0.0216893	0.203026	N
LUAD	CNGA3	4	0	Inf	Inf	1.06091	0.0216893	0.203026	N
LUAD	DLGAP2	4	0	Inf	Inf	1.06091	0.0216893	0.203026	N
LUAD	DRD1	4	0	Inf	Inf	1.06091	0.0216893	0.203026	N
LUAD	ELFN2	4	0	Inf	Inf	1.06091	0.0216893	0.203026	N
LUAD	EMILIN1	4	0	Inf	Inf	1.06091	0.0216893	0.203026	N
LUAD	FAM83C	4	0	Inf	Inf	1.06091	0.0216893	0.203026	N
LUAD	FLNB	4	0	Inf	Inf	1.06091	0.0216893	0.203026	N
LUAD	FLRT2	4	0	Inf	Inf	1.06091	0.0216893	0.203026	N
LUAD	FRYL	4	0	Inf	Inf	1.06091	0.0216893	0.203026	N
LUAD	GPR85	4	0	Inf	Inf	1.06091	0.0216893	0.203026	N
LUAD	IGDCC4	4	0	Inf	Inf	1.06091	0.0216893	0.203026	N
LUAD	IGHMBP2	4	0	Inf	Inf	1.06091	0.0216893	0.203026	N
LUAD	ITGA4	4	0	Inf	Inf	1.06091	0.0216893	0.203026	N
LUAD	ITGAL	4	0	Inf	Inf	1.06091	0.0216893	0.203026	N
LUAD	LRRN2	4	0	Inf	Inf	1.06091	0.0216893	0.203026	N
LUAD	MARCHF4	4	0	Inf	Inf	1.06091	0.0216893	0.203026	N
LUAD	MGAT4C	4	0	Inf	Inf	1.06091	0.0216893	0.203026	N
LUAD	MMP8	4	0	Inf	Inf	1.06091	0.0216893	0.203026	N
LUAD	MROH9	4	0	Inf	Inf	1.06091	0.0216893	0.203026	N
LUAD	NCOR1	4	0	Inf	Inf	1.06091	0.0216893	0.203026	N
LUAD	OGFR	4	0	Inf	Inf	1.06091	0.0216893	0.203026	N
LUAD	OR1N2	4	0	Inf	Inf	1.06091	0.0216893	0.203026	N
LUAD	OR5R1	4	0	Inf	Inf	1.06091	0.0216893	0.203026	N
LUAD	OR6V1	4	0	Inf	Inf	1.06091	0.0216893	0.203026	N
LUAD	OR9A4	4	0	Inf	Inf	1.06091	0.0216893	0.203026	N
LUAD	PDE1C	4	0	Inf	Inf	1.06091	0.0216893	0.203026	N
LUAD	PLG	4	0	Inf	Inf	1.06091	0.0216893	0.203026	N
LUAD	POLR1A	4	0	Inf	Inf	1.06091	0.0216893	0.203026	N
LUAD	POTEC	4	0	Inf	Inf	1.06091	0.0216893	0.203026	N
LUAD	PPARGC1B	4	0	Inf	Inf	1.06091	0.0216893	0.203026	N
LUAD	REG3G	4	0	Inf	Inf	1.06091	0.0216893	0.203026	N
LUAD	SHISA7	4	0	Inf	Inf	1.06091	0.0216893	0.203026	N
LUAD	SIN3B	4	0	Inf	Inf	1.06091	0.0216893	0.203026	N
LUAD	SLC6A15	4	0	Inf	Inf	1.06091	0.0216893	0.203026	N
LUAD	SMOC1	4	0	Inf	Inf	1.06091	0.0216893	0.203026	N
LUAD	SZT2	4	0	Inf	Inf	1.06091	0.0216893	0.203026	N
LUAD	THBS2	4	0	Inf	Inf	1.06091	0.0216893	0.203026	N
LUAD	TNC	4	0	Inf	Inf	1.06091	0.0216893	0.203026	N
LUAD	TRHR	4	0	Inf	Inf	1.06091	0.0216893	0.203026	N
LUAD	TRIM51	4	0	Inf	Inf	1.06091	0.0216893	0.203026	N
LUAD	TRIOBP	4	0	Inf	Inf	1.06091	0.0216893	0.203026	N
LUAD	VWA5B2	4	0	Inf	Inf	1.06091	0.0216893	0.203026	N
LUAD	WASHC2C	4	0	Inf	Inf	1.06091	0.0216893	0.203026	N
LUAD	WSCD1	4	0	Inf	Inf	1.06091	0.0216893	0.203026	N
LUAD	ZFAT	4	0	Inf	Inf	1.06091	0.0216893	0.203026	N
LUAD	ZFR2	4	0	Inf	Inf	1.06091	0.0216893	0.203026	N
LUAD	ZNF699	4	0	Inf	Inf	1.06091	0.0216893	0.203026	N
LUAD	ZNF844	4	0	Inf	Inf	1.06091	0.0216893	0.203026	N
LUAD	ADGRL3	8	3	4.78833	29.8691	1.06114	0.0228435	0.203026	N
LUAD	CNTNAP5	8	3	4.78833	29.8691	1.06114	0.0228435	0.203026	N
LUAD	TRIM58	8	3	4.78833	29.8691	1.06114	0.0228435	0.203026	N
LUAD	TRPA1	8	3	4.78833	29.8691	1.06114	0.0228435	0.203026	N
LUAD	UNC79	8	3	4.78833	29.8691	1.06114	0.0228435	0.203026	N
LUAD	ADCY2	10	5	3.70094	15.047	1.04508	0.024349	0.203026	N
LUAD	ZNF804A	10	5	3.70094	15.047	1.04508	0.024349	0.203026	N
LUAD	FLG	13	8	3.15691	9.87592	1.0722	0.0246605	0.203026	N
LUAD	DOCK3	7	2	6.19115	64.3017	1.09956	0.0268306	0.203026	N
LUAD	FLNC	7	2	6.19115	64.3017	1.09956	0.0268306	0.203026	N
LUAD	LRP2	7	2	6.19115	64.3017	1.09956	0.0268306	0.203026	N
LUAD	PTPRZ1	7	2	6.19115	64.3017	1.09956	0.0268306	0.203026	N
LUAD	SALL3	7	2	6.19115	64.3017	1.09956	0.0268306	0.203026	N
LUAD	SPATA31A1	7	2	6.19115	64.3017	1.09956	0.0268306	0.203026	N
LUAD	TSHZ3	7	2	6.19115	64.3017	1.09956	0.0268306	0.203026	N
LUAD	UNC13C	7	2	6.19115	64.3017	1.09956	0.0268306	0.203026	N
LUAD	EYS	11	6	3.44569	12.5029	1.05011	0.0289683	0.203026	N
LUAD	LAMA1	11	6	3.44569	12.5029	1.05011	0.0289683	0.203026	N
LUAD	NAV3	11	6	3.44569	12.5029	1.05011	0.0289683	0.203026	N
LUAD	RIMS2	11	6	3.44569	12.5029	1.05011	0.0289683	0.203026	N
LUAD	TP53	28	29	2.4613	6.06331	1.03334	0.0302585	0.203026	Y
LUAD	NEB	9	4	4.10068	19.6432	1.04698	0.0309921	0.203026	N
LUAD	ADCY1	5	1	8.48538	414.353	0.900714	0.0334981	0.203026	N
LUAD	ANKRD33B	5	1	8.48538	414.353	0.900714	0.0334981	0.203026	N
LUAD	ANO1	5	1	8.48538	414.353	0.900714	0.0334981	0.203026	N
LUAD	C2orf16	5	1	8.48538	414.353	0.900714	0.0334981	0.203026	N
LUAD	CACNA1G	5	1	8.48538	414.353	0.900714	0.0334981	0.203026	N
LUAD	CACNA1S	5	1	8.48538	414.353	0.900714	0.0334981	0.203026	N
LUAD	COL12A1	5	1	8.48538	414.353	0.900714	0.0334981	0.203026	N
LUAD	CUL3	5	1	8.48538	414.353	0.900714	0.0334981	0.203026	N
LUAD	DNAH10	5	1	8.48538	414.353	0.900714	0.0334981	0.203026	N
LUAD	FBXL7	5	1	8.48538	414.353	0.900714	0.0334981	0.203026	Y
LUAD	GALNT17	5	1	8.48538	414.353	0.900714	0.0334981	0.203026	N
LUAD	KCP	5	1	8.48538	414.353	0.900714	0.0334981	0.203026	N
LUAD	KIF5C	5	1	8.48538	414.353	0.900714	0.0334981	0.203026	N
LUAD	LRRTM3	5	1	8.48538	414.353	0.900714	0.0334981	0.203026	N
LUAD	MYO3B	5	1	8.48538	414.353	0.900714	0.0334981	0.203026	N
LUAD	MYT1	5	1	8.48538	414.353	0.900714	0.0334981	0.203026	N
LUAD	NBEA	5	1	8.48538	414.353	0.900714	0.0334981	0.203026	N
LUAD	NOBOX	5	1	8.48538	414.353	0.900714	0.0334981	0.203026	N
LUAD	NYNRIN	5	1	8.48538	414.353	0.900714	0.0334981	0.203026	N
LUAD	PAPPA	5	1	8.48538	414.353	0.900714	0.0334981	0.203026	N
LUAD	PCARE	5	1	8.48538	414.353	0.900714	0.0334981	0.203026	N
LUAD	PCDHB9	5	1	8.48538	414.353	0.900714	0.0334981	0.203026	N
LUAD	PCDHGA2	5	1	8.48538	414.353	0.900714	0.0334981	0.203026	N
LUAD	PIK3R5	5	1	8.48538	414.353	0.900714	0.0334981	0.203026	N
LUAD	PKP2	5	1	8.48538	414.353	0.900714	0.0334981	0.203026	N
LUAD	PPFIA2	5	1	8.48538	414.353	0.900714	0.0334981	0.203026	N
LUAD	SEMA6D	5	1	8.48538	414.353	0.900714	0.0334981	0.203026	N
LUAD	SIGLEC8	5	1	8.48538	414.353	0.900714	0.0334981	0.203026	N
LUAD	SLC9A3	5	1	8.48538	414.353	0.900714	0.0334981	0.203026	N
LUAD	SPATA17	5	1	8.48538	414.353	0.900714	0.0334981	0.203026	N
LUAD	STYXL2	5	1	8.48538	414.353	0.900714	0.0334981	0.203026	N
LUAD	THSD7A	5	1	8.48538	414.353	0.900714	0.0334981	0.203026	N
LUAD	TRPV5	5	1	8.48538	414.353	0.900714	0.0334981	0.203026	N
LUAD	TRRAP	5	1	8.48538	414.353	0.900714	0.0334981	0.203026	N
LUAD	TSSK1B	5	1	8.48538	414.353	0.900714	0.0334981	0.203026	N
LUAD	WNK2	5	1	8.48538	414.353	0.900714	0.0334981	0.203026	N
LUAD	ZNF99	5	1	8.48538	414.353	0.900714	0.0334981	0.203026	N
LUAD	FSIP2	12	7	3.27471	10.9214	1.05964	0.0360322	0.203026	N
LUAD	ZFHX4	16	12	2.69098	7.25838	1.02606	0.0414168	0.203026	N
LUAD	FAT3	12	8	2.82043	8.90654	0.941888	0.0439682	0.203026	N
LUAD	PCDH15	12	8	2.82043	8.90654	0.941888	0.0439682	0.203026	N
LUAD	ADAMTS20	7	3	4.07653	25.9744	0.863314	0.0464857	0.203026	N
LUAD	ERICH3	7	3	4.07653	25.9744	0.863314	0.0464857	0.203026	N
LUAD	HIVEP3	7	3	4.07653	25.9744	0.863314	0.0464857	0.203026	N
LUAD	ITGAX	7	3	4.07653	25.9744	0.863314	0.0464857	0.203026	N
LUAD	LAMA2	7	3	4.07653	25.9744	0.863314	0.0464857	0.203026	N
LUAD	LRFN5	7	3	4.07653	25.9744	0.863314	0.0464857	0.203026	N
LUAD	SDK1	7	3	4.07653	25.9744	0.863314	0.0464857	0.203026	N
LUAD	TLR4	7	3	4.07653	25.9744	0.863314	0.0464857	0.203026	N
LUAD	TRPM6	7	3	4.07653	25.9744	0.863314	0.0464857	0.203026	N
LUAD	ACTN2	10	6	3.03884	11.1701	0.903869	0.052466	0.203026	N
LUAD	NPAP1	10	6	3.03884	11.1701	0.903869	0.052466	0.203026	N
LUAD	ASXL3	6	2	5.16775	54.9219	0.866075	0.0547024	0.203026	N
LUAD	C6	6	2	5.16775	54.9219	0.866075	0.0547024	0.203026	N
LUAD	COL5A1	6	2	5.16775	54.9219	0.866075	0.0547024	0.203026	N
LUAD	COL6A5	6	2	5.16775	54.9219	0.866075	0.0547024	0.203026	N
LUAD	DSP	6	2	5.16775	54.9219	0.866075	0.0547024	0.203026	N
LUAD	EPHA6	6	2	5.16775	54.9219	0.866075	0.0547024	0.203026	N
LUAD	KCNH2	6	2	5.16775	54.9219	0.866075	0.0547024	0.203026	N
LUAD	LAMB4	6	2	5.16775	54.9219	0.866075	0.0547024	0.203026	N
LUAD	LCOR	6	2	5.16775	54.9219	0.866075	0.0547024	0.203026	N
LUAD	LOXHD1	6	2	5.16775	54.9219	0.866075	0.0547024	0.203026	N
LUAD	LRRC4C	6	2	5.16775	54.9219	0.866075	0.0547024	0.203026	N
LUAD	NIPBL	6	2	5.16775	54.9219	0.866075	0.0547024	0.203026	Y
LUAD	NPAS3	6	2	5.16775	54.9219	0.866075	0.0547024	0.203026	N
LUAD	PKD1	6	2	5.16775	54.9219	0.866075	0.0547024	0.203026	N
LUAD	PTPRB	6	2	5.16775	54.9219	0.866075	0.0547024	0.203026	N
LUAD	RP1	6	2	5.16775	54.9219	0.866075	0.0547024	0.203026	N
LUAD	AC006059.2	3	0	Inf	Inf	0.652817	0.0578381	0.203026	N
LUAD	AC245033.1	3	0	Inf	Inf	0.652817	0.0578381	0.203026	N
LUAD	ACP7	3	0	Inf	Inf	0.652817	0.0578381	0.203026	N
LUAD	ACSF2	3	0	Inf	Inf	0.652817	0.0578381	0.203026	N
LUAD	ADAM29	3	0	Inf	Inf	0.652817	0.0578381	0.203026	N
LUAD	ADAMTS18	3	0	Inf	Inf	0.652817	0.0578381	0.203026	N
LUAD	ADCY3	3	0	Inf	Inf	0.652817	0.0578381	0.203026	N
LUAD	AGFG2	3	0	Inf	Inf	0.652817	0.0578381	0.203026	N
LUAD	AKR1B15	3	0	Inf	Inf	0.652817	0.0578381	0.203026	N
LUAD	AKT2	3	0	Inf	Inf	0.652817	0.0578381	0.203026	Y
LUAD	ALDH2	3	0	Inf	Inf	0.652817	0.0578381	0.203026	N
LUAD	AMBRA1	3	0	Inf	Inf	0.652817	0.0578381	0.203026	N
LUAD	ANO10	3	0	Inf	Inf	0.652817	0.0578381	0.203026	N
LUAD	ARHGAP23	3	0	Inf	Inf	0.652817	0.0578381	0.203026	N
LUAD	ARHGAP25	3	0	Inf	Inf	0.652817	0.0578381	0.203026	N
LUAD	ARHGEF4	3	0	Inf	Inf	0.652817	0.0578381	0.203026	N
LUAD	ARPP21	3	0	Inf	Inf	0.652817	0.0578381	0.203026	N
LUAD	ATAD5	3	0	Inf	Inf	0.652817	0.0578381	0.203026	N
LUAD	ATG14	3	0	Inf	Inf	0.652817	0.0578381	0.203026	N
LUAD	ATG2A	3	0	Inf	Inf	0.652817	0.0578381	0.203026	N
LUAD	ATP12A	3	0	Inf	Inf	0.652817	0.0578381	0.203026	N
LUAD	ATP6V0A2	3	0	Inf	Inf	0.652817	0.0578381	0.203026	N
LUAD	BPIFB6	3	0	Inf	Inf	0.652817	0.0578381	0.203026	N
LUAD	BRDT	3	0	Inf	Inf	0.652817	0.0578381	0.203026	N
LUAD	BRIP1	3	0	Inf	Inf	0.652817	0.0578381	0.203026	Y
LUAD	C1orf87	3	0	Inf	Inf	0.652817	0.0578381	0.203026	N
LUAD	C2orf78	3	0	Inf	Inf	0.652817	0.0578381	0.203026	N
LUAD	CACNA2D4	3	0	Inf	Inf	0.652817	0.0578381	0.203026	N
LUAD	CACNG1	3	0	Inf	Inf	0.652817	0.0578381	0.203026	N
LUAD	CAMK4	3	0	Inf	Inf	0.652817	0.0578381	0.203026	N
LUAD	CAPN10	3	0	Inf	Inf	0.652817	0.0578381	0.203026	N
LUAD	CAPN14	3	0	Inf	Inf	0.652817	0.0578381	0.203026	N
LUAD	CATSPERG	3	0	Inf	Inf	0.652817	0.0578381	0.203026	N
LUAD	CCDC144A	3	0	Inf	Inf	0.652817	0.0578381	0.203026	N
LUAD	CCDC171	3	0	Inf	Inf	0.652817	0.0578381	0.203026	N
LUAD	CCDC39	3	0	Inf	Inf	0.652817	0.0578381	0.203026	N
LUAD	CD101	3	0	Inf	Inf	0.652817	0.0578381	0.203026	N
LUAD	CDH5	3	0	Inf	Inf	0.652817	0.0578381	0.203026	N
LUAD	CDHR2	3	0	Inf	Inf	0.652817	0.0578381	0.203026	N
LUAD	CDRT15L2	3	0	Inf	Inf	0.652817	0.0578381	0.203026	N
LUAD	CENPC	3	0	Inf	Inf	0.652817	0.0578381	0.203026	Y
LUAD	CERKL	3	0	Inf	Inf	0.652817	0.0578381	0.203026	N
LUAD	CGB5	3	0	Inf	Inf	0.652817	0.0578381	0.203026	N
LUAD	CHD1	3	0	Inf	Inf	0.652817	0.0578381	0.203026	N
LUAD	CHD8	3	0	Inf	Inf	0.652817	0.0578381	0.203026	N
LUAD	CHST3	3	0	Inf	Inf	0.652817	0.0578381	0.203026	N
LUAD	CLDN17	3	0	Inf	Inf	0.652817	0.0578381	0.203026	N
LUAD	CMKLR1	3	0	Inf	Inf	0.652817	0.0578381	0.203026	N
LUAD	COL2A1	3	0	Inf	Inf	0.652817	0.0578381	0.203026	N
LUAD	COLEC10	3	0	Inf	Inf	0.652817	0.0578381	0.203026	N
LUAD	COLGALT2	3	0	Inf	Inf	0.652817	0.0578381	0.203026	N
LUAD	CORO6	3	0	Inf	Inf	0.652817	0.0578381	0.203026	N
LUAD	CPLANE1	3	0	Inf	Inf	0.652817	0.0578381	0.203026	N
LUAD	CREB3L3	3	0	Inf	Inf	0.652817	0.0578381	0.203026	N
LUAD	CTU1	3	0	Inf	Inf	0.652817	0.0578381	0.203026	N
LUAD	DSC1	3	0	Inf	Inf	0.652817	0.0578381	0.203026	N
LUAD	EBLN1	3	0	Inf	Inf	0.652817	0.0578381	0.203026	N
LUAD	EDIL3	3	0	Inf	Inf	0.652817	0.0578381	0.203026	N
LUAD	ENOX1	3	0	Inf	Inf	0.652817	0.0578381	0.203026	N
LUAD	EPYC	3	0	Inf	Inf	0.652817	0.0578381	0.203026	N
LUAD	FBXO10	3	0	Inf	Inf	0.652817	0.0578381	0.203026	N
LUAD	FBXO42	3	0	Inf	Inf	0.652817	0.0578381	0.203026	N
LUAD	FCRL4	3	0	Inf	Inf	0.652817	0.0578381	0.203026	N
LUAD	FCRL6	3	0	Inf	Inf	0.652817	0.0578381	0.203026	N
LUAD	FERMT3	3	0	Inf	Inf	0.652817	0.0578381	0.203026	N
LUAD	FLT3	3	0	Inf	Inf	0.652817	0.0578381	0.203026	N
LUAD	FMN1	3	0	Inf	Inf	0.652817	0.0578381	0.203026	N
LUAD	FZD10	3	0	Inf	Inf	0.652817	0.0578381	0.203026	N
LUAD	GABBR1	3	0	Inf	Inf	0.652817	0.0578381	0.203026	N
LUAD	GABRR2	3	0	Inf	Inf	0.652817	0.0578381	0.203026	N
LUAD	GATA6	3	0	Inf	Inf	0.652817	0.0578381	0.203026	N
LUAD	GBF1	3	0	Inf	Inf	0.652817	0.0578381	0.203026	N
LUAD	GDF6	3	0	Inf	Inf	0.652817	0.0578381	0.203026	N
LUAD	GJA8	3	0	Inf	Inf	0.652817	0.0578381	0.203026	N
LUAD	GRAMD1B	3	0	Inf	Inf	0.652817	0.0578381	0.203026	N
LUAD	GRID1	3	0	Inf	Inf	0.652817	0.0578381	0.203026	N
LUAD	GRM3	3	0	Inf	Inf	0.652817	0.0578381	0.203026	N
LUAD	GRM6	3	0	Inf	Inf	0.652817	0.0578381	0.203026	N
LUAD	GUCY1A2	3	0	Inf	Inf	0.652817	0.0578381	0.203026	N
LUAD	HCN2	3	0	Inf	Inf	0.652817	0.0578381	0.203026	N
LUAD	HEATR5B	3	0	Inf	Inf	0.652817	0.0578381	0.203026	N
LUAD	HNF4A	3	0	Inf	Inf	0.652817	0.0578381	0.203026	N
LUAD	HSD3B1	3	0	Inf	Inf	0.652817	0.0578381	0.203026	N
LUAD	IGKV1-9	3	0	Inf	Inf	0.652817	0.0578381	0.203026	N
LUAD	INAVA	3	0	Inf	Inf	0.652817	0.0578381	0.203026	N
LUAD	IQGAP3	3	0	Inf	Inf	0.652817	0.0578381	0.203026	N
LUAD	ITGB2	3	0	Inf	Inf	0.652817	0.0578381	0.203026	N
LUAD	ITGBL1	3	0	Inf	Inf	0.652817	0.0578381	0.203026	N
LUAD	ITLN1	3	0	Inf	Inf	0.652817	0.0578381	0.203026	N
LUAD	IVL	3	0	Inf	Inf	0.652817	0.0578381	0.203026	N
LUAD	KCNA2	3	0	Inf	Inf	0.652817	0.0578381	0.203026	N
LUAD	KCND2	3	0	Inf	Inf	0.652817	0.0578381	0.203026	N
LUAD	KIAA0100	3	0	Inf	Inf	0.652817	0.0578381	0.203026	N
LUAD	KIAA1671	3	0	Inf	Inf	0.652817	0.0578381	0.203026	N
LUAD	KIF13B	3	0	Inf	Inf	0.652817	0.0578381	0.203026	N
LUAD	KIF3B	3	0	Inf	Inf	0.652817	0.0578381	0.203026	N
LUAD	KIR2DS4	3	0	Inf	Inf	0.652817	0.0578381	0.203026	N
LUAD	KIRREL1	3	0	Inf	Inf	0.652817	0.0578381	0.203026	N
LUAD	KLHL32	3	0	Inf	Inf	0.652817	0.0578381	0.203026	N
LUAD	LHFPL3	3	0	Inf	Inf	0.652817	0.0578381	0.203026	N
LUAD	LIPC	3	0	Inf	Inf	0.652817	0.0578381	0.203026	N
LUAD	LRRC6	3	0	Inf	Inf	0.652817	0.0578381	0.203026	N
LUAD	MAP2K3	3	0	Inf	Inf	0.652817	0.0578381	0.203026	N
LUAD	MAP3K1	3	0	Inf	Inf	0.652817	0.0578381	0.203026	N
LUAD	MDGA1	3	0	Inf	Inf	0.652817	0.0578381	0.203026	N
LUAD	MMP24	3	0	Inf	Inf	0.652817	0.0578381	0.203026	N
LUAD	MS4A4E	3	0	Inf	Inf	0.652817	0.0578381	0.203026	N
LUAD	MSC	3	0	Inf	Inf	0.652817	0.0578381	0.203026	N
LUAD	MSH4	3	0	Inf	Inf	0.652817	0.0578381	0.203026	Y
LUAD	NBPF15	3	0	Inf	Inf	0.652817	0.0578381	0.203026	N
LUAD	NCAN	3	0	Inf	Inf	0.652817	0.0578381	0.203026	N
LUAD	NCKAP5L	3	0	Inf	Inf	0.652817	0.0578381	0.203026	N
LUAD	NCSTN	3	0	Inf	Inf	0.652817	0.0578381	0.203026	N
LUAD	NFATC4	3	0	Inf	Inf	0.652817	0.0578381	0.203026	N
LUAD	NFKBIZ	3	0	Inf	Inf	0.652817	0.0578381	0.203026	N
LUAD	NIBAN2	3	0	Inf	Inf	0.652817	0.0578381	0.203026	N
LUAD	NPSR1	3	0	Inf	Inf	0.652817	0.0578381	0.203026	N
LUAD	NT5DC4	3	0	Inf	Inf	0.652817	0.0578381	0.203026	N
LUAD	NUP205	3	0	Inf	Inf	0.652817	0.0578381	0.203026	Y
LUAD	OCA2	3	0	Inf	Inf	0.652817	0.0578381	0.203026	N
LUAD	OGFOD1	3	0	Inf	Inf	0.652817	0.0578381	0.203026	N
LUAD	OR10A5	3	0	Inf	Inf	0.652817	0.0578381	0.203026	N
LUAD	OR10W1	3	0	Inf	Inf	0.652817	0.0578381	0.203026	N
LUAD	OR14J1	3	0	Inf	Inf	0.652817	0.0578381	0.203026	N
LUAD	OR2T27	3	0	Inf	Inf	0.652817	0.0578381	0.203026	N
LUAD	OR2T3	3	0	Inf	Inf	0.652817	0.0578381	0.203026	N
LUAD	OR4A47	3	0	Inf	Inf	0.652817	0.0578381	0.203026	N
LUAD	OR4K15	3	0	Inf	Inf	0.652817	0.0578381	0.203026	N
LUAD	OR52N2	3	0	Inf	Inf	0.652817	0.0578381	0.203026	N
LUAD	OR5H1	3	0	Inf	Inf	0.652817	0.0578381	0.203026	N
LUAD	OR6Y1	3	0	Inf	Inf	0.652817	0.0578381	0.203026	N
LUAD	OR8J1	3	0	Inf	Inf	0.652817	0.0578381	0.203026	N
LUAD	OSR1	3	0	Inf	Inf	0.652817	0.0578381	0.203026	N
LUAD	OXR1	3	0	Inf	Inf	0.652817	0.0578381	0.203026	N
LUAD	PALLD	3	0	Inf	Inf	0.652817	0.0578381	0.203026	N
LUAD	PAX2	3	0	Inf	Inf	0.652817	0.0578381	0.203026	N
LUAD	PAX7	3	0	Inf	Inf	0.652817	0.0578381	0.203026	N
LUAD	PCDHA10	3	0	Inf	Inf	0.652817	0.0578381	0.203026	N
LUAD	PCDHA5	3	0	Inf	Inf	0.652817	0.0578381	0.203026	N
LUAD	PCDHGA3	3	0	Inf	Inf	0.652817	0.0578381	0.203026	N
LUAD	PCDHGA5	3	0	Inf	Inf	0.652817	0.0578381	0.203026	N
LUAD	PCK1	3	0	Inf	Inf	0.652817	0.0578381	0.203026	N
LUAD	PKDREJ	3	0	Inf	Inf	0.652817	0.0578381	0.203026	N
LUAD	PLA2G7	3	0	Inf	Inf	0.652817	0.0578381	0.203026	N
LUAD	PLEKHG5	3	0	Inf	Inf	0.652817	0.0578381	0.203026	N
LUAD	PNPLA1	3	0	Inf	Inf	0.652817	0.0578381	0.203026	N
LUAD	PPP1R15B	3	0	Inf	Inf	0.652817	0.0578381	0.203026	N
LUAD	PRAMEF19	3	0	Inf	Inf	0.652817	0.0578381	0.203026	N
LUAD	PRKCB	3	0	Inf	Inf	0.652817	0.0578381	0.203026	Y
LUAD	PRKG1	3	0	Inf	Inf	0.652817	0.0578381	0.203026	N
LUAD	PRSS36	3	0	Inf	Inf	0.652817	0.0578381	0.203026	N
LUAD	PRTG	3	0	Inf	Inf	0.652817	0.0578381	0.203026	N
LUAD	PSD4	3	0	Inf	Inf	0.652817	0.0578381	0.203026	N
LUAD	PTK7	3	0	Inf	Inf	0.652817	0.0578381	0.203026	N
LUAD	PUM1	3	0	Inf	Inf	0.652817	0.0578381	0.203026	N
LUAD	PUS7	3	0	Inf	Inf	0.652817	0.0578381	0.203026	N
LUAD	QSOX2	3	0	Inf	Inf	0.652817	0.0578381	0.203026	N
LUAD	RASAL2	3	0	Inf	Inf	0.652817	0.0578381	0.203026	N
LUAD	RBM45	3	0	Inf	Inf	0.652817	0.0578381	0.203026	N
LUAD	RCC1L	3	0	Inf	Inf	0.652817	0.0578381	0.203026	N
LUAD	RDH8	3	0	Inf	Inf	0.652817	0.0578381	0.203026	N
LUAD	REG3A	3	0	Inf	Inf	0.652817	0.0578381	0.203026	N
LUAD	RSPH14	3	0	Inf	Inf	0.652817	0.0578381	0.203026	N
LUAD	RTL1	3	0	Inf	Inf	0.652817	0.0578381	0.203026	N
LUAD	SAFB	3	0	Inf	Inf	0.652817	0.0578381	0.203026	N
LUAD	SAG	3	0	Inf	Inf	0.652817	0.0578381	0.203026	N
LUAD	SEC16B	3	0	Inf	Inf	0.652817	0.0578381	0.203026	N
LUAD	SIDT1	3	0	Inf	Inf	0.652817	0.0578381	0.203026	N
LUAD	SIGLEC6	3	0	Inf	Inf	0.652817	0.0578381	0.203026	N
LUAD	SIPA1L2	3	0	Inf	Inf	0.652817	0.0578381	0.203026	N
LUAD	SLC36A2	3	0	Inf	Inf	0.652817	0.0578381	0.203026	N
LUAD	SLC4A8	3	0	Inf	Inf	0.652817	0.0578381	0.203026	N
LUAD	SLC9A1	3	0	Inf	Inf	0.652817	0.0578381	0.203026	N
LUAD	SPAM1	3	0	Inf	Inf	0.652817	0.0578381	0.203026	N
LUAD	SPATA31A7	3	0	Inf	Inf	0.652817	0.0578381	0.203026	N
LUAD	SSH3	3	0	Inf	Inf	0.652817	0.0578381	0.203026	N
LUAD	STAG1	3	0	Inf	Inf	0.652817	0.0578381	0.203026	Y
LUAD	STXBP5	3	0	Inf	Inf	0.652817	0.0578381	0.203026	N
LUAD	SULF2	3	0	Inf	Inf	0.652817	0.0578381	0.203026	N
LUAD	SV2C	3	0	Inf	Inf	0.652817	0.0578381	0.203026	N
LUAD	SVOPL	3	0	Inf	Inf	0.652817	0.0578381	0.203026	N
LUAD	SYT4	3	0	Inf	Inf	0.652817	0.0578381	0.203026	N
LUAD	TBC1D31	3	0	Inf	Inf	0.652817	0.0578381	0.203026	N
LUAD	TBX4	3	0	Inf	Inf	0.652817	0.0578381	0.203026	N
LUAD	TCERG1L	3	0	Inf	Inf	0.652817	0.0578381	0.203026	N
LUAD	TCP11	3	0	Inf	Inf	0.652817	0.0578381	0.203026	N
LUAD	TIGD5	3	0	Inf	Inf	0.652817	0.0578381	0.203026	N
LUAD	TLDC2	3	0	Inf	Inf	0.652817	0.0578381	0.203026	N
LUAD	TMEM132B	3	0	Inf	Inf	0.652817	0.0578381	0.203026	N
LUAD	TMEM151A	3	0	Inf	Inf	0.652817	0.0578381	0.203026	N
LUAD	TMEM94	3	0	Inf	Inf	0.652817	0.0578381	0.203026	N
LUAD	TMPRSS11B	3	0	Inf	Inf	0.652817	0.0578381	0.203026	N
LUAD	TMPRSS11E	3	0	Inf	Inf	0.652817	0.0578381	0.203026	N
LUAD	TNFAIP2	3	0	Inf	Inf	0.652817	0.0578381	0.203026	N
LUAD	TRBV2	3	0	Inf	Inf	0.652817	0.0578381	0.203026	N
LUAD	TRBV23-1	3	0	Inf	Inf	0.652817	0.0578381	0.203026	N
LUAD	TRPC1	3	0	Inf	Inf	0.652817	0.0578381	0.203026	N
LUAD	TRPM4	3	0	Inf	Inf	0.652817	0.0578381	0.203026	N
LUAD	TUBB4A	3	0	Inf	Inf	0.652817	0.0578381	0.203026	Y
LUAD	TXLNB	3	0	Inf	Inf	0.652817	0.0578381	0.203026	N
LUAD	UBQLN3	3	0	Inf	Inf	0.652817	0.0578381	0.203026	N
LUAD	UBR3	3	0	Inf	Inf	0.652817	0.0578381	0.203026	N
LUAD	UFL1	3	0	Inf	Inf	0.652817	0.0578381	0.203026	N
LUAD	UGT2B4	3	0	Inf	Inf	0.652817	0.0578381	0.203026	N
LUAD	USF3	3	0	Inf	Inf	0.652817	0.0578381	0.203026	N
LUAD	USHBP1	3	0	Inf	Inf	0.652817	0.0578381	0.203026	N
LUAD	USO1	3	0	Inf	Inf	0.652817	0.0578381	0.203026	Y
LUAD	USP13	3	0	Inf	Inf	0.652817	0.0578381	0.203026	N
LUAD	VANGL2	3	0	Inf	Inf	0.652817	0.0578381	0.203026	N
LUAD	VPS13D	3	0	Inf	Inf	0.652817	0.0578381	0.203026	N
LUAD	WIZ	3	0	Inf	Inf	0.652817	0.0578381	0.203026	N
LUAD	XRCC2	3	0	Inf	Inf	0.652817	0.0578381	0.203026	N
LUAD	ZBTB5	3	0	Inf	Inf	0.652817	0.0578381	0.203026	N
LUAD	ZFP82	3	0	Inf	Inf	0.652817	0.0578381	0.203026	N
LUAD	ZGRF1	3	0	Inf	Inf	0.652817	0.0578381	0.203026	N
LUAD	ZNF695	3	0	Inf	Inf	0.652817	0.0578381	0.203026	N
LUAD	ZNF813	3	0	Inf	Inf	0.652817	0.0578381	0.203026	N
LUAD	ZSCAN10	3	0	Inf	Inf	0.652817	0.0578381	0.203026	N
LUAD	AHNAK	8	4	3.54302	17.2898	0.872404	0.0582376	0.203026	N
LUAD	DYNC1H1	8	4	3.54302	17.2898	0.872404	0.0582376	0.203026	Y
LUAD	ZNF536	8	4	3.54302	17.2898	0.872404	0.0582376	0.203026	N
LUAD	STK11	11	7	2.90871	9.81405	0.922387	0.0617566	0.2148	N
LUAD	ABCA13	9	5	3.23452	13.3511	0.886804	0.0748994	0.225443	N
LUAD	MYO18B	9	5	3.23452	13.3511	0.886804	0.0748994	0.225443	N
LUAD	CCDC168	11	8	2.50515	8.00521	0.81955	0.0757779	0.225443	N
LUAD	ABCB1	4	1	6.62152	336.199	0.625468	0.076439	0.225443	N
LUAD	ACSM2A	4	1	6.62152	336.199	0.625468	0.076439	0.225443	N
LUAD	ACSM2B	4	1	6.62152	336.199	0.625468	0.076439	0.225443	N
LUAD	ADAMTS10	4	1	6.62152	336.199	0.625468	0.076439	0.225443	N
LUAD	ADAMTS2	4	1	6.62152	336.199	0.625468	0.076439	0.225443	N
LUAD	ADAMTS5	4	1	6.62152	336.199	0.625468	0.076439	0.225443	N
LUAD	ADAMTS6	4	1	6.62152	336.199	0.625468	0.076439	0.225443	N
LUAD	AKAP6	4	1	6.62152	336.199	0.625468	0.076439	0.225443	N
LUAD	AP3B1	4	1	6.62152	336.199	0.625468	0.076439	0.225443	N
LUAD	APOBR	4	1	6.62152	336.199	0.625468	0.076439	0.225443	N
LUAD	BOD1L1	4	1	6.62152	336.199	0.625468	0.076439	0.225443	N
LUAD	CABIN1	4	1	6.62152	336.199	0.625468	0.076439	0.225443	N
LUAD	CD163	4	1	6.62152	336.199	0.625468	0.076439	0.225443	N
LUAD	CD1E	4	1	6.62152	336.199	0.625468	0.076439	0.225443	N
LUAD	CEP290	4	1	6.62152	336.199	0.625468	0.076439	0.225443	Y
LUAD	CFAP44	4	1	6.62152	336.199	0.625468	0.076439	0.225443	N
LUAD	COL11A2	4	1	6.62152	336.199	0.625468	0.076439	0.225443	N
LUAD	CR1	4	1	6.62152	336.199	0.625468	0.076439	0.225443	N
LUAD	CUX1	4	1	6.62152	336.199	0.625468	0.076439	0.225443	N
LUAD	DENND1A	4	1	6.62152	336.199	0.625468	0.076439	0.225443	N
LUAD	DIDO1	4	1	6.62152	336.199	0.625468	0.076439	0.225443	Y
LUAD	DMXL2	4	1	6.62152	336.199	0.625468	0.076439	0.225443	N
LUAD	EPB41L2	4	1	6.62152	336.199	0.625468	0.076439	0.225443	N
LUAD	EPB41L3	4	1	6.62152	336.199	0.625468	0.076439	0.225443	N
LUAD	FAM83B	4	1	6.62152	336.199	0.625468	0.076439	0.225443	N
LUAD	GLDC	4	1	6.62152	336.199	0.625468	0.076439	0.225443	N
LUAD	GLI1	4	1	6.62152	336.199	0.625468	0.076439	0.225443	N
LUAD	GPRC6A	4	1	6.62152	336.199	0.625468	0.076439	0.225443	N
LUAD	HEATR1	4	1	6.62152	336.199	0.625468	0.076439	0.225443	N
LUAD	IGSF10	4	1	6.62152	336.199	0.625468	0.076439	0.225443	N
LUAD	IL16	4	1	6.62152	336.199	0.625468	0.076439	0.225443	N
LUAD	INHBA	4	1	6.62152	336.199	0.625468	0.076439	0.225443	N
LUAD	ITK	4	1	6.62152	336.199	0.625468	0.076439	0.225443	N
LUAD	ITPKB	4	1	6.62152	336.199	0.625468	0.076439	0.225443	N
LUAD	JPH2	4	1	6.62152	336.199	0.625468	0.076439	0.225443	N
LUAD	KIAA0825	4	1	6.62152	336.199	0.625468	0.076439	0.225443	N
LUAD	LAMA3	4	1	6.62152	336.199	0.625468	0.076439	0.225443	N
LUAD	LILRB1	4	1	6.62152	336.199	0.625468	0.076439	0.225443	N
LUAD	LMOD2	4	1	6.62152	336.199	0.625468	0.076439	0.225443	N
LUAD	LRRTM1	4	1	6.62152	336.199	0.625468	0.076439	0.225443	N
LUAD	MAP1B	4	1	6.62152	336.199	0.625468	0.076439	0.225443	N
LUAD	MIA3	4	1	6.62152	336.199	0.625468	0.076439	0.225443	N
LUAD	MYOM2	4	1	6.62152	336.199	0.625468	0.076439	0.225443	N
LUAD	NID1	4	1	6.62152	336.199	0.625468	0.076439	0.225443	N
LUAD	NPC1L1	4	1	6.62152	336.199	0.625468	0.076439	0.225443	N
LUAD	OR2T11	4	1	6.62152	336.199	0.625468	0.076439	0.225443	N
LUAD	OR2T34	4	1	6.62152	336.199	0.625468	0.076439	0.225443	N
LUAD	OTUD7A	4	1	6.62152	336.199	0.625468	0.076439	0.225443	N
LUAD	PCDHB2	4	1	6.62152	336.199	0.625468	0.076439	0.225443	N
LUAD	PCDHGB3	4	1	6.62152	336.199	0.625468	0.076439	0.225443	N
LUAD	PLCB1	4	1	6.62152	336.199	0.625468	0.076439	0.225443	N
LUAD	POTEE	4	1	6.62152	336.199	0.625468	0.076439	0.225443	N
LUAD	POTEI	4	1	6.62152	336.199	0.625468	0.076439	0.225443	N
LUAD	PPFIA4	4	1	6.62152	336.199	0.625468	0.076439	0.225443	N
LUAD	PREX2	4	1	6.62152	336.199	0.625468	0.076439	0.225443	N
[truncated: 12,751 more rows]

## Sheet: Table S1D
Cancer.type	Gene	CN.Log2FC	CN.FDR	DEG.Log2FC	DEG.FDR	DEP.Log2FC	DEP.FDR
COAD	AAR2	0.280187	0.000394837	0.398946	0.00251978	0.49781	0.00133513
COAD	ABAT	0.0503495	0.0677199	0.755684	0.00526646	0.633301	2.60192e-06
COAD	ACOT8	0.304456	0.000285874	0.425979	0.00977376	0.777181	1.45062e-09
COAD	ADNP	0.323489	0.000102868	0.373237	0.00345314	0.879061	7.63819e-12
COAD	AHCY	0.276372	0.000577164	0.37614	0.009718	0.366094	0.0177321
COAD	ARFGAP1	0.313821	0.000167685	0.559598	0.000219124	0.341329	0.0124348
COAD	ARFGEF2	0.328455	0.000102868	0.405225	0.00408724	0.621172	3.69789e-06
COAD	ARFRP1	0.311013	0.000176078	0.516822	0.000131623	0.425219	0.000501929
COAD	ATP9A	0.323489	0.000102868	0.754552	0.000233252	0.589801	5.15225e-06
COAD	AVL9	0.133369	0.00326897	0.332761	0.0065179	0.489843	0.000861379
COAD	CARS2	0.1544	0.0159837	0.231016	0.0474864	0.523647	1.54232e-05
COAD	CDIPT	0.0764103	0.0432829	0.214028	0.0370689	0.491103	0.00144289
COAD	CHMP4B	0.285832	0.000282616	0.319405	0.01172	0.5949	4.57541e-06
COAD	CPNE1	0.280187	0.000394837	0.725978	0.000643059	0.310309	0.0208063
COAD	CTNNBL1	0.288041	0.000305709	0.443611	0.00100252	0.892197	1.17785e-09
COAD	CTSA	0.317965	0.000104446	0.43837	0.0138123	0.526929	8.06127e-05
COAD	CUL4A	0.160647	0.0120911	0.239133	0.0345139	0.438242	0.000467118
COAD	DDX27	0.328455	0.000102868	0.763669	1.47275e-05	0.902448	1.41158e-12
COAD	DIDO1	0.311803	0.000176078	0.634281	0.000118156	0.777631	3.73026e-07
COAD	DNAAF5	0.119163	0.0099523	0.371713	0.0183428	0.488857	0.00134947
COAD	DNAJC5	0.311013	0.000176078	0.413828	0.000450888	0.350627	0.0211489
COAD	DOCK9	0.160602	0.0120911	0.357391	0.0138033	0.551975	0.000303068
COAD	EPB41L1	0.280187	0.000394837	0.650644	0.00406534	0.550872	0.000242695
COAD	FARP1	0.164023	0.0108502	0.554486	0.0218848	0.606793	6.3849e-05
COAD	GET4	0.120223	0.00983086	0.834554	0.00442835	0.339506	0.0166427
COAD	GSS	0.281938	0.000336903	0.278192	0.0435292	0.370411	0.00266429
COAD	HELZ2	0.313123	0.000176078	0.75827	0.000357933	0.237897	0.0411774
COAD	HM13	0.267705	0.000599331	0.301432	0.0187213	0.403937	0.025507
COAD	HNF4A	0.304958	0.000282616	0.660852	0.00122882	0.939115	9.02668e-11
COAD	HSPH1	0.158526	0.00798027	0.389094	0.00938342	0.924256	3.59633e-10
COAD	KIF3B	0.278889	0.000336903	0.332663	0.0152842	0.627266	0.000202756
COAD	KPNA3	0.174993	0.00548527	0.187427	0.0449821	0.626503	3.83383e-05
COAD	LSM14B	0.321668	0.000102868	0.497699	0.000282563	0.681553	2.06242e-05
COAD	MEPCE	0.102495	0.0173757	0.280726	0.0134719	0.694938	1.32733e-07
COAD	MOCS3	0.323489	0.000102868	0.58624	0.000372569	0.815867	4.10692e-11
COAD	NCOA5	0.321486	0.000102868	0.405876	0.000555056	0.727417	9.83067e-07
COAD	NEK3	0.173944	0.00543518	0.47029	0.009718	0.470424	0.000191177
COAD	NELFCD	0.329131	0.000102868	0.558008	0.000349806	0.408343	0.00662023
COAD	NFS1	0.280187	0.000394837	0.384571	0.00840589	0.652902	3.40843e-06
COAD	NOL4L	0.279033	0.000391751	0.706808	0.00127998	0.579646	5.15528e-06
COAD	NUDCD3	0.129938	0.00342571	0.274048	0.00590257	0.412239	0.0429289
COAD	OGFR	0.311803	0.000176078	0.385262	0.00596318	0.466415	0.00254269
COAD	OSBPL2	0.321668	0.000102868	0.529671	0.000168199	0.898514	1.77192e-09
COAD	PARP4	0.191988	0.016588	0.471642	0.00426943	0.459773	0.0057733
COAD	PCIF1	0.317965	0.000104446	0.428056	0.001617	0.686057	4.39754e-07
COAD	PIGU	0.276372	0.000577164	0.344172	0.0339582	0.591701	3.85229e-05
COAD	PLCG1	0.304079	0.000182438	0.7017	0.000468601	0.71073	3.56055e-06
COAD	PLOD3	0.0973138	0.0199614	0.48533	0.00654955	0.531816	0.000229043
COAD	POFUT1	0.278889	0.000336903	0.596144	0.00220069	0.837563	1.24037e-10
COAD	POR	0.0932256	0.0173757	0.302334	0.0279435	0.35872	0.0358739
COAD	PPP1R3D	0.325789	0.000102868	0.554524	0.0014624	0.470931	0.00462268
COAD	PRPF6	0.311013	0.000176078	0.611536	2.35852e-05	0.796594	3.02779e-08
COAD	PRSS8	0.0811004	0.028954	0.628415	0.000648379	0.686983	6.2141e-07
COAD	PTPN1	0.328	0.000102868	0.344542	0.0049312	0.496234	0.00387733
COAD	PUS7	0.109216	0.00774652	0.276527	0.0250474	0.658471	5.82305e-05
COAD	QPRT	0.0685999	0.0197717	0.776686	0.0180223	0.601489	0.000101026
COAD	RAB22A	0.332235	0.000102868	0.308381	0.00571382	0.337901	0.00423287
COAD	RAE1	0.332235	0.000102868	0.570503	0.000461643	0.849421	5.24532e-11
COAD	RALGAPA2	0.152307	0.0812331	0.482257	0.016186	0.349452	0.00202231
COAD	RALGAPB	0.290778	0.000282616	0.531727	0.00207091	0.674852	8.94752e-07
COAD	RALY	0.288738	0.000282616	0.379204	0.00402937	0.786655	2.73534e-08
COAD	RBM26	0.156235	0.0173757	0.270048	0.0272363	0.430747	0.00865306
COAD	RBM39	0.280187	0.000394837	0.304327	0.00663744	0.621925	6.24388e-05
COAD	REPIN1	0.0980431	0.0173757	0.329549	0.0328522	0.378609	0.0205523
COAD	RNF114	0.328455	0.000102868	0.428483	0.000663547	0.563103	0.000454955
COAD	RPRD1B	0.290397	0.000282616	0.386072	0.0018857	0.920041	4.48722e-12
COAD	SERINC3	0.304958	0.000282616	0.298062	0.0073989	0.576703	1.36377e-05
COAD	SLC25A13	0.0995877	0.0173757	0.240782	0.033785	0.70363	7.72142e-06
COAD	SNX8	0.122155	0.00864988	0.20328	0.0415126	0.263728	0.0358657
COAD	STAU1	0.328455	0.000102868	0.395524	0.00106534	0.923361	1.46722e-12
COAD	STK4	0.304958	0.000282616	0.342226	0.00247239	0.395753	0.00706276
COAD	STX16	0.332235	0.000102868	0.673204	0.000132723	0.581772	0.000932386
COAD	STX4	0.0811004	0.028954	0.260242	0.00407166	0.396357	0.00118811
COAD	TBC1D4	0.156235	0.0173757	0.354615	0.0182399	0.435245	0.0103073
COAD	TBRG4	0.129938	0.00342571	0.243576	0.0421585	0.834541	8.84594e-10
COAD	TM9SF4	0.278889	0.000336903	0.544537	0.00189677	0.733834	3.88585e-07
COAD	TNS3	0.129938	0.00342571	0.386086	0.0283874	0.594284	0.000118414
COAD	TOMM34	0.304958	0.000282616	0.42132	0.0131135	0.604763	6.7486e-05
COAD	TOP1	0.2969	0.000217246	0.255948	0.0131458	0.694649	4.45392e-07
COAD	TPD52L2	0.311013	0.000176078	0.261221	0.0296236	0.410348	0.00511821
COAD	UQCC1	0.281928	0.000336903	0.33674	0.0141923	0.821454	1.77192e-09
COAD	USP7	0.0503495	0.0677199	0.261844	0.0143028	0.946123	2.0988e-11
COAD	VAPB	0.332235	0.000102868	0.424659	0.000471457	0.85844	3.97266e-10
COAD	XPO4	0.141077	0.0220287	0.21955	0.0374733	0.454393	0.00429533
COAD	XPO5	0.0834094	0.0992015	0.329961	0.0266537	0.424274	0.0103964
COAD	YWHAB	0.304958	0.000282616	0.317389	0.0131889	0.925716	6.18771e-12
COAD	ZKSCAN1	0.101323	0.0173757	0.390829	0.0327228	0.417551	0.00104785
COAD	ZMYND8	0.325793	0.000102868	0.650039	0.0023727	0.720908	8.67756e-07
COAD	ZNFX1	0.328455	0.000102868	0.384152	0.00569784	0.501533	0.00116552
HNSCC	ABCC5	0.238516	0.00518564	0.711345	0.00968896	0.565882	6.87405e-06
HNSCC	ACAP2	0.236237	0.00518564	0.484072	0.00885834	0.451166	0.000815302
HNSCC	AGO2	0.127498	0.0270014	0.334485	0.0419155	0.409305	0.00575098
HNSCC	AMZ2	0.0664094	0.0574061	0.225423	0.0274836	0.373646	0.0282956
HNSCC	ASNS	0.162652	0.0547071	0.528398	0.0398291	0.415888	0.00866405
HNSCC	ASXL2	0.0980527	0.0217552	0.251884	0.0332803	0.360119	0.00271803
HNSCC	ATAD2	0.13472	0.0405768	0.528322	0.0070144	0.519676	2.58012e-05
HNSCC	ATAD2B	0.0883163	0.0433904	0.211313	0.0401151	0.552968	0.000110265
HNSCC	ATP11B	0.373263	0.0103544	0.698695	0.00281768	0.501469	0.000242576
HNSCC	CACYBP	0.106679	0.0186112	0.312557	0.0385444	0.565684	2.18705e-06
HNSCC	CENPF	0.121998	0.00874854	0.486436	0.023403	0.539976	0.000194295
HNSCC	CHCHD2	0.277442	0.00995932	0.626217	0.0225808	0.449558	0.00439921
HNSCC	CKAP2L	0.058914	0.0596855	0.378682	0.0475477	0.383794	0.000262339
HNSCC	COA1	0.071678	0.0677531	0.392341	0.00458399	0.50015	0.000156486
HNSCC	DARS2	0.0852405	0.0457085	0.354599	0.0203624	0.603477	2.35945e-05
HNSCC	DCUN1D1	0.364204	0.0122666	0.734519	0.000824266	0.447405	0.0446705
HNSCC	DDX59	0.107111	0.0122666	0.255678	0.0312495	0.556535	0.000410651
HNSCC	DESI2	0.121581	0.00810365	0.400914	0.00328947	0.473148	0.000666104
HNSCC	DLG1	0.244638	0.00518564	0.452504	0.0130841	0.525169	6.79893e-07
HNSCC	EGFR	0.524613	0.0061714	1.80657	2.87882e-09	0.565885	3.64825e-05
HNSCC	EML4	0.107305	0.0104824	0.249093	0.0429988	0.361772	0.0353958
HNSCC	EPHX1	0.132561	0.00518564	0.895961	0.000534321	0.491217	0.000392369
HNSCC	F11R	0.0895493	0.0218928	0.34657	0.0415271	0.622385	4.93752e-06
HNSCC	FAM20B	0.0923231	0.0324153	0.441859	0.00433773	0.441592	0.00457245
HNSCC	FBXO11	0.101199	0.0129606	0.237543	0.0296916	0.296065	0.0233336
HNSCC	GPATCH11	0.105215	0.0115723	0.289201	0.00994489	0.264284	0.0494585
HNSCC	GPNMB	0.0775741	0.0547071	0.72769	0.0156254	0.531012	7.10837e-05
HNSCC	GTF3C2	0.0980527	0.0217552	0.291182	0.0432673	0.54718	3.37396e-06
HNSCC	HEATR1	0.146523	0.00518564	0.305712	0.0348288	0.595012	2.66774e-07
HNSCC	HNRNPL	0.132867	0.0470582	0.257992	0.00374055	0.434273	3.81324e-05
HNSCC	HNRNPU	0.121581	0.00810365	0.343731	0.00132311	0.562405	1.90695e-06
HNSCC	HSD17B7	0.0871587	0.0271238	0.44818	0.0217093	0.481385	0.000583514
HNSCC	IARS2	0.11769	0.00923866	0.332831	0.0150702	0.607463	1.22421e-05
HNSCC	IPO9	0.107796	0.0115941	0.350638	0.012439	0.627062	7.41087e-07
HNSCC	KCTD15	0.13552	0.0529518	0.470674	0.000440625	0.618571	2.96583e-06
HNSCC	KDM3A	0.0951045	0.00914584	0.365501	0.00693976	0.621792	2.66774e-07
HNSCC	KDM5B	0.107796	0.0115941	0.315577	0.0151203	0.445097	0.0013915
HNSCC	KIDINS220	0.0890287	0.0473581	0.200526	0.0217093	0.331001	0.0129959
HNSCC	KLF5	0.127438	0.0677677	0.703752	0.0266529	0.362889	0.00139904
HNSCC	LANCL2	0.524613	0.0061714	1.32751	2.3264e-08	0.544844	0.0066375
HNSCC	LGALS8	0.146523	0.00518564	0.37188	0.00629852	0.536088	3.9769e-05
HNSCC	LIN9	0.132561	0.00518564	0.547809	4.36047e-05	0.315084	0.0436019
HNSCC	LSM14A	0.14385	0.0420138	0.393085	0.00944107	0.442142	0.00473771
HNSCC	MARK1	0.11769	0.00923866	0.513083	0.00161959	0.495543	0.000125524
HNSCC	MSH6	0.101199	0.0129606	0.451617	0.0105199	0.666346	2.81068e-07
HNSCC	MTA3	0.107305	0.0104824	0.339109	0.003945	0.510847	0.000256557
HNSCC	NCAPD2	0.116626	0.0918017	0.482455	0.0311743	0.467705	0.000163493
HNSCC	NUCKS1	0.106324	0.0122666	0.494192	0.000586137	0.635528	7.88629e-07
HNSCC	NUF2	0.0874159	0.0269953	0.536053	0.00687242	0.408672	0.000625257
HNSCC	NUP133	0.127097	0.0061714	0.325457	0.0313196	0.551207	3.07416e-06
HNSCC	OPA1	0.236237	0.00518564	0.283611	0.0445995	0.38968	0.00151339
HNSCC	PAK2	0.244638	0.00518564	0.356428	0.0419155	0.311995	0.0157857
HNSCC	PCYT1A	0.244638	0.00518564	0.328897	0.0197605	0.656442	2.96583e-06
HNSCC	PHC3	0.247185	0.0140866	0.410023	0.0313423	0.388559	0.0223458
HNSCC	PIK3CA	0.239874	0.00897619	0.353273	0.0381605	0.573049	4.92246e-06
HNSCC	POGK	0.0827126	0.0481356	0.362582	0.0132123	0.572113	1.40469e-06
HNSCC	PRKCI	0.247185	0.0140866	0.405682	0.0282056	0.35096	0.0069896
HNSCC	PSPH	0.266252	0.0135353	0.945024	2.49205e-05	0.723946	2.66774e-07
HNSCC	PUM2	0.0911402	0.0395758	0.325773	0.00982319	0.515771	5.92917e-05
HNSCC	PYCR2	0.132561	0.00518564	0.465608	0.00646821	0.546418	0.000789279
HNSCC	RBBP5	0.106324	0.0122666	0.224985	0.0366556	0.4337	0.000390222
HNSCC	RFC4	0.249833	0.00518564	0.540685	0.0175046	0.618089	2.66774e-07
HNSCC	RNF168	0.244638	0.00518564	0.504303	0.00570054	0.539241	2.56747e-06
HNSCC	RNF187	0.129981	0.00518564	0.428291	0.00493368	0.330769	0.00143174
HNSCC	RPRD2	0.114347	0.0217552	0.348849	0.039482	0.532684	0.00024807
HNSCC	RRM2	0.0807618	0.0778684	0.412712	0.0244628	0.389247	0.0090029
HNSCC	RSRC1	0.141899	0.0331766	0.395096	0.0422497	0.486954	6.71998e-06
HNSCC	SMC4	0.141866	0.0331766	0.369272	0.0167441	0.447891	4.72607e-05
HNSCC	SOX2	0.334088	0.00518564	1.20473	0.00885484	0.585102	6.18762e-05
HNSCC	STARD7	0.077434	0.070424	0.372532	0.0157494	0.375254	0.0408861
HNSCC	STX6	0.111516	0.00886652	0.339591	0.0118608	0.494111	3.48585e-06
HNSCC	TARBP1	0.163986	0.010128	0.405706	0.02288	0.442302	0.0077401
HNSCC	TBL1XR1	0.244933	0.0090323	0.472548	0.0440805	0.486865	0.000371295
HNSCC	TOPBP1	0.119798	0.0457085	0.416149	0.0201783	0.426762	9.41204e-05
HNSCC	TP53BP2	0.121386	0.0101876	0.346232	0.03951	0.596731	2.57077e-06
HNSCC	TRA2B	0.244393	0.00518564	0.335586	0.025005	0.309999	0.0274954
HNSCC	TRIP6	0.180755	0.0538592	0.567672	0.00744454	0.568386	5.55728e-05
HNSCC	TRRAP	0.193356	0.0547071	0.381115	0.0306229	0.391602	0.00332876
HNSCC	UBA2	0.149651	0.0333652	0.441329	0.00460833	0.570519	3.07532e-05
HNSCC	UBXN7	0.244638	0.00518564	0.472026	0.0123154	0.597603	1.80829e-06
HNSCC	USP34	0.10396	0.0122666	0.229261	0.0482327	0.277276	0.00617714
HNSCC	USP39	0.094969	0.00886652	0.266785	0.042398	0.532838	4.19907e-05
HNSCC	XPO1	0.10396	0.0122666	0.332395	0.00372258	0.764662	2.64413e-09
HNSCC	XPOT	0.0440803	0.0985667	0.380211	0.00932717	0.772166	9.93223e-10
HNSCC	ZNF638	0.122379	0.00518564	0.237053	0.0303075	0.47224	0.000227745
HNSCC	ZNF687	0.103334	0.0331766	0.335953	0.0346869	0.372801	0.011087
LSCC	ABCC5	0.386138	0.00119927	0.951793	0.000158185	0.806234	8.26488e-12
LSCC	ABCF3	0.410453	0.000803192	0.46924	8.21394e-05	0.677306	5.96003e-07
LSCC	ABHD11	0.142045	0.00143392	0.43191	0.00237917	0.62349	9.4406e-07
LSCC	ABHD17B	0.0827057	0.0947337	0.454423	4.81616e-05	0.663872	2.86284e-06
LSCC	ABHD3	0.126656	0.0171973	0.540048	5.28446e-05	0.767137	7.02941e-08
LSCC	ACAP2	0.281606	0.00109207	0.383596	0.0166812	0.574963	2.3846e-07
LSCC	ACP1	0.0775527	0.0518151	0.306766	0.000468728	0.536867	2.71848e-05
LSCC	ACSS1	0.141716	0.00728974	0.367701	0.0164119	0.547691	8.22108e-06
LSCC	ACTL6A	0.389164	0.000729047	0.637535	1.77589e-05	0.764291	2.14912e-08
LSCC	ACYP1	0.0788978	0.0922715	0.54078	1.34898e-05	0.430468	0.00152177
LSCC	ADAR	0.161827	0.0121924	0.195688	0.0334942	0.77652	4.52089e-09
LSCC	ADCY3	0.0794994	0.0551509	0.431343	0.000453403	0.339558	0.00650929
LSCC	ADD2	0.161698	0.00094959	1.19884	0.00299379	0.38233	0.0121593
LSCC	ADI1	0.0775527	0.0518151	0.2785	0.0256232	0.633324	5.8356e-06
LSCC	AGO2	0.157512	0.0914827	0.450288	0.00324082	0.529207	0.00163048
LSCC	AHCTF1	0.115872	0.00812157	0.301392	0.00123619	0.794733	7.6409e-09
LSCC	AHCY	0.146381	0.0593357	0.532239	0.000284193	0.784581	1.49381e-09
LSCC	AHSA1	0.0807327	0.073736	0.3808	0.000338425	0.685999	2.31515e-07
LSCC	AIF1L	0.106823	0.0134519	1.18128	1.35522e-06	0.837272	5.02298e-10
LSCC	ALG3	0.41803	0.000729047	0.736679	2.10576e-07	0.739946	8.5268e-08
LSCC	ALKBH4	0.210873	0.0009224	0.482004	1.08732e-05	0.526985	0.00449384
LSCC	ALYREF	0.0941311	0.0262109	0.424874	6.81017e-05	0.445304	0.0010738
LSCC	AMZ2	0.129344	0.00253737	0.241766	0.00920868	0.423191	0.00678676
LSCC	ANAPC1	0.0559037	0.093256	0.341975	0.000231959	0.450329	0.000284857
LSCC	ANKS6	0.103994	0.0418715	0.527761	2.15689e-07	0.421709	0.0220709
LSCC	ANP32B	0.103994	0.0418715	0.623058	4.93002e-06	1.05643	8.96618e-15
LSCC	ARHGEF26	0.27524	0.00143392	0.796751	0.00194537	0.550617	5.93891e-05
LSCC	ARMC10	0.204716	0.00094959	0.454609	5.07266e-06	0.69645	1.57994e-06
LSCC	ASB6	0.106823	0.0134519	0.326834	0.000229328	0.520838	8.66241e-05
LSCC	ASNS	0.165572	0.00215533	0.461904	0.00594074	0.621058	4.54164e-07
LSCC	ASPSCR1	0.0941311	0.0262109	0.282319	0.00607412	0.678772	1.33719e-06
LSCC	ATL2	0.115193	0.00227799	0.337848	0.00209301	0.657805	9.39259e-08
LSCC	ATP11B	0.431877	0.0009224	0.443622	0.00484545	0.603736	1.63502e-06
LSCC	AUP1	0.142663	0.00143392	0.228163	0.00249826	0.85887	1.6454e-12
LSCC	B4GALT4	0.10155	0.0924196	0.511733	0.00772637	0.51596	6.75989e-05
LSCC	BAIAP2	0.0859324	0.0418715	0.42948	0.0210471	0.623167	2.53976e-05
LSCC	BAIAP2L1	0.180492	0.00178914	0.419112	0.00158576	0.530649	0.000128343
LSCC	BAZ1B	0.142045	0.00143392	0.356715	3.22573e-06	0.852771	6.9625e-11
LSCC	BDH1	0.291891	0.0009224	0.6017	0.00968553	0.478071	0.000497183
LSCC	BICD2	0.0952601	0.0571056	0.694396	0.000120059	0.768238	1.85373e-09
LSCC	BLMH	0.0965057	0.0798336	0.568432	0.000347291	0.604954	2.81776e-05
LSCC	BOLA1	0.135892	0.0358276	0.486135	0.000454194	0.620173	7.17642e-07
LSCC	BOLA3	0.14226	0.00143514	0.417715	0.000621284	0.727854	2.32862e-09
LSCC	BPTF	0.134061	0.00215533	0.175963	0.0243316	0.759198	3.59705e-09
LSCC	BRD3	0.100869	0.0199819	0.390437	0.00025084	0.667835	1.42978e-06
LSCC	BUD31	0.170069	0.00187071	0.444408	1.42551e-06	0.763143	1.71297e-09
LSCC	C17orf75	0.10147	0.0759294	0.374143	0.00390747	0.490276	0.00028669
LSCC	C1orf131	0.0947105	0.0370498	0.451693	1.93393e-06	0.688055	4.7859e-08
LSCC	C1orf35	0.0843354	0.057082	0.437613	1.90706e-05	0.777748	2.48207e-10
LSCC	C2orf49	0.0609974	0.0694078	0.2203	0.00421048	0.494926	0.000135543
LSCC	C2orf68	0.147205	0.00244194	0.379114	0.000197113	0.407873	0.00138448
LSCC	C9orf78	0.106823	0.0134519	0.355284	6.01096e-06	0.731407	4.21799e-08
LSCC	CABIN1	0.107329	0.0494149	0.341836	0.00111047	0.790616	1.29266e-10
LSCC	CAD	0.104994	0.00286041	0.394489	0.000624131	0.621795	6.36669e-07
LSCC	CAMSAP1	0.101358	0.0196997	0.408939	8.4614e-06	0.674273	8.04604e-09
LSCC	CASKIN2	0.123034	0.00741949	0.320234	0.017787	0.703523	6.9038e-05
LSCC	CBLL1	0.227715	0.0041173	0.496891	4.6216e-05	0.756557	1.306e-07
LSCC	CBWD2	0.0601843	0.070568	0.24479	0.00314901	0.339575	0.00724951
LSCC	CCT7	0.136315	0.00236825	0.468676	8.77017e-07	0.447838	0.0039079
LSCC	CDK12	0.160215	0.0727962	0.456383	0.000194435	0.769739	1.67539e-06
LSCC	CDK5RAP2	0.0973099	0.0417239	0.530621	2.90215e-05	0.454908	9.23406e-05
LSCC	CDK9	0.107285	0.012839	0.168257	0.0456175	0.742159	1.90835e-10
LSCC	CDR2L	0.142595	0.00227799	0.470102	0.000575262	0.382254	0.0158247
LSCC	CEBPZ	0.105882	0.00188465	0.407301	3.18099e-06	0.853553	1.15805e-13
LSCC	CEBPZOS	0.105882	0.00188465	0.321775	0.0105086	0.399477	0.0024054
LSCC	CENPB	0.0943173	0.0799887	0.248118	0.0187428	0.563821	0.00124758
LSCC	CENPF	0.0902987	0.0482647	0.712324	1.47821e-05	0.827668	5.74657e-10
LSCC	CENPO	0.0794994	0.0551509	0.470853	8.36099e-05	0.574338	9.78119e-05
LSCC	CEP68	0.139971	0.00240799	0.412745	0.000148555	0.581659	1.72839e-05
LSCC	CERS2	0.164337	0.0114268	0.210221	0.0149338	0.60882	3.9928e-05
LSCC	CHAC2	0.132782	0.00244194	0.49754	0.00880888	0.740848	1.13274e-09
LSCC	CHCHD10	0.107096	0.0500296	0.735075	5.48776e-06	0.572181	8.65704e-06
LSCC	CHEK2	0.0807568	0.0825139	0.37238	0.00541222	0.560916	6.65667e-06
LSCC	CHML	0.115872	0.00812157	0.508358	0.0023634	0.531687	1.25103e-05
LSCC	CHRAC1	0.157512	0.0914827	0.586959	7.36887e-05	0.715173	9.31941e-09
LSCC	CIZ1	0.107285	0.012839	0.351631	0.000150864	0.659103	2.47282e-08
LSCC	CKAP2L	0.058005	0.0804126	0.730959	2.81158e-07	0.652532	2.16996e-06
LSCC	CKS1B	0.115183	0.0256775	0.602721	1.04285e-05	0.740245	2.34466e-07
LSCC	CKS2	0.0930365	0.0709081	0.657838	6.73945e-06	0.673236	1.63881e-07
LSCC	CLASP1	0.0737462	0.0482647	0.330772	0.00221348	0.696395	2.21884e-06
LSCC	CLIP4	0.103877	0.00299438	0.617676	0.000745059	0.384415	0.00968294
LSCC	CLK2	0.119078	0.0199819	0.196022	0.0419225	0.600422	8.74236e-06
LSCC	CMSS1	0.133921	0.0545843	0.444275	0.000916529	0.777789	5.95817e-11
LSCC	CNPY3	0.115119	0.0787714	0.39217	0.000189186	0.578851	0.000689124
LSCC	CNST	0.115872	0.00812157	0.275294	0.00105633	0.468231	0.00516644
LSCC	COA6	0.110413	0.0147765	0.965912	4.97778e-08	0.521281	0.000831175
LSCC	CORO2A	0.103994	0.0418715	0.553672	0.000757506	0.680309	4.02558e-08
LSCC	COX20	0.115872	0.00812157	0.420862	9.91413e-05	0.875124	8.03751e-14
LSCC	CPSF3	0.0767866	0.0651957	0.310676	0.00241149	0.739812	3.22965e-08
LSCC	CPSF4	0.170069	0.00187071	0.337352	0.00125914	0.662768	1.48906e-06
LSCC	CRKL	0.196727	0.00812157	0.700377	4.28939e-08	0.792045	3.63304e-08
LSCC	CRNKL1	0.118293	0.017974	0.276579	0.00111859	0.720212	3.06333e-10
LSCC	CTSV	0.103994	0.0418715	1.09827	1.4128e-05	0.638793	2.09244e-06
LSCC	CUX1	0.210873	0.0009224	0.564335	5.91313e-05	0.776375	6.35954e-08
LSCC	CWC25	0.136837	0.0640008	0.326319	0.000745059	0.403421	0.0156125
LSCC	DAP3	0.119078	0.0199819	0.217406	0.0111318	0.702867	1.11935e-06
LSCC	DCAF13	0.100593	0.0837718	0.324391	0.00306402	0.823254	8.21713e-12
LSCC	DCAF7	0.123919	0.0114268	0.287885	0.00124832	0.53247	0.000133938
LSCC	DCUN1D1	0.443161	0.000869882	0.460397	0.00785397	0.631034	4.09763e-08
LSCC	DCXR	0.0941311	0.0262109	0.307389	0.0312202	0.347577	0.00294076
LSCC	DDX18	0.0610061	0.0687817	0.29227	0.000264108	0.855072	8.44412e-14
LSCC	DDX31	0.107557	0.0128134	0.465196	3.21312e-08	1.01302	3.70019e-16
LSCC	DDX39A	0.0996029	0.0729423	0.539064	2.3442e-06	0.866913	2.71167e-10
LSCC	DDX42	0.13778	0.0166186	0.243569	0.00541597	0.730477	2.23739e-07
LSCC	DGCR8	0.148415	0.00460098	0.339663	1.38809e-05	0.524753	0.000349527
LSCC	DGUOK	0.14226	0.00143514	0.316188	1.22808e-05	0.437959	0.003698
LSCC	DHCR7	0.178277	0.0270476	0.907313	2.20673e-07	0.909115	4.16668e-11
LSCC	DHX36	0.27524	0.00143392	0.365721	0.00159542	0.739211	1.16215e-09
LSCC	DHX57	0.115193	0.00227799	0.235332	0.0107036	0.559664	6.02576e-05
LSCC	DHX9	0.100642	0.0497288	0.308145	6.39277e-05	0.836086	1.9318e-12
LSCC	DLD	0.231295	0.00367866	0.464396	0.000114136	0.651776	2.05754e-05
LSCC	DLG1	0.291891	0.0009224	0.290523	0.0447911	0.451579	0.00084896
LSCC	DLST	0.0846699	0.0675563	0.198429	0.0287689	0.487289	0.000577978
LSCC	DMKN	0.149425	0.0358276	1.35701	1.04437e-05	0.624189	0.00279782
LSCC	DNAJC19	0.43117	0.000729047	0.590296	8.97422e-05	0.83846	1.38e-09
LSCC	DNAJC2	0.204716	0.00094959	0.551886	2.84868e-08	0.884937	2.29505e-10
LSCC	DNAJC30	0.142045	0.00143392	0.35628	6.37524e-05	0.5832	1.13846e-06
LSCC	DNMT3A	0.0794994	0.0551509	0.251452	0.0467644	0.625483	7.24223e-08
LSCC	DNMT3B	0.151275	0.0140318	0.444124	0.0494008	0.374056	0.0200329
LSCC	DPY30	0.118071	0.00105834	0.278135	0.00303924	0.508219	1.90732e-05
LSCC	DSCC1	0.14121	0.0260375	0.557906	0.000839448	0.736666	3.14333e-09
LSCC	DYNC1H1	0.117411	0.0909035	0.357292	0.000360239	0.780641	3.37761e-10
LSCC	DYNC1I1	0.152563	0.012246	0.615433	0.0431328	0.395915	0.0144144
LSCC	DYNC1I2	0.086091	0.088633	0.215683	0.0147799	0.337457	0.00805903
LSCC	ECT2	0.251546	0.0199819	0.39206	0.0328072	0.572643	1.15307e-05
LSCC	EFNA1	0.119664	0.0199766	0.4887	0.000299754	0.779201	2.01463e-09
LSCC	EGLN1	0.0947105	0.0370498	0.387481	0.00458322	0.468124	0.000259482
LSCC	EHMT1	0.107786	0.012839	0.206574	0.0312824	0.841423	6.57832e-11
LSCC	EIF2A	0.274002	0.00184473	0.321148	0.0026619	0.474362	0.00068038
LSCC	EIF2AK2	0.105882	0.00188465	0.285224	0.0166626	0.53815	4.68757e-05
LSCC	EIF2S2	0.146381	0.0593357	0.312421	0.00790719	0.451946	0.00215327
LSCC	EIF4G1	0.4066	0.000729047	0.490527	3.2497e-05	0.816814	3.17352e-09
LSCC	EIF4H	0.145508	0.00122051	0.318856	4.13639e-05	0.694738	1.09719e-05
LSCC	ENDOG	0.107879	0.0127154	0.797989	3.94994e-08	0.704324	8.23981e-05
LSCC	ENY2	0.113474	0.0460962	0.191245	0.0438738	0.477661	0.00287497
LSCC	EPCAM	0.108306	0.0151745	0.786505	0.000459722	0.7337	6.93089e-09
LSCC	EPHB3	0.4066	0.000729047	1.30495	2.91645e-09	1.06099	3.5596e-15
LSCC	EPHX1	0.0845405	0.0571056	0.909554	3.00199e-05	0.660441	1.00851e-06
LSCC	ESCO1	0.147081	0.00918515	0.464554	8.35279e-06	0.670917	1.56461e-05
LSCC	ESF1	0.119724	0.0186057	0.348128	0.00283075	0.75717	1.17999e-09
LSCC	ESRP1	0.117417	0.0471348	0.402199	0.00439694	0.719558	7.56433e-08
LSCC	EXOC6B	0.136315	0.00236825	0.557368	6.61011e-05	0.571648	1.04688e-05
LSCC	EXOC7	0.137836	0.00209873	0.187596	0.0329434	0.469677	0.000195391
LSCC	EXOC8	0.0947105	0.0370498	0.201481	0.010021	0.460506	0.000473065
LSCC	EXOSC2	0.106823	0.0134519	0.547249	2.9208e-09	0.616273	3.83996e-07
LSCC	FAM136A	0.161698	0.00094959	0.433066	2.14809e-05	0.781853	2.01463e-09
LSCC	FAM185A	0.204716	0.00094959	0.465255	2.21739e-06	0.421477	0.00569926
LSCC	FAM20B	0.104438	0.0358276	0.439444	0.000996457	0.560033	2.24987e-06
LSCC	FAM98C	0.176792	0.0396849	0.50122	5.04356e-06	0.436534	0.0116461
LSCC	FBXL20	0.160215	0.0727962	0.367718	0.007978	0.628202	5.96703e-06
LSCC	FBXO45	0.286829	0.00094959	0.55047	0.000248561	0.556427	5.89249e-06
LSCC	FDPS	0.119078	0.0199819	0.434363	0.000324027	0.478843	0.00393898
LSCC	FERMT1	0.10367	0.0485182	0.566781	0.0106089	0.564455	2.04814e-05
LSCC	FH	0.115872	0.00812157	0.388167	1.09747e-05	0.9148	1.33113e-10
LSCC	FLAD1	0.115183	0.0256775	0.403183	0.000110859	0.518777	2.4029e-05
LSCC	FOXK2	0.112327	0.0150825	0.393188	0.000706277	0.526851	6.21526e-06
LSCC	FTSJ3	0.124642	0.0116197	0.435851	9.35018e-06	0.739241	5.68818e-09
LSCC	FUBP3	0.106823	0.0134519	0.347615	9.59703e-08	1.19521	4.45373e-20
LSCC	FXN	0.0845579	0.0867068	0.351664	0.00277569	0.289176	0.029353
LSCC	FXR1	0.406452	0.000869882	0.486815	0.00169964	0.789546	1.00294e-09
LSCC	GABPB2	0.164337	0.0114268	0.287757	0.0385316	0.324918	0.00805555
LSCC	GCFC2	0.142663	0.00143392	0.273089	0.0211815	0.46372	0.00182981
LSCC	GEN1	0.0866127	0.0347581	0.379287	0.00647592	0.689389	4.09606e-08
LSCC	GFM1	0.292793	0.0009224	0.484768	7.40853e-06	0.741214	5.07114e-08
LSCC	GGPS1	0.110413	0.0147765	0.213078	0.0317005	0.530045	0.000345088
LSCC	GIGYF1	0.18482	0.00143514	0.359386	0.000194226	0.470703	0.000545722
LSCC	GINS1	0.141716	0.00728974	0.707279	2.3442e-06	1.00259	1.28378e-13
LSCC	GIPC1	0.108823	0.0482647	0.465143	0.00124475	0.743788	2.0739e-09
LSCC	GLE1	0.107285	0.012839	0.484362	4.68917e-07	0.860032	3.77911e-12
LSCC	GLI2	0.0737462	0.0482647	1.57137	1.70771e-08	0.48652	0.00171852
LSCC	GMPS	0.29974	0.00109207	0.589087	2.80452e-05	0.860546	1.14872e-10
LSCC	GNA13	0.156628	0.00148371	0.43726	8.94584e-05	0.712519	6.04801e-05
LSCC	GNB1L	0.114844	0.0257474	0.524678	0.000447707	0.563961	0.000231218
LSCC	GNPAT	0.0947105	0.0370498	0.163755	0.02305	0.428567	0.00519245
LSCC	GPATCH11	0.105882	0.00188465	0.211392	0.0148057	0.615764	1.91204e-06
LSCC	GPATCH2	0.0892628	0.0524902	0.225766	0.0166294	0.484031	0.00252393
LSCC	GPATCH4	0.120435	0.0200654	0.453637	1.07993e-05	0.900027	3.28941e-12
LSCC	GPI	0.125785	0.0807217	0.685576	2.38927e-05	0.601882	8.59378e-05
LSCC	GRB7	0.160215	0.0727962	0.873836	1.53934e-05	0.831359	1.87192e-09
LSCC	GRHL1	0.0838525	0.0442355	0.729994	0.000397967	0.745595	2.48717e-08
LSCC	GSK3B	0.110255	0.0819002	0.234482	0.034238	0.525078	0.000158212
LSCC	GSTP1	0.0784828	0.0660401	0.69216	5.35166e-08	1.00917	5.475e-15
LSCC	GTF2E1	0.110255	0.0819002	0.312833	0.00512966	0.525372	0.000604159
LSCC	GTF2I	0.145752	0.00123548	0.311373	0.000109636	0.961391	1.04027e-14
LSCC	GTF3C2	0.118739	0.00190501	0.285778	0.000103818	0.993446	1.29461e-15
LSCC	GTF3C4	0.107557	0.0128134	0.537694	1.89194e-07	1.04746	3.50791e-17
LSCC	GTF3C5	0.0979058	0.0242489	0.57081	1.36373e-06	0.763795	3.48541e-11
LSCC	GTPBP10	0.149551	0.0012013	0.362155	0.000258599	0.688044	1.1677e-06
LSCC	HAUS5	0.149425	0.0358276	0.486135	4.33439e-05	0.33411	0.000936145
LSCC	HAX1	0.16403	0.00998273	0.340556	0.000173087	0.543494	3.00661e-05
LSCC	HDGF	0.121626	0.0178995	0.43067	5.79518e-05	0.395128	0.00046924
LSCC	HDHD3	0.10557	0.0229799	0.573389	2.16415e-05	0.649901	1.60702e-05
LSCC	HEATR1	0.118908	0.0106692	0.436161	3.24928e-06	0.980089	1.08667e-15
LSCC	HIRA	0.108637	0.0334568	0.270345	0.00102577	0.731358	3.98827e-07
LSCC	HK2	0.142663	0.00143392	0.536421	0.0113339	0.652112	1.4815e-06
LSCC	HLTF	0.246396	0.00448389	0.466446	0.00826583	0.530476	0.000108059
LSCC	HNRNPA3	0.11378	0.0154072	0.236486	0.0301263	0.73842	4.01824e-08
LSCC	HNRNPK	0.0829546	0.0984836	0.291529	8.65526e-09	0.846953	5.36274e-12
LSCC	HNRNPL	0.168208	0.0443811	0.288762	0.000191394	0.798349	1.71297e-09
LSCC	HNRNPU	0.115872	0.00812157	0.223235	0.00357376	0.889573	6.51114e-12
LSCC	HSPB1	0.155156	0.00120393	0.556137	0.0143213	0.422459	0.00189945
LSCC	HTRA2	0.142663	0.00143392	0.189913	0.0254739	0.432548	0.000762431
LSCC	IGF2BP2	0.431351	0.0012013	0.928271	0.00169982	0.674866	1.959e-06
LSCC	ILF2	0.170812	0.00720695	0.525172	3.3508e-06	0.629103	5.92003e-07
LSCC	IMMT	0.147205	0.00244194	0.362681	6.43452e-05	0.95623	2.05434e-14
LSCC	IMPACT	0.204982	0.00507573	0.645767	8.2647e-06	0.478957	0.00844583
LSCC	INIP	0.10557	0.0229799	0.216904	0.0189006	0.682572	5.73745e-08
LSCC	INTS2	0.0961299	0.0147297	0.299199	0.00544412	0.561051	2.38395e-05
LSCC	IQGAP3	0.119078	0.0199819	0.663705	2.82694e-05	0.87108	2.91981e-10
LSCC	IRF2BP2	0.110413	0.0147765	0.281924	0.000504974	0.650461	8.14191e-07
LSCC	IRF2BPL	0.0765599	0.088633	0.228808	0.0343935	0.786618	1.07118e-08
LSCC	ISCA1	0.0829546	0.0984836	0.30844	0.00635625	0.679273	4.5959e-08
LSCC	ISG20L2	0.121626	0.0178995	0.346987	2.87978e-05	0.745982	7.4945e-08
LSCC	JAG1	0.104921	0.0493518	0.505789	0.0172544	0.366644	0.0191009
LSCC	KANSL3	0.0619718	0.0675563	0.167873	0.0264412	0.329024	0.00627517
LSCC	KAT7	0.0711564	0.0927831	0.176256	0.0319335	0.612104	3.97029e-07
LSCC	KCTD1	0.189447	0.0241198	0.857661	6.62561e-06	0.718875	9.88695e-09
LSCC	KCTD15	0.125785	0.0807217	0.95697	3.90385e-08	1.02605	1.33984e-14
LSCC	KCTD3	0.0902987	0.0482647	0.333591	0.00227415	0.754356	8.60509e-09
LSCC	KDM3A	0.165422	0.000274331	0.509594	1.77013e-05	0.957012	2.92297e-15
LSCC	KIAA1671	0.107151	0.0497288	0.618864	0.000351718	0.795	2.03944e-09
LSCC	KIF16B	0.124885	0.0135147	0.358795	0.00645221	0.549151	4.33581e-05
LSCC	KLF4	0.117568	0.0169285	0.571211	0.0146164	0.43556	0.000236877
LSCC	KMT2B	0.149425	0.0358276	0.283539	0.0402288	0.554992	0.00107837
LSCC	KPNA2	0.134061	0.00215533	0.528965	2.14809e-05	0.648247	2.81567e-05
LSCC	KPNA4	0.255361	0.0016827	0.409384	8.5847e-06	0.772447	9.07994e-09
LSCC	KRTCAP3	0.118739	0.00190501	0.454216	0.0407591	0.540286	7.84813e-05
LSCC	LCLAT1	0.109768	0.00143392	0.381793	0.000280284	0.629571	4.58453e-07
LSCC	LGALS8	0.118908	0.0106692	0.337067	5.66012e-05	0.498506	0.000185115
LSCC	LGALSL	0.139971	0.00240799	0.570059	0.000820014	0.641023	2.65624e-06
LSCC	LIN37	0.149425	0.0358276	0.311989	0.0073676	0.688652	5.91264e-07
LSCC	LIN9	0.0843354	0.057082	0.569099	1.59104e-05	0.467307	0.00217422
LSCC	LMTK2	0.174691	0.00206268	0.472275	1.75129e-05	0.371114	0.0498442
LSCC	LRPPRC	0.109072	0.00622607	0.382682	0.000524176	0.797588	3.77899e-09
LSCC	LRRC8A	0.107879	0.0127154	0.70687	8.46583e-05	0.55326	2.79446e-05
LSCC	LRWD1	0.210873	0.0009224	0.379955	0.00396863	0.594799	8.7594e-06
LSCC	LSG1	0.237271	0.00878092	0.358962	0.014473	0.592626	1.84482e-06
LSCC	LSM14A	0.125785	0.0807217	0.321429	0.00197247	0.746498	7.04507e-08
LSCC	LYSMD1	0.168064	0.00955022	0.481526	0.000743514	0.286863	0.045109
LSCC	MAFG	0.0941311	0.0262109	0.830773	1.27308e-08	1.05566	1.80814e-16
LSCC	MAT2A	0.147205	0.00244194	0.246608	0.00739553	0.264987	0.0496804
LSCC	MATN2	0.10975	0.060934	1.02155	5.71394e-06	0.755173	4.9382e-07
LSCC	MAVS	0.0943173	0.0799887	0.314612	0.000733189	0.727725	4.60923e-07
LSCC	MBOAT2	0.0767866	0.0651957	0.610498	0.0012336	0.527496	0.00615319
LSCC	MCM7	0.175103	0.00145573	0.676325	2.72603e-07	0.772606	9.1927e-10
LSCC	MDH2	0.155156	0.00120393	0.44344	3.76112e-05	0.926217	1.70729e-12
LSCC	MED1	0.160215	0.0727962	0.384812	6.32473e-05	0.842609	2.63476e-10
LSCC	MED13	0.0961299	0.0147297	0.159146	0.0220519	0.495321	0.000712712
LSCC	MED22	0.0979058	0.0242489	0.334603	5.79518e-05	0.792668	9.2907e-09
LSCC	MED27	0.106823	0.0134519	0.42496	3.57922e-07	0.701615	6.25633e-08
LSCC	MED30	0.13709	0.0185505	0.397628	0.00054917	0.69569	2.77193e-08
LSCC	MED6	0.0953721	0.0418715	0.26565	0.00224473	0.734145	5.37937e-08
LSCC	MEGF9	0.0973099	0.0417239	0.639879	0.000926802	0.664169	1.05571e-07
LSCC	MEPCE	0.185603	0.0014662	0.683313	2.1836e-10	1.10337	3.96021e-17
LSCC	METAP1D	0.0990203	0.0554392	0.453173	0.000292974	0.580588	0.000203259
LSCC	MEX3A	0.119078	0.0199819	0.793316	0.00600297	0.353732	0.0155895
LSCC	MFN1	0.379854	0.000819397	0.399517	0.00235231	0.595643	8.05093e-07
LSCC	MGME1	0.127485	0.0116667	0.678419	7.60801e-10	1.02125	9.24805e-13
LSCC	MIB1	0.165618	0.00597307	0.416003	0.000260644	0.361028	0.0200403
LSCC	MKKS	0.101421	0.0582651	0.286491	0.00649037	0.8201	2.98558e-10
LSCC	MPHOSPH10	0.161698	0.00094959	0.365619	7.10821e-05	1.01456	3.73935e-17
LSCC	MRPL12	0.0877703	0.0381572	0.435037	0.0060369	0.688824	7.11196e-07
LSCC	MRPL14	0.103628	0.0932253	0.389149	0.0006363	0.676192	1.73633e-06
LSCC	MRPL19	0.142663	0.00143392	0.227311	0.00995209	0.65545	9.39787e-07
LSCC	MRPL2	0.115119	0.0787714	0.47586	0.000176368	0.573111	9.83377e-05
LSCC	MRPL24	0.121626	0.0178995	0.368464	0.000672433	0.637791	2.24921e-06
LSCC	MRPL27	0.0751049	0.0889254	0.336622	1.83425e-05	0.58617	3.60717e-06
LSCC	MRPL35	0.147205	0.00244194	0.417462	2.6309e-05	0.692229	2.5697e-07
LSCC	MRPL40	0.108637	0.0334568	0.286282	0.0143079	0.610692	1.80876e-05
LSCC	MRPL41	0.107786	0.012839	0.461016	5.6659e-05	0.650346	2.28804e-07
LSCC	MRPL45	0.135241	0.0692781	0.524127	8.59483e-05	0.729013	4.06469e-09
LSCC	MRPL47	0.389164	0.000729047	0.532868	7.36887e-05	0.643543	3.62137e-06
LSCC	MRPL48	0.11439	0.0778948	0.275669	0.0250397	0.380874	0.000816542
LSCC	MRPL50	0.103994	0.0418715	0.393836	0.000267945	0.598668	1.39388e-05
LSCC	MRPL9	0.168064	0.00955022	0.377147	1.8667e-05	0.689382	2.51e-06
LSCC	MRPS12	0.168208	0.0443811	0.612381	1.32615e-05	0.575393	0.000234941
LSCC	MRPS2	0.100869	0.0199819	0.471015	2.98174e-06	0.650431	1.52779e-05
LSCC	MRPS21	0.135892	0.0358276	0.269371	0.0421661	0.506278	0.0036113
LSCC	MRPS5	0.0723878	0.0178995	0.243467	0.000394951	0.553731	0.00109599
LSCC	MRPS7	0.142595	0.00227799	0.33581	0.00228431	0.613107	0.000206307
LSCC	MRPS9	0.0609974	0.0694078	0.256393	0.00654761	0.702487	8.78838e-06
LSCC	MRRF	0.0913466	0.0523779	0.304037	0.0052419	0.80364	1.19026e-09
LSCC	MSH2	0.108306	0.0151745	0.510233	0.000240044	0.670756	2.44391e-08
LSCC	MSH6	0.108306	0.0151745	0.487127	0.000116886	0.7083	2.10102e-08
LSCC	MTERF3	0.117417	0.0471348	0.441783	2.82694e-05	0.889572	1.71297e-09
LSCC	MTHFD2	0.14226	0.00143514	0.53656	4.94718e-05	0.763564	5.29534e-08
LSCC	MTIF2	0.122634	0.00592621	0.27565	0.000993257	0.606906	9.38032e-05
LSCC	MTX1	0.119664	0.0199766	0.314633	0.00024865	0.86398	1.84332e-11
LSCC	MTX2	0.101313	0.0119447	0.266447	0.0029013	0.727928	9.11537e-09
LSCC	NAA20	0.118293	0.017974	0.688061	1.64197e-09	0.729658	3.08777e-07
LSCC	NAA35	0.0829546	0.0984836	0.370024	0.000126962	0.948673	9.29725e-12
LSCC	NAMPT	0.249527	0.00143514	0.900032	3.02082e-05	0.879169	1.23412e-08
LSCC	NANP	0.14445	0.00658602	0.386554	0.000512908	0.760202	6.51489e-08
LSCC	NCAPH	0.0619718	0.0675563	0.474408	0.000631437	0.915805	5.29573e-12
LSCC	NCBP1	0.103994	0.0418715	0.426926	1.29634e-05	0.694377	8.22813e-08
LSCC	NCBP2	0.286829	0.00094959	0.340372	0.0149198	0.827811	2.04659e-09
LSCC	NCCRP1	0.168208	0.0443811	1.05195	0.00426918	0.336498	0.0285705
LSCC	NCS1	0.106823	0.0134519	0.673042	3.71822e-06	0.70181	3.10523e-08
LSCC	NDC80	0.144415	0.0292891	0.755532	1.3029e-05	0.851733	3.10357e-10
LSCC	NDUFA8	0.0913466	0.0523779	0.534392	1.56677e-07	0.383714	0.0108067
LSCC	NDUFAF5	0.119724	0.0186057	0.229647	0.0416803	0.535834	3.93169e-05
LSCC	NDUFAF7	0.107399	0.00178759	0.229609	0.00145704	0.470486	0.00830335
LSCC	NELFB	0.107786	0.012839	0.358844	2.83003e-05	0.826996	6.15328e-11
LSCC	NFU1	0.145232	0.00162145	0.207492	0.036449	0.362936	0.00101762
LSCC	NIFK	0.0737462	0.0482647	0.511917	1.63618e-07	0.746789	1.43268e-09
LSCC	NIPSNAP3A	0.125615	0.0114268	0.218524	0.0463164	0.386113	0.0245849
LSCC	NIT2	0.133921	0.0545843	0.228117	0.0455916	0.429145	0.000402181
LSCC	NMD3	0.255361	0.0016827	0.228194	0.037504	0.441663	0.000865067
LSCC	NOL10	0.0838525	0.0442355	0.315297	0.000421433	0.828588	4.26448e-14
LSCC	NOL11	0.134061	0.00215533	0.412728	7.6504e-05	0.869162	3.12998e-12
LSCC	NOL8	0.0952601	0.0571056	0.388971	0.000378308	0.870451	3.19307e-14
LSCC	NPC1	0.204381	0.00447304	0.260357	0.0176734	0.399801	0.00492635
LSCC	NPLOC4	0.0877703	0.0381572	0.219324	0.0117471	0.413482	0.00106164
LSCC	NRCAM	0.237705	0.00227799	0.761518	0.0355435	0.39414	0.000904204
LSCC	NSRP1	0.0989376	0.0735293	0.188898	0.0421157	0.693936	1.11313e-05
LSCC	NSUN5	0.142045	0.00143392	0.391639	0.000700164	0.568177	1.82302e-05
LSCC	NTMT1	0.106823	0.0134519	0.470532	1.30811e-08	0.97453	0
LSCC	NTPCR	0.106312	0.0177776	0.439959	2.72223e-06	0.748804	2.18137e-08
LSCC	NTRK2	0.0829546	0.0984836	1.14287	0.0103049	0.628367	5.39572e-07
LSCC	NUDCD1	0.0979141	0.0810155	0.219844	0.0402085	0.457991	0.0356152
LSCC	NUDT8	0.0726159	0.0894302	0.591101	0.0026089	0.62988	3.78061e-07
LSCC	NUF2	0.0868743	0.0932253	0.653671	0.000346541	0.858264	1.47383e-10
LSCC	NUFIP2	0.0821089	0.0759825	0.218512	0.0188362	0.714107	1.38629e-08
LSCC	NUP133	0.0947105	0.0370498	0.260946	0.000607511	0.93157	7.45842e-11
LSCC	NUP188	0.107879	0.0127154	0.390271	6.89115e-05	0.872784	1.48205e-12
LSCC	NUP214	0.106823	0.0134519	0.373269	4.38362e-05	0.905526	6.85969e-12
LSCC	NUP85	0.142595	0.00227799	0.310264	0.000239407	0.78215	9.19843e-09
LSCC	NXT1	0.125911	0.0157596	0.405477	5.66286e-06	0.488104	1.48607e-05
LSCC	OLA1	0.10826	0.0189992	0.401206	0.000191006	0.686716	5.43915e-07
LSCC	OPA1	0.259777	0.00378923	0.317491	0.0145579	0.598546	5.26997e-06
LSCC	ORC5	0.20461	0.00110923	0.513062	2.85413e-07	0.690637	8.37795e-08
LSCC	OTUD6B	0.108736	0.0793237	0.268608	0.021415	0.445658	0.000981251
LSCC	OTUD7B	0.135892	0.0358276	0.255199	0.032702	0.452116	2.02034e-05
LSCC	OXLD1	0.0877703	0.0381572	0.387523	0.000459541	0.451962	0.000331954
LSCC	PAK2	0.286829	0.00094959	0.283595	0.0135247	0.377327	0.0166715
LSCC	PAK4	0.168208	0.0443811	0.52384	0.00064013	0.655339	0.000111864
LSCC	PARL	0.407621	0.0009224	0.525594	0.000178189	0.793114	2.154e-10
LSCC	PARP1	0.0843354	0.057082	0.283107	0.00617132	0.486351	0.000494787
LSCC	PC	0.0713364	0.0810155	0.77024	8.2647e-06	0.731545	1.216e-06
LSCC	PCBP1	0.151827	0.00117335	0.353715	3.01258e-05	0.798581	2.6939e-10
LSCC	PCNA	0.0943173	0.0799887	0.494002	0.000110639	0.823767	9.84617e-10
LSCC	PCYT1A	0.286829	0.00094959	0.56571	5.57098e-05	0.982881	4.72571e-14
LSCC	PCYT2	0.0941311	0.0262109	0.396572	0.00516791	0.510724	0.000348166
LSCC	PDCD2L	0.125785	0.0807217	0.639414	3.397e-05	0.578007	0.000410728
LSCC	PDRG1	0.115987	0.092453	0.306322	0.0206801	0.508192	0.00189864
LSCC	PFN2	0.26947	0.00227799	0.648739	0.00136584	0.708423	7.01511e-09
LSCC	PHB	0.0773605	0.0697654	0.357635	0.000576015	0.512867	3.73412e-06
LSCC	PHF2	0.0952601	0.0571056	0.344354	0.000244891	0.75979	1.04481e-09
LSCC	PIGX	0.286829	0.00094959	0.557448	0.00509306	0.605539	7.77916e-07
LSCC	PIK3CA	0.379854	0.000819397	0.33124	0.0191444	0.518372	0.000189523
LSCC	PLD1	0.235387	0.0494007	0.60805	0.00217094	0.486044	0.000883706
LSCC	PMF1	0.119078	0.0199819	0.187726	0.0384122	0.278585	0.0328415
LSCC	PMPCA	0.101358	0.0196997	0.321317	2.3167e-05	0.70756	2.03289e-06
LSCC	PMPCB	0.204716	0.00094959	0.302071	0.000292974	0.713762	1.48184e-06
LSCC	PMVK	0.115183	0.0256775	0.251741	0.0366637	0.444302	0.000220594
LSCC	PNO1	0.130216	0.00372056	0.429081	0.0001033	0.470068	0.000128013
LSCC	PNPLA8	0.237705	0.00227799	0.289135	0.0130626	0.645786	5.4334e-05
LSCC	PNPT1	0.114631	0.00797253	0.258394	0.0165125	0.700379	6.78284e-08
LSCC	POLE3	0.10557	0.0229799	0.614338	6.52488e-10	1.09068	1.47017e-16
LSCC	POLG2	0.170523	0.0016872	0.206731	0.0339936	0.698955	2.70311e-05
LSCC	POLR1A	0.147205	0.00244194	0.338049	0.00091862	0.606173	4.89266e-06
LSCC	POLR1B	0.058005	0.0804126	0.427419	2.14387e-05	0.618437	6.43748e-08
LSCC	POLR1C	0.115119	0.0787714	0.557948	2.52969e-05	0.796792	5.96346e-09
LSCC	POLR2H	0.4066	0.000729047	0.547831	5.72983e-05	0.737011	2.05927e-09
LSCC	POLR2J	0.210769	0.000927572	0.498443	2.32432e-06	0.437451	0.000285142
LSCC	POLR3C	0.171047	0.00597307	0.307432	0.000596211	0.526584	4.81718e-06
LSCC	POLR3F	0.127485	0.0116667	0.319218	0.00122753	0.392186	0.000198793
LSCC	POM121C	0.155156	0.00120393	0.380684	0.00152523	0.760185	1.72289e-09
LSCC	POP1	0.10975	0.060934	0.283564	0.0211815	0.674073	4.54164e-07
LSCC	POP7	0.193566	0.00163977	0.525617	5.22679e-07	0.528577	0.000281349
LSCC	POR	0.155156	0.00120393	0.404921	0.00766295	0.587432	6.0601e-05
LSCC	PPIL2	0.155246	0.0170394	0.409153	1.64137e-05	0.755102	7.74134e-07
LSCC	PPM1G	0.118739	0.00190501	0.339636	0.000174451	0.725788	9.04752e-09
LSCC	PPM1L	0.255361	0.0016827	0.792323	0.000296013	0.701668	5.75614e-08
LSCC	PRKAB2	0.180188	0.00582625	0.32188	0.00667746	0.305136	0.032438
LSCC	PRKRA	0.0818178	0.0696095	0.244174	0.011705	0.520538	0.000847725
LSCC	PRKRIP1	0.210873	0.0009224	0.336931	1.67641e-05	0.460125	0.00347334
LSCC	PRPF3	0.135892	0.0358276	0.386817	0.000263976	0.777378	4.24395e-10
LSCC	PRPF4	0.10557	0.0229799	0.676854	3.61894e-06	0.787418	6.71407e-11
LSCC	PRPSAP1	0.137802	0.00209873	0.375251	0.00149572	0.447357	0.00174589
LSCC	PRRC2B	0.106823	0.0134519	0.494899	3.01481e-05	0.940051	7.18623e-13
LSCC	PSEN1	0.0771124	0.0885498	0.140771	0.0465458	0.32774	0.0108367
LSCC	PSMC2	0.204716	0.00094959	0.377603	8.47025e-06	0.897554	2.14566e-11
LSCC	PSMC5	0.124642	0.0116197	0.362543	0.000396166	0.513013	9.22399e-05
LSCC	PSMD11	0.10147	0.0759294	0.494261	7.00262e-05	0.54671	1.77426e-05
LSCC	PSMD12	0.134061	0.00215533	0.213567	0.0482967	0.287201	0.0364675
LSCC	PSMD2	0.423002	0.000729047	0.510264	0.000237603	0.866724	5.20308e-11
LSCC	PSMD4	0.168064	0.00955022	0.412394	8.4913e-05	0.402301	0.0106145
LSCC	PSMD8	0.176792	0.0396849	0.501781	5.53419e-05	0.613698	4.39286e-06
LSCC	PSME4	0.132782	0.00244194	0.184036	0.0220657	0.665364	3.03016e-08
LSCC	PTBP3	0.101561	0.0296515	0.285484	0.00615691	0.519578	0.000802422
LSCC	PTCD3	0.147205	0.00244194	0.253348	0.00687814	0.649361	2.016e-05
LSCC	PTDSS1	0.117417	0.0471348	0.674815	8.09459e-06	0.540477	3.94903e-05
LSCC	PTGES2	0.107285	0.012839	0.501664	4.29305e-07	0.744046	6.64009e-07
LSCC	PTGR1	0.107092	0.0211239	1.89047	7.95286e-11	1.09851	5.95285e-14
LSCC	PTGR2	0.0774376	0.0893507	0.367939	0.00192043	0.54753	0.000528982
LSCC	PTPN3	0.106705	0.0219554	0.393044	0.00393707	0.549828	7.65997e-05
LSCC	PTRH1	0.106105	0.0143818	0.521795	8.30029e-06	0.367525	0.0348266
LSCC	PTRH2	0.0816554	0.0503688	0.468252	5.99901e-06	0.699105	2.7536e-08
LSCC	PUM2	0.0932347	0.0200202	0.295192	4.02836e-05	0.952794	1.88679e-13
LSCC	PUS7	0.208082	0.00109207	0.65986	2.54903e-07	0.88229	1.16645e-11
LSCC	PYCR2	0.0843354	0.057082	0.560092	2.87499e-07	0.696808	2.14428e-06
LSCC	RAB10	0.0794994	0.0551509	0.302256	0.00264065	0.437145	0.0038506
LSCC	RAB14	0.0913466	0.0523779	0.182618	0.0438628	0.33013	0.00383908
LSCC	RAB25	0.119078	0.0199819	0.478003	0.00599617	0.600332	1.70621e-05
LSCC	RAD21	0.127351	0.0280872	0.36202	0.0014319	0.518438	5.41046e-06
LSCC	RAD23B	0.119379	0.0149956	0.457593	1.08339e-08	0.661441	5.06125e-07
LSCC	RAD51C	0.0775723	0.0983673	0.326186	0.0052281	0.663502	5.1154e-08
LSCC	RALB	0.0604629	0.0715524	0.589055	0.000177726	0.748466	6.0263e-06
LSCC	RANBP1	0.148415	0.00460098	0.602566	3.57922e-07	1.01341	1.08667e-15
LSCC	RBBP8	0.197187	0.00406777	0.484175	0.00267835	0.43813	0.00628038
LSCC	RBM12B	0.117417	0.0471348	0.207705	0.0442938	0.588768	9.83922e-06
LSCC	RBM18	0.0913466	0.0523779	0.263284	0.00276912	0.540921	6.9549e-06
LSCC	RBM34	0.110413	0.0147765	0.266984	0.0343235	0.543537	6.08599e-05
LSCC	RBM42	0.149425	0.0358276	0.463589	2.71226e-05	0.643371	2.92909e-05
LSCC	RBM8A	0.171047	0.00597307	0.358098	0.000741451	0.485445	0.000183558
LSCC	RC3H2	0.0913466	0.0523779	0.184666	0.0309573	0.40919	0.0018553
LSCC	RECQL5	0.131902	0.00299438	0.272404	0.00824663	0.63659	1.40531e-06
LSCC	REXO4	0.0979058	0.0242489	0.500804	1.0737e-08	1.09213	0
LSCC	RFC2	0.145752	0.00123548	0.472726	5.51781e-06	0.837451	6.13239e-11
LSCC	RFC4	0.319829	0.00119927	0.653121	4.8404e-05	0.805876	6.13239e-11
LSCC	RHBDD2	0.155156	0.00120393	0.279795	0.0147845	0.510051	0.000151976
LSCC	RHOT1	0.110108	0.0551509	0.230112	0.0111073	0.500795	4.39606e-05
LSCC	RIOK3	0.214629	0.00284577	0.464093	0.000103587	0.623548	5.63926e-06
LSCC	RIT1	0.119078	0.0199819	0.593283	0.000303796	0.413834	0.00026419
LSCC	RMI1	0.0829546	0.0984836	0.718327	6.90601e-06	0.705444	3.52379e-08
LSCC	RMND5A	0.165422	0.000274331	0.523257	4.99331e-05	0.727589	6.55083e-07
LSCC	RNF168	0.286829	0.00094959	0.606013	0.000122513	0.823969	4.27364e-11
LSCC	RNF20	0.103994	0.0418715	0.383207	2.59916e-05	0.582644	0.000197373
LSCC	ROCK2	0.0838525	0.0442355	0.208797	0.0248622	0.228214	0.0403704
LSCC	RPL12	0.106449	0.0140318	0.343944	0.00158353	0.277117	0.0272019
LSCC	RPL23	0.136837	0.0640008	0.404326	0.00462682	0.47157	0.00322444
LSCC	RPL7L1	0.115119	0.0787714	0.505493	3.69682e-06	0.950723	1.66129e-15
LSCC	RPRD2	0.15291	0.0163971	0.217473	0.0461747	0.690236	8.22619e-08
LSCC	RRM2	0.0838525	0.0442355	0.675315	4.70066e-06	0.710675	2.21714e-07
LSCC	RRP36	0.115119	0.0787714	0.349973	0.000320404	0.696262	3.58891e-07
LSCC	RSBN1L	0.148582	0.00124816	0.186721	0.0446912	0.788744	7.31902e-10
LSCC	RSRC1	0.287029	0.0011026	0.436213	0.000278755	0.662261	3.37321e-06
LSCC	RTKN	0.142663	0.00143392	0.424955	0.00041871	0.788513	2.44391e-08
LSCC	RXRA	0.100869	0.0199819	0.553037	9.89268e-05	0.800707	4.66194e-09
LSCC	S100A11	0.163534	0.012246	0.367319	0.0210993	0.404124	0.000187715
LSCC	SAMD12	0.158744	0.0142285	0.673913	0.00318236	0.74541	2.10364e-08
LSCC	SAMD4B	0.141951	0.0824144	0.531509	0.000169388	0.566676	0.000427996
LSCC	SAP30BP	0.131902	0.00299438	0.179578	0.017524	0.593691	1.23818e-05
LSCC	SARS2	0.168208	0.0443811	0.518831	0.000643384	0.484422	0.00215908
LSCC	SBDS	0.170564	0.00293528	0.351928	0.00156121	0.663578	1.80376e-06
LSCC	SBSN	0.149425	0.0358276	2.3289	0.000104003	0.631334	0.000602719
LSCC	SDE2	0.0843354	0.057082	0.23901	0.00386408	0.678819	7.97875e-09
LSCC	SENP2	0.425479	0.00141303	0.846048	4.78797e-06	0.895833	1.56503e-11
LSCC	SENP5	0.286829	0.00094959	0.366564	0.0005903	0.55879	0.000164562
LSCC	SET	0.107879	0.0127154	0.551059	3.87239e-11	0.845836	1.86657e-11
LSCC	SETDB1	0.164337	0.0114268	0.250009	0.0218909	0.486148	8.13291e-05
LSCC	SF3B4	0.135892	0.0358276	0.405774	0.000284963	0.460259	0.000272848
LSCC	SF3B6	0.0794994	0.0551509	0.255335	0.0173962	0.480714	0.000336907
LSCC	SIAH2	0.270634	0.00193123	0.511998	0.00512442	0.460637	0.00529349
LSCC	SIPA1L2	0.106312	0.0177776	0.603836	0.000245581	0.760183	9.16167e-07
LSCC	SIPA1L3	0.203614	0.0171973	0.604122	0.000149922	0.737369	7.28949e-06
LSCC	SLC12A9	0.193877	0.00163506	0.236435	0.039073	0.421558	0.0104758
LSCC	SLC1A4	0.139971	0.00240799	0.675891	0.000959396	0.522991	0.000255387
LSCC	SLC25A1	0.10074	0.0527904	0.522422	5.77965e-05	0.749625	3.83234e-08
LSCC	SLC25A10	0.0877703	0.0381572	0.360268	0.0309316	0.494465	0.00171219
LSCC	SLC25A12	0.086091	0.088633	0.23272	0.0118407	0.455225	0.000886326
LSCC	SLC27A4	0.107285	0.012839	0.583549	1.62155e-05	0.615222	1.59638e-05
LSCC	SLC4A1AP	0.118739	0.00190501	0.209906	0.00239165	0.714804	2.35527e-06
LSCC	SLC9A3R1	0.142595	0.00227799	0.672347	0.00186554	0.538516	3.52411e-05
LSCC	SLIRP	0.079492	0.0822956	0.482237	3.8423e-05	0.874114	5.49946e-11
LSCC	SLX4IP	0.101421	0.0582651	0.391934	4.00194e-05	0.365132	0.00574523
LSCC	SMARCB1	0.12491	0.0178995	0.329967	0.000594639	0.30748	0.0172547
LSCC	SMC2	0.119464	0.0147765	0.644186	3.09779e-06	0.972563	1.17188e-14
LSCC	SMC4	0.256578	0.00163506	0.501174	0.000626541	0.976396	4.79039e-15
LSCC	SMG5	0.119078	0.0199819	0.230539	0.0169325	0.310513	0.00817321
LSCC	SMG7	0.100642	0.0497288	0.283942	0.0116919	0.639492	1.20452e-06
LSCC	SMG8	0.0816554	0.0503688	0.293597	0.000604149	0.685252	1.78022e-07
LSCC	SMYD2	0.0902987	0.0482647	0.236905	0.00418867	0.701103	1.47466e-05
LSCC	SNAPC4	0.101358	0.0196997	0.310335	0.00263167	0.366425	0.0199856
LSCC	SNRNP200	0.0619718	0.0675563	0.256507	0.00470026	0.588104	1.01388e-05
LSCC	SNRNP27	0.151827	0.00117335	0.242517	0.00489984	0.392499	0.00392037
LSCC	SNRPB2	0.124885	0.0135147	0.299729	0.00234071	0.497985	5.2758e-05
LSCC	SNRPD1	0.147081	0.00918515	0.713783	8.73293e-08	0.392725	0.00095279
LSCC	SNRPD3	0.107151	0.0497288	0.44271	1.84651e-05	0.794898	4.37161e-10
LSCC	SNRPG	0.161698	0.00094959	0.450033	2.73788e-05	0.643486	6.16334e-06
LSCC	SNW1	0.079492	0.0822956	0.334984	7.82483e-05	0.802676	1.77427e-09
LSCC	SP3	0.10826	0.0189992	0.205611	0.0133375	0.563414	0.000119097
LSCC	SPATA20	0.0751049	0.0889254	0.278974	0.0158108	0.417402	0.00309407
LSCC	SPIN1	0.0828536	0.0991216	0.268253	0.00412238	0.79137	1.62152e-08
LSCC	SPR	0.136315	0.00236825	0.486852	0.00158353	0.640479	2.22549e-07
LSCC	SPRR3	0.167615	0.008406	1.53879	0.00897442	0.467409	0.00442198
LSCC	SPRTN	0.0947105	0.0370498	0.342805	0.00174299	0.615559	8.46846e-05
LSCC	SPTBN2	0.0713364	0.0810155	0.537708	0.000603267	0.575891	3.5443e-05
LSCC	SPTLC1	0.101959	0.0485863	0.325833	0.000371795	0.852595	2.98105e-10
LSCC	SRP9	0.0845405	0.0571056	0.306077	0.0474157	0.488068	0.00201193
LSCC	SRPK2	0.205686	0.00120798	0.379443	2.64518e-05	0.809649	1.03332e-06
LSCC	SRRT	0.193877	0.00163506	0.295253	8.83496e-05	0.707208	1.97071e-09
LSCC	SRSF2	0.0786529	0.050013	0.156652	0.0352166	0.468221	2.10415e-05
LSCC	SRSF7	0.115193	0.00227799	0.220745	0.000454081	0.57828	9.49748e-06
LSCC	STAMBP	0.14226	0.00143514	0.27899	0.00149375	0.716494	9.34815e-09
LSCC	STARD7	0.0687228	0.0245622	0.445901	1.3521e-05	0.791913	4.14913e-09
LSCC	STON2	0.079492	0.0822956	0.580757	0.00308347	0.389972	0.00058891
LSCC	SUPT7L	0.118739	0.00190501	0.106944	0.0480211	0.701871	9.32689e-08
LSCC	SURF2	0.0979058	0.0242489	0.636859	1.89489e-09	0.595768	2.92671e-06
LSCC	SURF6	0.0979058	0.0242489	0.401638	3.00815e-05	0.833365	3.77732e-09
LSCC	SYPL1	0.249527	0.00143514	0.746076	8.34371e-06	0.743998	4.66352e-05
LSCC	TACO1	0.123919	0.0114268	0.474443	1.88461e-05	0.681756	8.54424e-07
LSCC	TARBP1	0.110413	0.0147765	0.39363	0.000622554	0.545406	7.29805e-07
LSCC	TARS2	0.167115	0.00998273	0.309424	0.00574531	0.722799	6.58642e-08
LSCC	TASP1	0.119724	0.0186057	0.201705	0.0310583	0.331331	0.0212538
LSCC	TBC1D2	0.103994	0.0418715	0.456718	0.00704587	0.417963	0.000665554
LSCC	TBCB	0.149425	0.0358276	0.282315	0.00747596	0.384584	0.0181843
LSCC	TBCC	0.115119	0.0787714	0.434367	1.86689e-05	0.774426	6.18283e-05
LSCC	TBCE	0.110413	0.0147765	0.26303	0.00981171	0.767667	2.51044e-08
LSCC	TBL1XR1	0.35174	0.0009224	0.53335	0.00225461	0.672334	7.89325e-07
LSCC	TECR	0.108823	0.0482647	0.436271	0.00159089	0.472058	0.000252723
LSCC	TEX10	0.103994	0.0418715	0.557013	1.22147e-07	0.98931	2.69091e-15
LSCC	TEX2	0.130282	0.00885391	0.337476	0.00126632	0.606213	8.91531e-06
LSCC	TFB2M	0.115872	0.00812157	0.431532	3.16895e-05	0.889803	2.48248e-12
LSCC	TFIP11	0.0902914	0.0663735	0.284037	0.00065445	0.496295	1.29877e-05
LSCC	TFRC	0.286829	0.00094959	0.434368	0.0288814	0.483535	3.97911e-05
LSCC	TGIF1	0.136663	0.040821	0.387178	0.000331007	0.819256	1.58937e-10
LSCC	TLE1	0.0863971	0.0850749	0.246619	0.0429863	0.355413	0.0283997
LSCC	TLK1	0.086091	0.088633	0.359366	0.00122317	0.828598	7.596e-08
LSCC	TMEM141	0.090689	0.0504189	0.538557	3.16895e-05	0.516737	1.14975e-05
LSCC	TMEM17	0.139136	0.00313595	0.744205	4.45155e-05	0.473441	0.000358403
LSCC	TMEM245	0.106705	0.0219554	0.258243	0.020392	0.606151	4.26367e-06
LSCC	TMEM41A	0.425479	0.00141303	0.579304	9.172e-05	0.450411	0.00075175
LSCC	TOMM20	0.110413	0.0147765	0.437693	3.34568e-05	0.779173	3.61121e-09
LSCC	TOP3B	0.155246	0.0170394	0.436445	0.000331109	0.780006	2.44391e-08
LSCC	TOR2A	0.106105	0.0143818	0.255915	0.0159927	0.399693	0.00125439
LSCC	TP63	0.341882	0.000869882	0.939548	0.00300301	0.799202	2.72378e-11
LSCC	TPX2	0.131073	0.0424376	0.640176	1.85803e-05	0.730905	1.49865e-07
LSCC	TRA2B	0.426232	0.00109207	0.650996	8.71012e-05	0.719195	5.25998e-09
LSCC	TRIM11	0.0836192	0.0577916	0.280269	0.00179838	0.689861	2.23316e-06
LSCC	TRIM56	0.196643	0.00143392	0.243488	0.0268204	0.739411	1.12152e-07
LSCC	TRIM59	0.255361	0.0016827	0.635455	0.00021578	0.628135	4.03613e-06
LSCC	TRIP6	0.193877	0.00163506	0.278038	0.0467809	0.480502	0.00046424
LSCC	TRMT10C	0.107123	0.0935632	0.376378	0.00235323	0.746544	4.21332e-09
LSCC	TRMT2A	0.148415	0.00460098	0.339145	0.000154351	0.76175	6.2521e-07
LSCC	TRMT6	0.10367	0.0485182	0.317165	0.00747628	0.727645	1.12589e-08
LSCC	TRMT61B	0.103877	0.00299438	0.3273	0.000497315	0.607533	2.84717e-05
LSCC	TRRAP	0.185208	0.00148371	0.274459	0.00464389	0.593079	1.43138e-06
LSCC	TRUB2	0.107285	0.012839	0.52216	6.61694e-10	0.685607	3.31329e-06
LSCC	TSEN15	0.0970175	0.058307	0.349805	0.00436341	0.408107	0.00409684
LSCC	TSEN54	0.123034	0.00741949	0.348476	0.00422119	0.518509	6.02831e-05
LSCC	TSKU	0.113614	0.0766513	0.714173	3.68565e-05	0.479081	0.00164369
LSCC	TSN	0.0737462	0.0482647	0.459592	8.09459e-06	0.662373	2.14799e-05
LSCC	TSTD2	0.103994	0.0418715	0.203927	0.0120822	0.324738	0.00106164
LSCC	TTC14	0.406579	0.0009224	0.319998	0.0323126	0.687471	4.43922e-08
LSCC	TTF1	0.107557	0.0128134	0.440954	8.53378e-07	0.831002	2.37038e-10
LSCC	TTL	0.058005	0.0804126	0.325754	7.81137e-05	0.409571	0.00198931
LSCC	TUBB4B	0.107786	0.012839	0.665666	1.53033e-09	0.822001	1.98236e-09
LSCC	TUFT1	0.168064	0.00955022	0.792814	0.000124244	0.772955	2.01463e-09
LSCC	TXN	0.106705	0.0219554	1.2191	1.3607e-11	1.15233	0
LSCC	TXNRD2	0.136859	0.0116197	0.317283	0.00159726	0.395869	0.0342395
LSCC	TYMS	0.137293	0.0566453	0.8223	6.10775e-05	0.50332	0.00230881
LSCC	TYW1	0.128023	0.00143407	0.322216	0.000289964	0.423336	0.00755653
LSCC	UBA2	0.125785	0.0807217	0.505677	1.62478e-05	0.746012	1.49371e-07
LSCC	UBAC1	0.101358	0.0196997	0.38664	9.41164e-05	0.477952	0.000657338
LSCC	UBAP2L	0.16403	0.00998273	0.230308	0.00755149	0.860063	2.09657e-09
LSCC	UBE2L3	0.175738	0.00544947	0.398675	0.000201544	0.481689	0.0231037
LSCC	UBE2O	0.137802	0.00209873	0.451348	3.30381e-05	0.646612	1.15279e-06
LSCC	UBE2Q1	0.161827	0.0121924	0.339639	0.000148555	0.378517	0.00489732
LSCC	UBQLN1	0.0829546	0.0984836	0.264557	0.00252892	0.395489	0.00188169
LSCC	UBQLN4	0.119078	0.0199819	0.432626	5.07417e-05	0.626355	4.56228e-05
LSCC	UBXN7	0.286829	0.00094959	0.449449	0.000623449	0.877404	8.26222e-12
LSCC	UQCRB	0.117417	0.0471348	0.227095	0.0317503	0.444994	0.0168008
LSCC	URB2	0.0947105	0.0370498	0.424454	0.000181016	0.647016	5.39535e-08
LSCC	USP13	0.389164	0.000729047	0.49059	0.00351006	0.512144	0.000227452
LSCC	USP14	0.136457	0.0436862	0.325311	0.0100951	0.383623	0.0232174
LSCC	USP34	0.142379	0.00360019	0.157044	0.0372296	0.419389	0.00186451
LSCC	USP39	0.147205	0.00244194	0.338055	0.00367016	0.722581	1.1483e-08
LSCC	UTP23	0.127351	0.0280872	0.235336	0.02893	0.410502	0.000374538
LSCC	UTP6	0.110108	0.0551509	0.266351	0.00332351	0.713973	1.57544e-08
LSCC	VKORC1L1	0.124987	0.00175603	0.338139	0.000150864	0.728309	2.64081e-09
LSCC	VPS72	0.168064	0.00955022	0.552508	5.39104e-06	0.640518	1.3928e-06
LSCC	VSNL1	0.0866127	0.0347581	0.730876	0.014017	0.608873	7.92525e-07
LSCC	WDR43	0.103877	0.00299438	0.375238	0.000191477	0.857572	2.11518e-12
LSCC	WDR5	0.100869	0.0199819	0.535451	1.3465e-08	0.82972	9.82844e-12
LSCC	WDR62	0.149425	0.0358276	0.698611	5.41796e-05	0.808361	1.49381e-09
LSCC	XPA	0.103994	0.0418715	0.389873	0.00885175	0.472797	8.01798e-05
LSCC	XPO1	0.142379	0.00360019	0.321931	0.00037707	0.852214	3.62929e-11
LSCC	XPO5	0.115119	0.0787714	0.603354	2.19878e-06	0.868886	2.28152e-11
LSCC	XPR1	0.104797	0.035841	0.31893	0.025426	0.516337	0.000121579
LSCC	XRN2	0.118293	0.017974	0.204247	0.012016	0.697201	4.31138e-09
LSCC	YEATS2	0.456207	0.000729047	0.756354	1.42116e-07	0.45043	0.00525701
LSCC	YES1	0.146628	0.0298615	0.432669	0.000932717	0.561325	2.02278e-05
LSCC	YLPM1	0.0846699	0.0675563	0.239982	0.00367158	0.71652	2.37253e-08
LSCC	YWHAG	0.155156	0.00120393	0.476311	2.40923e-06	0.748162	2.03744e-08
LSCC	YWHAQ	0.0767866	0.0651957	0.347237	0.000448963	0.718864	5.80671e-10
LSCC	ZBTB14	0.185122	0.00981285	0.221672	0.00306402	0.357044	0.0468623
LSCC	ZBTB43	0.106449	0.0140318	0.309028	0.000432021	0.748789	2.18392e-09
LSCC	ZC3H8	0.0568485	0.0880255	0.421677	6.7509e-05	0.966855	1.28589e-14
LSCC	ZKSCAN1	0.175103	0.00145573	0.304423	0.000648858	0.770186	3.92477e-09
LSCC	ZNF146	0.15388	0.0309045	0.431723	2.75627e-05	0.942978	7.46333e-13
LSCC	ZNF277	0.165149	0.00389604	0.233866	0.0187979	0.405319	0.0197445
LSCC	ZNF318	0.115119	0.0787714	0.347553	0.0133375	0.475363	0.00375129
LSCC	ZNF462	0.118833	0.0154588	0.437399	0.00863974	0.585483	1.0545e-05
LSCC	ZNF638	0.161698	0.00094959	0.164973	0.0264631	0.771876	3.72689e-10
LSCC	ZNF639	0.379854	0.000819397	0.507404	0.000993356	0.454358	0.00799691
LSCC	ZNF687	0.168064	0.00955022	0.398906	0.000389848	0.766309	3.51223e-11
LSCC	ZSCAN21	0.175103	0.00145573	0.313064	0.00205746	0.416323	0.0141563
LUAD	ACIN1	0.10798	0.0614044	0.237199	0.00197075	0.693946	5.82767e-07
LUAD	ADAR	0.144742	0.0248167	0.219354	0.0243506	0.588464	3.00628e-05
LUAD	ADNP	0.129384	0.0378495	0.369895	1.07454e-05	0.801847	2.76516e-09
LUAD	AJUBA	0.10798	0.0614044	0.387567	0.0396964	0.442942	0.0111566
LUAD	ANLN	0.147725	0.0443105	0.616854	0.0264078	0.713498	2.14071e-08
LUAD	APEX1	0.133232	0.0362068	0.255427	0.0346501	0.549868	0.000108808
LUAD	ARHGAP5	0.186365	0.0388298	0.42936	0.00307331	0.643692	1.6217e-05
LUAD	ASH1L	0.144742	0.0248167	0.261219	0.00986291	0.359162	0.0193872
LUAD	ATL2	0.062289	0.0612166	0.269133	0.0164628	0.48901	1.61799e-05
LUAD	AUP1	0.0536927	0.094861	0.20475	0.00472862	0.370416	0.0427492
LUAD	BAZ1A	0.273771	0.0248167	0.50291	0.00062991	0.722827	3.51257e-07
LUAD	BOLA3	0.0536927	0.094861	0.454107	0.00148489	0.394605	0.0344756
LUAD	BPIFA1	0.0843509	0.0803069	2.90008	1.38699e-05	0.497995	0.021287
LUAD	BRAT1	0.112097	0.0961105	0.254742	0.0385587	0.392266	0.0108714
LUAD	BRD9	0.140466	0.094861	0.379117	0.00156018	0.46557	0.00444912
LUAD	BRMS1L	0.330974	0.0257551	0.614273	0.000103143	0.674523	1.45141e-06
LUAD	BZW2	0.123588	0.0565979	0.337679	0.0198969	0.697037	8.74391e-08
LUAD	CAD	0.0571582	0.0612166	0.428764	0.000462933	0.412736	0.0244709
LUAD	CBX3	0.125223	0.0612166	0.308421	0.00396943	0.750703	2.75555e-07
LUAD	CCNK	0.0895345	0.094861	0.343829	0.00027325	0.657479	5.18768e-06
LUAD	CCT3	0.125416	0.0362068	0.464757	0.000131327	0.505062	0.000921788
LUAD	CDK13	0.118999	0.0632256	0.167332	0.0250219	0.534373	9.72168e-05
LUAD	CDK5RAP1	0.0843509	0.0803069	0.274216	0.000667238	0.560955	0.00097386
LUAD	CDYL	0.0794183	0.0747944	0.241488	0.0128176	0.59783	3.57918e-06
LUAD	CEBPZ	0.0573199	0.0744532	0.20543	0.00839689	0.799878	7.23142e-07
LUAD	CHD6	0.0918495	0.0956997	0.36244	0.000783825	0.676631	1.79775e-06
LUAD	CHD8	0.112229	0.0257551	0.282786	0.000108585	1.00596	4.18832e-13
LUAD	CHTOP	0.146707	0.0248167	0.253432	0.00469812	0.497268	0.00446252
LUAD	CKS1B	0.144742	0.0248167	0.409082	0.0191653	0.715569	4.76549e-08
LUAD	CYCS	0.131285	0.0540578	0.304707	0.0144848	0.432516	0.000918758
LUAD	DAP3	0.136661	0.0270606	0.308554	0.000531815	0.529156	6.80734e-05
LUAD	DCAF13	0.147785	0.0959418	0.418494	0.00345295	0.613459	4.17028e-05
LUAD	DDX27	0.0962407	0.0865066	0.258005	0.00565755	0.841496	1.48864e-09
LUAD	DDX56	0.12742	0.0612166	0.268622	0.00412709	0.934293	1.16175e-10
LUAD	DEK	0.0671168	0.0976938	0.338157	0.00106871	0.47682	0.000275698
LUAD	DHX57	0.062289	0.0612166	0.352375	6.55597e-06	0.816345	1.4747e-10
LUAD	DLGAP5	0.091646	0.0976938	0.828446	0.00164804	0.722371	7.35331e-09
LUAD	DNAAF5	0.132472	0.0547699	0.411022	0.00172933	0.380032	0.0100058
LUAD	DPM1	0.129384	0.0378495	0.230665	0.0301616	0.399137	0.0274625
LUAD	DPP3	0.12311	0.0362068	0.348354	0.0100826	0.364919	0.0327265
LUAD	DPY30	0.0587472	0.0612166	0.255558	0.0113564	0.604338	1.23533e-05
LUAD	DTD2	0.167584	0.0545414	0.308659	0.0370596	0.437404	0.00166962
LUAD	EAPP	0.230775	0.0248167	0.323694	0.013708	0.61489	4.62966e-05
LUAD	ECT2	0.081559	0.0872812	0.449751	0.021436	0.7316	8.10202e-09
LUAD	EEF1E1	0.0837266	0.0612166	0.404604	0.001157	0.690027	9.7653e-07
LUAD	EIF2AK1	0.107991	0.094861	0.278425	0.0144848	0.616427	9.71452e-05
LUAD	EIF2B4	0.0543172	0.0632256	0.186846	0.00786657	0.381516	0.00475357
LUAD	EIF2S1	0.093285	0.0899418	0.283435	0.00242979	0.62781	9.27827e-06
LUAD	EIF2S2	0.101577	0.0426313	0.254575	0.0149291	0.651109	6.30179e-06
LUAD	EIF3B	0.112097	0.0961105	0.364948	0.00352957	0.444853	7.33162e-05
LUAD	ESRP1	0.155564	0.0457219	0.477263	0.000587497	0.772342	3.35134e-08
LUAD	EXD2	0.10949	0.0850424	0.24464	0.0372124	0.415577	0.013515
LUAD	FAM136A	0.0527277	0.0958043	0.395204	6.25558e-05	0.488337	3.33014e-05
LUAD	FAM221A	0.131285	0.0540578	0.331947	0.0128503	0.510519	2.94906e-05
LUAD	FBXL18	0.107811	0.0954663	0.389216	0.0103079	0.517192	2.6578e-05
LUAD	FKBP3	0.145059	0.0388298	0.440187	0.00141455	0.810801	7.40539e-08
LUAD	FLAD1	0.144742	0.0248167	0.360739	0.00337749	0.557495	1.65793e-06
LUAD	FOXK1	0.11443	0.0850424	0.449727	0.00410288	0.604101	1.07248e-05
LUAD	GATAD2B	0.146707	0.0248167	0.326649	0.00925334	0.462304	0.00301407
LUAD	GEMIN2	0.153391	0.0796695	0.472672	0.000584786	0.656602	4.12844e-06
LUAD	GGCT	0.132225	0.0547699	0.42297	0.0190513	0.630103	4.42343e-07
LUAD	GTF3C2	0.0571582	0.0612166	0.229629	0.00049083	0.445552	0.00517035
LUAD	HAX1	0.144742	0.0248167	0.231902	0.0110423	0.428989	0.000545754
LUAD	HDGF	0.114805	0.0542335	0.33766	0.00424978	0.357605	0.014897
LUAD	HEATR5A	0.167584	0.0545414	0.320081	0.0142128	0.454607	0.00213381
LUAD	HNRNPC	0.112229	0.0257551	0.149969	0.0164618	0.589491	0.000634285
LUAD	IGF2BP3	0.131285	0.0540578	0.945434	0.0296918	0.496307	0.000697338
LUAD	ILF2	0.146707	0.0248167	0.457575	1.0053e-05	0.727251	1.04794e-08
LUAD	INTS8	0.162833	0.0378495	0.400516	7.17207e-05	0.855285	3.64088e-09
LUAD	IQGAP3	0.125416	0.0362068	0.825853	0.000887032	0.482626	0.00633228
LUAD	ISG20L2	0.114805	0.0542335	0.292401	0.00264814	0.552126	3.27122e-05
LUAD	KDM1B	0.0671168	0.0976938	0.338011	0.000199249	0.626577	2.9158e-05
LUAD	KDM2A	0.116835	0.0605848	0.280601	0.00272561	0.638968	9.14206e-06
LUAD	KLC2	0.090352	0.0545414	0.411359	0.00132804	0.402786	0.0134621
LUAD	KLHL7	0.131285	0.0540578	0.330618	0.00464227	0.357633	0.0217669
LUAD	LCLAT1	0.0587472	0.0612166	0.363803	0.000335338	0.471179	0.00185241
LUAD	LRPPRC	0.0624852	0.0612166	0.362218	0.000887566	0.761438	3.47775e-08
LUAD	MBIP	0.299449	0.0803262	0.506693	0.0229936	0.646324	2.9322e-05
LUAD	MED6	0.10949	0.0850424	0.26327	0.00510774	0.58918	3.87444e-06
LUAD	METTL17	0.108597	0.0308572	0.178204	0.0250348	0.290304	0.0372517
LUAD	METTL3	0.112229	0.0257551	0.261253	0.0039572	0.392949	0.0125167
LUAD	MNAT1	0.108309	0.0456409	0.354936	0.000783825	0.555766	0.00050997
LUAD	MPHOSPH10	0.0527277	0.0958043	0.239256	0.000453254	0.559588	6.2978e-05
LUAD	MPLKIP	0.118999	0.0632256	0.387342	0.00062991	0.642739	6.11651e-06
LUAD	MRPL9	0.160596	0.0248167	0.274492	0.00576867	0.293085	0.0459685
LUAD	MSTO1	0.136661	0.0270606	0.420284	0.000216975	0.470353	0.000965124
LUAD	MTA1	0.120285	0.0612166	0.433506	0.000310237	0.714778	7.38145e-07
LUAD	MTHFD2	0.0536927	0.094861	0.400227	0.0240953	0.584361	2.26437e-05
LUAD	MTX1	0.144742	0.0248167	0.321445	0.00299769	0.407184	0.00740289
LUAD	NAA30	0.095651	0.0846531	0.409846	0.000809421	0.375561	0.00805426
LUAD	NCOA5	0.0914953	0.0916298	0.165288	0.0385307	0.50539	0.000967664
LUAD	NCSTN	0.151426	0.0248167	0.319217	0.000667885	0.424818	0.000476502
LUAD	NDUFAF6	0.162833	0.0378495	0.509741	1.28694e-05	0.586796	8.87875e-05
LUAD	NGDN	0.10798	0.0614044	0.247051	0.00802179	0.388226	0.00705959
LUAD	NOP9	0.150084	0.0305809	0.34782	0.000488123	0.637979	2.53491e-06
LUAD	NOS1AP	0.121737	0.0308572	0.490767	0.0190971	0.592945	9.3997e-07
LUAD	NT5C3A	0.133504	0.0612166	0.314019	0.0213648	0.356259	0.0309258
LUAD	NUBPL	0.172	0.0470223	0.351875	0.00935517	0.343773	0.021864
LUAD	NUP153	0.0671168	0.0976938	0.196967	0.0192149	0.812878	1.18849e-09
LUAD	OSGEP	0.133232	0.0362068	0.247406	0.00550466	0.423888	0.0165642
LUAD	OTUD6B	0.139172	0.0565979	0.305896	0.00327369	0.514959	0.000886796
LUAD	PAK1IP1	0.0771126	0.0846531	0.453664	4.2837e-05	0.713489	1.58725e-06
LUAD	PARP2	0.133805	0.0612166	0.597418	1.61825e-05	0.509725	0.0101753
LUAD	PEX19	0.151426	0.0248167	0.206722	0.0361089	0.400895	0.0475956
LUAD	PFDN2	0.159503	0.0248167	0.342842	0.00603907	0.680252	3.79785e-05
LUAD	PFDN4	0.208083	0.0888759	0.278595	0.0225662	0.593376	0.000746843
LUAD	PIP5K1A	0.14325	0.0257551	0.300161	0.00391471	0.471316	0.00111233
LUAD	PMS2	0.107991	0.094861	0.373031	0.000324065	0.395332	0.000700034
LUAD	PNO1	0.0557432	0.0670496	0.302044	0.00618597	0.718135	1.90455e-06
LUAD	POGZ	0.140125	0.0443105	0.23055	0.0270034	0.551972	6.98122e-06
LUAD	POLD2	0.110542	0.0821572	0.437287	0.000408125	0.458994	0.000191105
LUAD	POMK	0.126811	0.0741802	0.342	0.016378	0.474682	0.0177877
LUAD	POU2F1	0.0993015	0.0612166	0.204152	0.00526303	0.705153	2.69552e-07
LUAD	PPM1G	0.0543172	0.0632256	0.228654	0.0193679	0.679257	2.5709e-05
LUAD	PPP2R5E	0.0984135	0.0670496	0.367463	0.000103449	0.549857	0.000158017
LUAD	PRCC	0.114805	0.0542335	0.346908	0.000882247	0.688374	9.95584e-06
LUAD	PRMT5	0.0998325	0.0846531	0.42979	5.7912e-05	0.535815	0.000117807
LUAD	PRPF3	0.145313	0.0248167	0.419346	0.000436486	0.74765	5.39341e-08
LUAD	PRRC2C	0.0858361	0.0996108	0.206314	0.0161725	0.691347	5.63488e-08
LUAD	PSMB5	0.10798	0.0614044	0.274047	0.0174556	0.515389	0.00101111
LUAD	PSMC1	0.0933708	0.0961105	0.266272	0.00680036	0.533327	0.000982213
LUAD	PURB	0.111645	0.0796695	0.331628	0.00340677	0.305144	0.0479448
LUAD	PYGO2	0.144742	0.0248167	0.282101	0.00701542	0.711947	4.45267e-07
LUAD	RAD9A	0.131069	0.0440528	0.247874	0.0299757	0.544197	0.000127958
LUAD	RALGAPA1	0.337636	0.0248167	0.707167	3.19951e-05	0.633681	5.98801e-06
LUAD	RALY	0.0843509	0.0803069	0.176379	0.0297075	0.453575	0.00131226
LUAD	RBM4	0.130238	0.0257972	0.45357	6.77407e-05	0.693592	4.11814e-05
LUAD	RIOK1	0.0794183	0.0747944	0.382675	0.000190309	0.711363	2.89418e-07
LUAD	RP9	0.133504	0.0612166	0.339963	0.00101292	0.520267	0.00131378
LUAD	RPP40	0.0794183	0.0747944	0.408046	0.0179973	0.66372	1.94493e-06
LUAD	RPRD2	0.145313	0.0248167	0.236327	0.0459788	0.402497	0.000287522
LUAD	RTKN	0.0536927	0.094861	0.38916	0.00256575	0.53841	0.00114098
LUAD	RUSC1	0.144742	0.0248167	0.337217	0.0224147	0.420711	0.0040614
LUAD	SART1	0.09701	0.0438058	0.199364	0.0206585	0.61086	9.97806e-05
LUAD	SCYL1	0.0922455	0.0540578	0.240456	0.00434978	0.629673	1.77932e-05
LUAD	SDK1	0.108743	0.0988737	1.55535	3.85673e-07	0.504499	0.00025016
LUAD	SETD3	0.0880756	0.0987092	0.179254	0.0463944	0.495826	0.000796162
LUAD	SETDB1	0.14325	0.0257551	0.273337	0.00337222	0.33336	0.0121275
LUAD	SF3B2	0.09701	0.0438058	0.23612	0.00117666	0.790093	3.30511e-07
LUAD	SF3B4	0.145313	0.0248167	0.370433	0.00109995	0.76432	3.62607e-08
LUAD	SIPA1L1	0.10949	0.0850424	0.430403	0.000823635	0.600058	0.000867696
LUAD	SIX4	0.108309	0.0456409	0.52246	0.00864226	0.634819	4.38493e-05
LUAD	SLC4A1AP	0.0543172	0.0632256	0.178833	0.0200707	0.715427	2.97461e-07
LUAD	SNRNP48	0.0837266	0.0612166	0.255524	0.00196383	0.699324	3.22928e-08
LUAD	SNRPG	0.0527277	0.0958043	0.287175	0.0100152	0.583584	0.000164285
LUAD	SPTBN2	0.130238	0.0257972	0.534079	0.00428236	0.41985	0.00216001
LUAD	SRP54	0.273771	0.0248167	0.577878	1.63157e-05	0.28501	0.0349567
LUAD	SSR1	0.0794183	0.0747944	0.226894	0.0117079	0.328841	0.0489685
LUAD	STAU1	0.0962407	0.0865066	0.187478	0.0321669	0.480896	0.000499675
LUAD	SUCO	0.0900914	0.0850424	0.221045	0.0140199	0.593829	8.70106e-06
LUAD	SUPT16H	0.112229	0.0257551	0.378369	2.15798e-05	0.961042	1.28004e-10
LUAD	TARS2	0.145313	0.0248167	0.255744	0.0229423	0.248013	0.0436461
LUAD	TBRG4	0.111645	0.0796695	0.363279	0.00157968	0.67923	2.92847e-06
LUAD	TC2N	0.0914245	0.0961105	0.499792	0.0323527	0.376553	0.0230663
LUAD	TDRKH	0.160596	0.0248167	0.405183	0.00519588	0.485813	0.00136486
LUAD	TIA1	0.0527277	0.0958043	0.172417	0.0300272	0.528394	0.000552379
LUAD	TMEM70	0.127241	0.0878064	0.298263	0.028338	0.75015	2.58902e-08
LUAD	TOX4	0.112229	0.0257551	0.175419	0.0189633	0.845562	3.08521e-09
LUAD	TRIP11	0.0914245	0.0961105	0.184325	0.0458652	0.341067	0.0321804
LUAD	TRIP13	0.140466	0.094861	0.894965	0.000915508	0.573109	8.77671e-06
LUAD	TRMT5	0.108309	0.0456409	0.320379	0.00247493	0.874736	3.6965e-08
LUAD	TTYH3	0.112097	0.0961105	0.436505	0.0118211	0.428929	0.0126456
LUAD	U2SURP	0.0819388	0.0999543	0.284618	0.00045776	0.648214	1.51022e-07
LUAD	UBAP2L	0.146707	0.0248167	0.298879	0.00161022	0.520964	5.99332e-05
LUAD	UBE2Q1	0.144742	0.0248167	0.265794	0.00197573	0.544823	0.0220622
LUAD	UBQLN4	0.14756	0.0248167	0.505741	4.96809e-05	0.614612	4.46077e-06
LUAD	UTP23	0.144523	0.0961105	0.399932	0.000840172	0.679002	1.91519e-06
LUAD	VAPB	0.138471	0.0741802	0.351447	0.000882247	0.4892	0.00756218
LUAD	VPS72	0.14325	0.0257551	0.356624	0.000538327	0.410106	0.000312857
LUAD	WDHD1	0.091646	0.0976938	0.633519	0.00092706	0.756901	3.08521e-09
LUAD	WDR43	0.0543172	0.0632256	0.348514	0.00107742	0.638479	3.29645e-06
LUAD	WDR70	0.119276	0.0961105	0.193979	0.0202603	0.570197	3.13319e-05
LUAD	WDR89	0.0944434	0.0850424	0.262666	0.0104508	0.497332	0.000457082
LUAD	YKT6	0.128418	0.0614044	0.335242	0.0115335	0.473982	0.0109529
LUAD	ZNF638	0.0527277	0.0958043	0.160805	0.00951555	0.736629	8.88517e-08
LUAD	ZNF687	0.149545	0.0248167	0.272233	0.0146583	0.525118	0.00577621
PDAC	AIP	0.194679	0.00184494	0.338184	0.0208921	0.679377	0.00807695
PDAC	CORO1B	0.194679	0.00184494	0.562544	0.0026236	0.767449	0.0298314
PDAC	DBR1	0.0804612	0.0194133	0.289114	0.0279552	0.385427	0.0499226
PDAC	FADD	0.269246	0.000287732	0.381659	0.0215392	0.790779	0.0133053
PDAC	MCM2	0.0559343	0.0671186	0.706494	0.0181595	0.491779	0.0489519
PDAC	MRPL21	0.217207	0.000592802	0.333474	0.0279059	0.487387	0.0120365
PDAC	MYCBP	0.157658	0.00960637	0.537343	0.00631294	0.532914	0.0174398
PDAC	RNF220	0.0679127	0.0640904	0.22272	0.0430739	0.505855	0.0448968
PDAC	TTC33	0.142568	0.0139663	0.344991	0.0214752	0.517747	0.00787712
PDAC	WDR70	0.169698	0.00317977	0.308226	0.000902865	0.601354	0.00050713
UCEC	ARHGEF2	0.215011	0.0114495	0.749012	0.00144268	0.694777	0.0104286
UCEC	ARL8A	0.112528	0.0839631	0.442443	0.0251829	0.586214	0.0061866
UCEC	GLMP	0.162398	0.0505067	0.651961	0.00406817	0.578581	0.0010465
UCEC	PRDX6	0.107069	0.0968316	0.504296	0.00870914	0.629173	0.0194271
UCEC	PRKCSH	0.139292	0.00576188	0.429491	0.0353365	0.57674	0.0202455
UCEC	SMPD4	0.0787888	0.013082	0.379567	0.0334341	0.57833	0.0386015
UCEC	ZFP64	0.116266	0.0182453	0.375235	0.0124512	0.435259	0.0332239
UCEC	ZNF687	0.230153	0.0034625	0.516945	0.0111621	0.562741	0.00806513

## Sheet: Table S1E
Cancer.type	Term	Term.ID	Source	P.value	Precision	Recall	Term.size	Query.size	Intersection.size
COAD	intracellular transport	GO:0046907	GO:BP	0.000215342	0.244186	0.0153173	1371	86	21
COAD	macromolecule localization	GO:0033036	GO:BP	0.00107782	0.372093	0.00996885	3210	86	32
COAD	cellular localization	GO:0051641	GO:BP	0.00163139	0.395349	0.00938967	3621	86	34
COAD	protein transport	GO:0015031	GO:BP	0.00775559	0.22093	0.0133427	1424	86	19
COAD	intracellular protein transport	GO:0006886	GO:BP	0.00856964	0.151163	0.0189504	686	86	13
COAD	organic substance transport	GO:0071702	GO:BP	0.0105607	0.290698	0.0106022	2358	86	25
COAD	nitrogen compound transport	GO:0071705	GO:BP	0.0125825	0.255814	0.0115123	1911	86	22
COAD	establishment of protein localization	GO:0045184	GO:BP	0.014033	0.255814	0.0114345	1924	86	22
COAD	protein localization	GO:0008104	GO:BP	0.0144799	0.313953	0.00988649	2731	86	27
COAD	cellular macromolecule localization	GO:0070727	GO:BP	0.0156158	0.313953	0.00984683	2742	86	27
COAD	establishment of localization in cell	GO:0051649	GO:BP	0.0208096	0.255814	0.0111562	1972	86	22
HNSCC	regulation of cell cycle	GO:0051726	GO:BP	0.000387731	0.219512	0.0162896	1105	82	18
HNSCC	regulation of cell cycle process	GO:0010564	GO:BP	0.00145871	0.170732	0.019337	724	82	14
HNSCC	cell cycle	GO:0007049	GO:BP	0.00226965	0.268293	0.0120946	1819	82	22
HNSCC	mitotic cell cycle process	GO:1903047	GO:BP	0.011668	0.158537	0.0174497	745	82	13
HNSCC	regulation of nitrogen compound metabolic process	GO:0051171	GO:BP	0.0136897	0.487805	0.00735294	5440	82	40
HNSCC	cell cycle process	GO:0022402	GO:BP	0.0138854	0.207317	0.0133229	1276	82	17
HNSCC	cellular nitrogen compound biosynthetic process	GO:0044271	GO:BP	0.0158522	0.45122	0.00765095	4836	82	37
HNSCC	mitotic cell cycle	GO:0000278	GO:BP	0.0171362	0.170732	0.0156425	895	82	14
HNSCC	mitotic sister chromatid segregation	GO:0000070	GO:BP	0.0182368	0.0853659	0.037037	189	82	7
HNSCC	regulation of nucleobase-containing compound metabolic process	GO:0019219	GO:BP	0.0192275	0.402439	0.00812208	4063	82	33
HNSCC	organic cyclic compound biosynthetic process	GO:1901362	GO:BP	0.0194511	0.414634	0.00797373	4264	82	34
HNSCC	regulation of chromosome segregation	GO:0051983	GO:BP	0.0226592	0.0731707	0.0465116	129	82	6
HNSCC	heterocycle biosynthetic process	GO:0018130	GO:BP	0.0240895	0.402439	0.00803898	4105	82	33
HNSCC	regulation of primary metabolic process	GO:0080090	GO:BP	0.0278299	0.487805	0.00715436	5591	82	40
HNSCC	DNA-templated transcription	GO:0006351	GO:BP	0.0313985	0.365854	0.00840572	3569	82	30
HNSCC	regulation of RNA metabolic process	GO:0051252	GO:BP	0.0316355	0.378049	0.00823811	3763	82	31
HNSCC	RNA biosynthetic process	GO:0032774	GO:BP	0.0375392	0.365854	0.00833102	3601	82	30
HNSCC	nucleobase-containing compound biosynthetic process	GO:0034654	GO:BP	0.0453803	0.390244	0.00794636	4027	82	32
HNSCC	regulation of mitotic cell cycle	GO:0007346	GO:BP	0.0455129	0.121951	0.0201613	496	82	10
LSCC	primary metabolic process	GO:0044238	GO:BP	6.46932e-19	0.785971	0.034946	12505	556	437
LSCC	nitrogen compound metabolic process	GO:0006807	GO:BP	7.47637e-19	0.764388	0.0354314	11995	556	425
LSCC	cellular nitrogen compound biosynthetic process	GO:0044271	GO:BP	1.06163e-17	0.406475	0.0467328	4836	556	226
LSCC	mitochondrial gene expression	GO:0140053	GO:BP	1.26794e-17	0.0611511	0.208589	163	556	34
LSCC	mitochondrial translation	GO:0032543	GO:BP	1.45199e-15	0.0521583	0.223077	130	556	29
[truncated: 191 more rows]
