# Supplementary material for: Pan‐cancer proteogenomic landscape of whole‐genome doubling reveals putative therapeutic targets in various cancer types
Source: Clin Transl Med. 2024 Aug 15;14(8):e1796. doi: 10.1002/ctm2.1796 (PMC11327001; doi:10.1002/ctm2.1796)
Supplement: Supplementary file 3 — Supporting Information [file CTM2-14-e1796-s003.xlsx]

## Sheet: Key
	Table S2.
	TableS2A : Pathway enrichment in WGD in pan-cancer
	Column	Description
	Pathway	Biological pathways sourced from GOBP, HALLMARK, REACTOME, KEGG
	Log2FC	Log-2-fold change of normalized enrichment score (NES) between WGD-postive and WGD-negative tumors in Wilcoxon rank sum test
	P.value	P-value
	FDR	Adjusted p-value using Benjamini-Hochberg
	TableS2B : Pathway enrichment in WGD in each cancer type (Figure 2B - 2C)
	Column	Description
	Cancer.type	Cancer type
	Pathway	Biological pathways sourced from GOBP, HALLMARK, REACTOME, KEGG
	Log2FC	Log-2-fold change of NES between WGD-postive and WGD-negative tumors in Wilcoxon rank sum test
	P.value	P-value
	FDR	Adjusted p-value using Benjamini-Hochberg

## Sheet: Table S2A
Pathway	Log2FC	P.value	FDR
REACTOME_METABOLISM_OF_RNA	5.03658	1.02206e-20	1.32525e-19
GOBP_RNA_PROCESSING	4.70332	1.06754e-26	5.21783e-25
GOBP_RIBONUCLEOPROTEIN_COMPLEX_BIOGENESIS	4.55749	2.42798e-23	5.45694e-22
HALLMARK_E2F_TARGETS	4.52585	1.52724e-21	2.34307e-20
GOBP_MITOCHONDRIAL_GENE_EXPRESSION	4.18626	8.21693e-28	5.40181e-26
GOBP_RIBOSOME_BIOGENESIS	4.03936	2.6776e-21	3.85176e-20
GOBP_NCRNA_PROCESSING	4.03239	1.28529e-25	4.72038e-24
REACTOME_TRANSLATION	4.01583	2.87304e-14	1.4217e-13
GOBP_MITOCHONDRIAL_TRANSLATION	3.96604	3.37653e-27	1.87346e-25
REACTOME_CELL_CYCLE	3.81132	6.3781e-16	3.86092e-15
HALLMARK_MYC_TARGETS_V1	3.76265	3.51401e-19	3.5108e-18
GOBP_NCRNA_METABOLIC_PROCESS	3.72006	4.28013e-24	1.14377e-22
GOBP_AEROBIC_RESPIRATION	3.53227	1.22559e-24	3.73012e-23
GOBP_RRNA_PROCESSING	3.51984	1.2975e-21	2.01889e-20
GOBP_DNA_METABOLIC_PROCESS	3.51863	2.06092e-21	3.04118e-20
REACTOME_THE_CITRIC_ACID_TCA_CYCLE_AND_RESPIRATORY_ELECTRON_TRANSPORT	3.50161	9.52835e-25	2.95469e-23
GOBP_OXIDATIVE_PHOSPHORYLATION	3.49703	7.37387e-25	2.35319e-23
HALLMARK_OXIDATIVE_PHOSPHORYLATION	3.48343	1.19272e-16	8.01325e-16
REACTOME_RESPIRATORY_ELECTRON_TRANSPORT_ATP_SYNTHESIS_BY_CHEMIOSMOTIC_COUPLING_AND_HEAT_PRODUCTION_BY_UNCOUPLING_PROTEINS	3.45743	1.49869e-23	3.5187e-22
GOBP_RRNA_METABOLIC_PROCESS	3.42215	9.78315e-22	1.56293e-20
REACTOME_PROCESSING_OF_CAPPED_INTRON_CONTAINING_PRE_MRNA	3.40477	2.8703e-24	7.97859e-23
REACTOME_MITOCHONDRIAL_TRANSLATION	3.39655	5.48683e-23	1.14874e-21
GOBP_DNA_REPAIR	3.38958	8.02816e-24	2.02989e-22
GOBP_MITOCHONDRIAL_RESPIRATORY_CHAIN_COMPLEX_ASSEMBLY	3.38008	5.43633e-26	2.19254e-24
REACTOME_CELL_CYCLE_MITOTIC	3.36056	3.39277e-14	1.662e-13
GOBP_MITOCHONDRION_ORGANIZATION	3.35656	5.21925e-28	3.77048e-26
GOBP_CELLULAR_RESPIRATION	3.34879	2.97686e-24	8.25734e-23
REACTOME_MRNA_SPLICING	3.2688	3.81849e-25	1.28075e-23
GOBP_TRNA_METABOLIC_PROCESS	3.24392	6.25754e-29	6.18602e-27
REACTOME_RRNA_PROCESSING	3.23377	4.44306e-13	1.9072e-12
GOBP_PEPTIDE_BIOSYNTHETIC_PROCESS	3.20143	6.91285e-17	4.80392e-16
GOBP_ORGANONITROGEN_COMPOUND_BIOSYNTHETIC_PROCESS	3.17009	3.08262e-18	2.66822e-17
REACTOME_RESPIRATORY_ELECTRON_TRANSPORT	3.11927	1.38691e-23	3.29154e-22
GOBP_DNA_REPLICATION	3.07945	2.06674e-23	4.67702e-22
REACTOME_SYNTHESIS_OF_DNA	3.02898	3.17397e-21	4.51639e-20
GOBP_ATP_SYNTHESIS_COUPLED_ELECTRON_TRANSPORT	3.01934	8.66932e-23	1.73228e-21
GOBP_AMIDE_BIOSYNTHETIC_PROCESS	2.99694	4.92595e-17	3.50278e-16
GOBP_CELL_CYCLE	2.98937	1.70011e-17	1.3118e-16
GOBP_CHROMOSOME_SEGREGATION	2.9858	8.75944e-20	9.66995e-19
KEGG_OXIDATIVE_PHOSPHORYLATION	2.97602	3.80043e-22	6.62706e-21
GOBP_RNA_SPLICING	2.96824	6.40169e-23	1.32134e-21
REACTOME_S_PHASE	2.95293	1.09739e-20	1.41318e-19
GOBP_DNA_TEMPLATED_DNA_REPLICATION	2.95062	1.42451e-21	2.19314e-20
GOBP_CHROMOSOME_ORGANIZATION	2.94026	2.32769e-14	1.16677e-13
GOBP_MRNA_PROCESSING	2.9313	1.1727e-21	1.84654e-20
GOBP_ENERGY_DERIVATION_BY_OXIDATION_OF_ORGANIC_COMPOUNDS	2.90094	4.99951e-24	1.32619e-22
GOBP_NUCLEOSIDE_TRIPHOSPHATE_BIOSYNTHETIC_PROCESS	2.89973	1.30494e-28	1.13625e-26
KEGG_PARKINSONS_DISEASE	2.89874	1.7091e-22	3.1829e-21
GOBP_CELLULAR_RESPONSE_TO_DNA_DAMAGE_STIMULUS	2.87063	1.31874e-19	1.4108e-18
GOBP_TRNA_PROCESSING	2.83482	1.46471e-28	1.24246e-26
GOBP_RESPIRATORY_ELECTRON_TRANSPORT_CHAIN	2.81867	4.12907e-23	8.89983e-22
GOBP_RNA_SPLICING_VIA_TRANSESTERIFICATION_REACTIONS	2.81048	9.03559e-25	2.81516e-23
REACTOME_MITOTIC_METAPHASE_AND_ANAPHASE	2.8076	8.63488e-17	5.89468e-16
GOBP_ORGANELLE_FISSION	2.80114	6.17865e-22	1.03486e-20
GOBP_PROTON_MOTIVE_FORCE_DRIVEN_ATP_SYNTHESIS	2.79001	1.06069e-24	3.25841e-23
GOBP_CELL_CYCLE_PROCESS	2.77324	3.20284e-16	2.02165e-15
REACTOME_CELL_CYCLE_CHECKPOINTS	2.76895	8.26922e-13	3.47249e-12
HALLMARK_DNA_REPAIR	2.76028	1.63089e-30	2.46471e-28
GOBP_NUCLEAR_CHROMOSOME_SEGREGATION	2.74467	4.24244e-19	4.15955e-18
GOBP_NADH_DEHYDROGENASE_COMPLEX_ASSEMBLY	2.7157	3.201e-26	1.3936e-24
GOBP_ATP_BIOSYNTHETIC_PROCESS	2.70313	1.00109e-26	4.9669e-25
GOBP_RIBOSE_PHOSPHATE_BIOSYNTHETIC_PROCESS	2.69845	3.67103e-32	1.04928e-29
GOBP_NUCLEOSIDE_PHOSPHATE_BIOSYNTHETIC_PROCESS	2.67047	2.94208e-29	3.04586e-27
GOBP_GENERATION_OF_PRECURSOR_METABOLITES_AND_ENERGY	2.66965	1.41624e-21	2.18297e-20
GOBP_PEPTIDE_METABOLIC_PROCESS	2.66598	3.38176e-14	1.65723e-13
REACTOME_MITOTIC_G1_PHASE_AND_G1_S_TRANSITION	2.65183	2.91072e-19	2.95979e-18
HALLMARK_G2M_CHECKPOINT	2.65012	3.00966e-11	1.06949e-10
GOBP_RIBONUCLEOPROTEIN_COMPLEX_SUBUNIT_ORGANIZATION	2.63679	1.13574e-21	1.7905e-20
GOBP_MRNA_METABOLIC_PROCESS	2.60928	6.45087e-17	4.49714e-16
KEGG_SPLICEOSOME	2.57467	9.64371e-23	1.9067e-21
GOBP_DOUBLE_STRAND_BREAK_REPAIR	2.55521	2.80371e-22	5.00179e-21
GOBP_ELECTRON_TRANSPORT_CHAIN	2.5514	1.48551e-20	1.86547e-19
REACTOME_SEPARATION_OF_SISTER_CHROMATIDS	2.55012	1.81704e-16	1.18799e-15
REACTOME_MITOCHONDRIAL_PROTEIN_IMPORT	2.54855	7.1735e-29	6.88447e-27
REACTOME_PROTEIN_LOCALIZATION	2.54066	2.52095e-22	4.57811e-21
GOBP_RNA_MODIFICATION	2.5389	6.71001e-27	3.44622e-25
GOBP_AMIDE_METABOLIC_PROCESS	2.52947	4.64501e-14	2.23382e-13
HALLMARK_MYC_TARGETS_V2	2.49125	4.86524e-23	1.03008e-21
GOBP_MITOTIC_CELL_CYCLE	2.49122	1.09496e-14	5.71288e-14
REACTOME_METABOLISM_OF_AMINO_ACIDS_AND_DERIVATIVES	2.46189	3.19179e-13	1.39051e-12
REACTOME_DNA_REPAIR	2.43716	3.20177e-18	2.76589e-17
REACTOME_COMPLEX_I_BIOGENESIS	2.42626	2.71581e-26	1.20227e-24
REACTOME_TRNA_PROCESSING	2.38466	1.18988e-26	5.68891e-25
GOBP_SISTER_CHROMATID_SEGREGATION	2.38202	4.44663e-16	2.74997e-15
GOBP_MITOTIC_CELL_CYCLE_PROCESS	2.35857	4.73102e-14	2.26937e-13
GOBP_CELLULAR_MACROMOLECULE_BIOSYNTHETIC_PROCESS	2.35015	1.43462e-13	6.49753e-13
REACTOME_RNA_POLYMERASE_II_TRANSCRIPTION	2.34618	1.0554e-11	3.91656e-11
GOBP_REGULATION_OF_CELL_CYCLE	2.30882	6.31123e-16	3.8222e-15
GOBP_RIBOSOMAL_SMALL_SUBUNIT_BIOGENESIS	2.30431	7.14206e-19	6.74596e-18
REACTOME_MITOTIC_G2_G2_M_PHASES	2.302	2.59243e-21	3.74563e-20
GOBP_MITOTIC_SISTER_CHROMATID_SEGREGATION	2.29874	8.84709e-16	5.25391e-15
GOBP_REGULATION_OF_DNA_TEMPLATED_DNA_REPLICATION	2.29627	3.87347e-25	1.29589e-23
GOBP_MITOTIC_NUCLEAR_DIVISION	2.28999	1.48085e-15	8.55083e-15
REACTOME_DNA_STRAND_ELONGATION	2.28493	1.03204e-23	2.56025e-22
REACTOME_MITOTIC_PROMETAPHASE	2.27731	3.5758e-15	1.97707e-14
REACTOME_REGULATION_OF_EXPRESSION_OF_SLITS_AND_ROBOS	2.27385	8.81484e-10	2.68157e-09
REACTOME_SWITCHING_OF_ORIGINS_TO_A_POST_REPLICATIVE_STATE	2.27143	8.18122e-18	6.64813e-17
GOBP_REGULATION_OF_DNA_METABOLIC_PROCESS	2.26173	8.67074e-18	7.02421e-17
REACTOME_M_PHASE	2.25892	2.68515e-10	8.60661e-10
REACTOME_TRANSCRIPTIONAL_REGULATION_BY_TP53	2.24988	1.30722e-24	3.92404e-23
GOBP_RIBOSOMAL_LARGE_SUBUNIT_BIOGENESIS	2.24841	4.94186e-19	4.78818e-18
REACTOME_ACTIVATION_OF_ATR_IN_RESPONSE_TO_REPLICATION_STRESS	2.22582	2.63646e-22	4.77467e-21
KEGG_HUNTINGTONS_DISEASE	2.18746	3.8474e-20	4.5045e-19
GOBP_MEIOTIC_CELL_CYCLE	2.18717	1.63364e-21	2.49178e-20
GOBP_CELL_DIVISION	2.17364	1.03726e-16	7.00454e-16
REACTOME_ORGANELLE_BIOGENESIS_AND_MAINTENANCE	2.16792	1.28284e-25	4.72038e-24
GOBP_MITOCHONDRIAL_ELECTRON_TRANSPORT_NADH_TO_UBIQUINONE	2.14608	3.97317e-23	8.59199e-22
REACTOME_MITOTIC_SPINDLE_CHECKPOINT	2.09985	1.09015e-14	5.69007e-14
GOBP_RECOMBINATIONAL_REPAIR	2.09135	2.92379e-20	3.47577e-19
GOBP_TRNA_MODIFICATION	2.09125	3.80976e-28	2.84606e-26
GOBP_MEIOTIC_CELL_CYCLE_PROCESS	2.08064	1.5804e-21	2.41899e-20
REACTOME_CRISTAE_FORMATION	2.08063	1.79676e-23	4.14452e-22
REACTOME_EUKARYOTIC_TRANSLATION_INITIATION	2.07455	6.95833e-07	1.57358e-06
GOBP_RNA_METHYLATION	2.06896	4.10104e-27	2.23736e-25
GOBP_NUCLEOBASE_CONTAINING_SMALL_MOLECULE_METABOLIC_PROCESS	2.06057	4.34577e-17	3.11549e-16
REACTOME_RESOLUTION_OF_ABASIC_SITES_AP_SITES	2.05951	1.5489e-32	4.8488e-30
REACTOME_NUCLEOTIDE_EXCISION_REPAIR	2.05061	2.49212e-30	3.6007e-28
REACTOME_EXTENSION_OF_TELOMERES	2.04516	5.1615e-28	3.77019e-26
GOBP_MATURATION_OF_SSU_RRNA	2.03984	8.96295e-22	1.44065e-20
REACTOME_APC_C_MEDIATED_DEGRADATION_OF_CELL_CYCLE_PROTEINS	2.03753	2.89638e-15	1.61981e-14
GOBP_CELL_CYCLE_PHASE_TRANSITION	2.03496	5.80123e-15	3.12601e-14
REACTOME_INFLUENZA_INFECTION	2.0326	5.72984e-09	1.60837e-08
KEGG_DNA_REPLICATION	2.02885	1.71932e-23	3.97986e-22
GOBP_REGULATION_OF_CELL_CYCLE_PROCESS	2.02377	4.24251e-13	1.82408e-12
GOBP_DNA_RECOMBINATION	2.01463	2.27308e-16	1.47224e-15
GOBP_REGULATION_OF_DNA_REPLICATION	2.01137	5.88547e-22	9.90808e-21
REACTOME_RESOLUTION_OF_SISTER_CHROMATID_COHESION	2.00423	8.14455e-14	3.80002e-13
REACTOME_ACTIVATION_OF_THE_PRE_REPLICATIVE_COMPLEX	2.0037	1.6737e-19	1.75625e-18
GOBP_SPLICEOSOMAL_SNRNP_ASSEMBLY	2.00259	6.31474e-31	1.07826e-28
GOBP_REGULATION_OF_CHROMOSOME_SEGREGATION	1.99787	2.73297e-16	1.74517e-15
REACTOME_ORC1_REMOVAL_FROM_CHROMATIN	1.98186	4.71398e-16	2.89894e-15
GOBP_CYTOPLASMIC_TRANSLATION	1.98121	1.01161e-07	2.48472e-07
GOBP_CHROMOSOME_SEPARATION	1.97875	2.65897e-17	1.98412e-16
REACTOME_TRANSCRIPTION_COUPLED_NUCLEOTIDE_EXCISION_REPAIR_TC_NER	1.95748	3.06614e-31	5.67797e-29
GOBP_MITOCHONDRIAL_TRANSPORT	1.94976	8.56417e-26	3.26382e-24
GOBP_REGULATION_OF_CHROMOSOME_ORGANIZATION	1.93993	2.88886e-14	1.429e-13
GOBP_REGULATION_OF_DNA_REPAIR	1.93373	7.91098e-23	1.5953e-21
GOBP_NUCLEOSIDE_TRIPHOSPHATE_METABOLIC_PROCESS	1.93367	6.73609e-23	1.37525e-21
GOBP_MITOCHONDRIAL_RNA_METABOLIC_PROCESS	1.9328	7.217e-26	2.81692e-24
REACTOME_NONSENSE_MEDIATED_DECAY_NMD	1.93059	2.11198e-07	5.03232e-07
GOBP_MITOCHONDRIAL_MEMBRANE_ORGANIZATION	1.93023	1.7003e-28	1.42392e-26
GOBP_RNA_LOCALIZATION	1.92928	3.11199e-18	2.6901e-17
GOBP_SMALL_MOLECULE_METABOLIC_PROCESS	1.90978	1.19635e-08	3.24336e-08
GOBP_PROTEIN_LOCALIZATION_TO_MITOCHONDRION	1.90904	1.03882e-26	5.11551e-25
REACTOME_RRNA_MODIFICATION_IN_THE_NUCLEUS_AND_CYTOSOL	1.90583	5.857e-17	4.11367e-16
GOBP_MEIOTIC_CHROMOSOME_SEGREGATION	1.90547	9.66117e-24	2.41492e-22
REACTOME_HIV_INFECTION	1.905	9.6472e-15	5.07163e-14
GOBP_CELL_CYCLE_CHECKPOINT_SIGNALING	1.889	8.24478e-16	4.92067e-15
GOBP_RIBOSE_PHOSPHATE_METABOLIC_PROCESS	1.88629	2.20948e-20	2.67991e-19
GOBP_POSITIVE_REGULATION_OF_DNA_METABOLIC_PROCESS	1.88618	1.35595e-20	1.71423e-19
REACTOME_HDR_THROUGH_HOMOLOGOUS_RECOMBINATION_HRR	1.88523	2.11953e-21	3.11718e-20
GOBP_MEIOSIS_I_CELL_CYCLE_PROCESS	1.87099	9.646e-24	2.41492e-22
GOBP_RIBOSOME_ASSEMBLY	1.86943	3.86613e-17	2.79142e-16
GOBP_AMINO_ACID_METABOLIC_PROCESS	1.86771	3.29981e-20	3.89461e-19
GOBP_ATP_METABOLIC_PROCESS	1.86276	5.6136e-23	1.16969e-21
REACTOME_DISEASES_OF_DNA_REPAIR	1.86148	1.70764e-22	3.1829e-21
REACTOME_G2_M_CHECKPOINTS	1.85632	1.43248e-10	4.74535e-10
GOBP_METHYLATION	1.85413	2.72975e-22	4.89729e-21
GOBP_MITOTIC_SISTER_CHROMATID_SEPARATION	1.85074	1.14525e-17	9.07644e-17
REACTOME_RESOLUTION_OF_AP_SITES_VIA_THE_MULTIPLE_NUCLEOTIDE_PATCH_REPLACEMENT_PATHWAY	1.8428	1.62249e-29	1.87127e-27
REACTOME_CYCLIN_A_CDK2_ASSOCIATED_EVENTS_AT_S_PHASE_ENTRY	1.84235	2.06824e-18	1.82348e-17
REACTOME_CELLULAR_RESPONSE_TO_STARVATION	1.83737	4.58502e-08	1.16558e-07
REACTOME_MRNA_SPLICING_MINOR_PATHWAY	1.83396	1.27636e-25	4.71393e-24
GOBP_REGULATION_OF_DNA_DIRECTED_DNA_POLYMERASE_ACTIVITY	1.83158	6.81419e-32	1.75673e-29
GOBP_PROTEIN_INSERTION_INTO_MEMBRANE	1.82785	1.18251e-32	3.98656e-30
GOBP_REGULATION_OF_CELL_CYCLE_PHASE_TRANSITION	1.82737	2.81135e-14	1.39369e-13
REACTOME_APC_C_CDH1_MEDIATED_DEGRADATION_OF_CDC20_AND_OTHER_APC_C_CDH1_TARGETED_PROTEINS_IN_LATE_MITOSIS_EARLY_G1	1.81957	4.57319e-15	2.50014e-14
REACTOME_HIV_LIFE_CYCLE	1.81951	1.00733e-19	1.09821e-18
GOBP_DNA_REPLICATION_INITIATION	1.81918	5.83016e-20	6.65408e-19
GOBP_CYTOCHROME_COMPLEX_ASSEMBLY	1.81501	4.16581e-24	1.12438e-22
GOBP_MITOTIC_CELL_CYCLE_PHASE_TRANSITION	1.81249	9.47697e-15	4.98612e-14
REACTOME_SIGNALING_BY_ROBO_RECEPTORS	1.80987	3.2602e-09	9.37147e-09
KEGG_RIBOSOME	1.80528	1.56964e-05	3.11982e-05
REACTOME_THE_ROLE_OF_GTSE1_IN_G2_M_PROGRESSION_AFTER_G2_CHECKPOINT	1.80269	2.28753e-17	1.72654e-16
REACTOME_GLOBAL_GENOME_NUCLEOTIDE_EXCISION_REPAIR_GG_NER	1.80082	2.46905e-28	1.96258e-26
GOBP_REGULATION_OF_SISTER_CHROMATID_SEGREGATION	1.79871	5.00234e-18	4.18123e-17
GOBP_NEGATIVE_REGULATION_OF_NUCLEAR_DIVISION	1.79754	3.67366e-18	3.13849e-17
REACTOME_SELENOAMINO_ACID_METABOLISM	1.79361	5.62648e-06	1.16701e-05
GOBP_MITOCHONDRIAL_TRANSMEMBRANE_TRANSPORT	1.79353	1.04409e-25	3.9222e-24
REACTOME_G1_S_SPECIFIC_TRANSCRIPTION	1.79326	1.91469e-21	2.85748e-20
GOBP_REGULATION_OF_RESPONSE_TO_DNA_DAMAGE_STIMULUS	1.78336	6.08507e-18	5.01294e-17
REACTOME_TELOMERE_C_STRAND_LAGGING_STRAND_SYNTHESIS	1.78057	7.17698e-30	9.4363e-28
GOBP_MATURATION_OF_SSU_RRNA_FROM_TRICISTRONIC_RRNA_TRANSCRIPT_SSU_RRNA_5_8S_RRNA_LSU_RRNA	1.7777	4.12669e-24	1.11641e-22
REACTOME_PCNA_DEPENDENT_LONG_PATCH_BASE_EXCISION_REPAIR	1.77106	7.66398e-29	7.19757e-27
REACTOME_TRNA_PROCESSING_IN_THE_NUCLEUS	1.76836	1.72983e-22	3.21694e-21
REACTOME_SRP_DEPENDENT_COTRANSLATIONAL_PROTEIN_TARGETING_TO_MEMBRANE	1.76558	1.64945e-05	3.27251e-05
KEGG_BASE_EXCISION_REPAIR	1.76201	2.84164e-30	4.06107e-28
GOBP_PROTEIN_TARGETING_TO_MITOCHONDRION	1.76075	3.55898e-28	2.70483e-26
KEGG_PYRIMIDINE_METABOLISM	1.76	3.73996e-27	2.06609e-25
GOBP_CELL_CYCLE_DNA_REPLICATION	1.75887	2.81619e-20	3.35391e-19
REACTOME_EUKARYOTIC_TRANSLATION_ELONGATION	1.75769	1.88858e-05	3.72279e-05
GOBP_PROTEIN_CONTAINING_COMPLEX_ORGANIZATION	1.75613	4.56328e-15	2.49576e-14
GOBP_PURINE_CONTAINING_COMPOUND_METABOLIC_PROCESS	1.75509	5.21562e-16	3.19548e-15
REACTOME_RESPONSE_OF_EIF2AK4_GCN2_TO_AMINO_ACID_DEFICIENCY	1.75207	8.84725e-06	1.80151e-05
GOBP_REGULATION_OF_MITOCHONDRIAL_GENE_EXPRESSION	1.75183	2.61195e-31	4.9915e-29
GOBP_INNER_MITOCHONDRIAL_MEMBRANE_ORGANIZATION	1.75002	6.63404e-29	6.46106e-27
GOBP_ORGANOPHOSPHATE_BIOSYNTHETIC_PROCESS	1.74849	1.50711e-20	1.89079e-19
GOBP_DNA_CONFORMATION_CHANGE	1.74681	2.70428e-16	1.72853e-15
REACTOME_RHO_GTPASES_ACTIVATE_FORMINS	1.74627	2.51859e-13	1.1075e-12
GOBP_MITOTIC_CELL_CYCLE_CHECKPOINT_SIGNALING	1.73683	1.03392e-18	9.5329e-18
REACTOME_REGULATION_OF_TP53_ACTIVITY	1.73602	2.07781e-20	2.54131e-19
GOBP_REGULATION_OF_MITOCHONDRIAL_TRANSLATION	1.72328	9.39949e-33	3.4329e-30
REACTOME_HOMOLOGOUS_DNA_PAIRING_AND_STRAND_EXCHANGE	1.71114	1.40532e-18	1.27253e-17
KEGG_CELL_CYCLE	1.70832	2.33583e-14	1.17041e-13
GOBP_NUCLEIC_ACID_PHOSPHODIESTER_BOND_HYDROLYSIS	1.70497	8.13611e-23	1.63568e-21
GOBP_RNA_3_END_PROCESSING	1.70467	3.12338e-23	6.89031e-22
REACTOME_LAGGING_STRAND_SYNTHESIS	1.6796	3.11811e-25	1.08745e-23
REACTOME_CELLULAR_RESPONSES_TO_STIMULI	1.6794	1.96246e-09	5.78269e-09
GOBP_REGULATION_OF_MITOTIC_NUCLEAR_DIVISION	1.67681	2.38502e-15	1.34124e-14
GOBP_SPINDLE_ORGANIZATION	1.67426	1.97981e-18	1.7529e-17
REACTOME_DNA_REPLICATION	1.67185	3.45015e-08	8.89637e-08
REACTOME_REGULATION_OF_TP53_ACTIVITY_THROUGH_PHOSPHORYLATION	1.66781	2.27666e-22	4.15166e-21
GOBP_POSITIVE_REGULATION_OF_DNA_REPAIR	1.66327	1.37148e-24	4.08895e-23
GOBP_DNA_STRAND_ELONGATION	1.65306	5.55847e-27	2.91166e-25
REACTOME_DUAL_INCISION_IN_TC_NER	1.65121	1.50824e-29	1.78521e-27
KEGG_ALZHEIMERS_DISEASE	1.63532	5.41892e-15	2.93202e-14
GOBP_REGULATION_OF_MITOTIC_SISTER_CHROMATID_SEGREGATION	1.63186	7.93889e-17	5.47642e-16
GOBP_SPLICEOSOMAL_COMPLEX_ASSEMBLY	1.62325	2.24745e-22	4.10409e-21
REACTOME_SNRNP_ASSEMBLY	1.6166	1.37569e-20	1.73585e-19
REACTOME_SCF_SKP2_MEDIATED_DEGRADATION_OF_P27_P21	1.61113	1.38517e-13	6.28224e-13
REACTOME_MITOCHONDRIAL_BIOGENESIS	1.60655	6.71348e-33	2.67481e-30
GOBP_NEGATIVE_REGULATION_OF_CELL_CYCLE_PROCESS	1.60357	6.98432e-15	3.72837e-14
REACTOME_RNA_POLYMERASE_II_TRANSCRIPTION_TERMINATION	1.60147	2.71596e-19	2.77679e-18
REACTOME_SARS_COV_2_MODULATES_HOST_TRANSLATION_MACHINERY	1.59863	2.44283e-09	7.11684e-09
REACTOME_FORMATION_OF_ATP_BY_CHEMIOSMOTIC_COUPLING	1.59667	1.34929e-19	1.43881e-18
GOBP_PROTEIN_TRANSMEMBRANE_IMPORT_INTO_INTRACELLULAR_ORGANELLE	1.59607	2.26876e-30	3.35165e-28
GOBP_NUCLEOBASE_CONTAINING_COMPOUND_TRANSPORT	1.59481	3.93842e-20	4.59064e-19
REACTOME_RECOGNITION_OF_DNA_DAMAGE_BY_PCNA_CONTAINING_REPLICATION_COMPLEX	1.59246	1.17624e-26	5.64424e-25
GOBP_REGULATION_OF_NUCLEAR_DIVISION	1.58977	1.0436e-15	6.13375e-15
GOBP_MITOTIC_SPINDLE_ORGANIZATION	1.58887	3.8159e-16	2.38118e-15
GOBP_RESPIRATORY_CHAIN_COMPLEX_IV_ASSEMBLY	1.58649	1.11344e-23	2.72109e-22
GOBP_MITOCHONDRIAL_CYTOCHROME_C_OXIDASE_ASSEMBLY	1.58429	2.03138e-25	7.31374e-24
GOBP_REGULATION_OF_MITOTIC_CELL_CYCLE	1.58343	4.6411e-13	1.98896e-12
GOBP_DNA_STRAND_ELONGATION_INVOLVED_IN_DNA_REPLICATION	1.58028	3.14728e-22	5.54697e-21
REACTOME_NEDDYLATION	1.57586	1.14265e-20	1.46715e-19
GOBP_ESTABLISHMENT_OF_PROTEIN_LOCALIZATION_TO_MITOCHONDRIAL_MEMBRANE	1.57203	3.95997e-26	1.68497e-24
GOBP_AMINO_ACID_ACTIVATION	1.56776	2.49574e-23	5.59012e-22
GOBP_PROTON_TRANSMEMBRANE_TRANSPORT	1.56477	2.10052e-21	3.09268e-20
GOBP_REGULATION_OF_DOUBLE_STRAND_BREAK_REPAIR	1.56398	3.67896e-21	5.20118e-20
REACTOME_UNWINDING_OF_DNA	1.56292	5.77351e-20	6.59515e-19
REACTOME_CHROMOSOME_MAINTENANCE	1.5531	2.38135e-10	7.68342e-10
GOBP_RRNA_MODIFICATION	1.54624	4.81173e-26	1.99767e-24
GOBP_PROTEIN_FOLDING	1.54442	3.6406e-15	2.01205e-14
GOBP_CELL_CYCLE_G2_M_PHASE_TRANSITION	1.54186	4.85576e-21	6.73455e-20
GOBP_POSITIVE_REGULATION_OF_RESPONSE_TO_DNA_DAMAGE_STIMULUS	1.53887	3.09141e-21	4.41803e-20
GOBP_REGULATION_OF_MITOTIC_CELL_CYCLE_PHASE_TRANSITION	1.53728	8.36457e-14	3.89162e-13
GOBP_DNA_BIOSYNTHETIC_PROCESS	1.53716	1.72585e-20	2.1407e-19
GOBP_NEGATIVE_REGULATION_OF_CELL_CYCLE	1.53556	1.2525e-15	7.29957e-15
REACTOME_TRNA_AMINOACYLATION	1.53254	5.63402e-21	7.68425e-20
GOBP_NEGATIVE_REGULATION_OF_CHROMOSOME_ORGANIZATION	1.52659	7.12261e-15	3.80065e-14
REACTOME_CILIUM_ASSEMBLY	1.52641	1.22476e-13	5.58554e-13
GOBP_MITOTIC_METAPHASE_PLATE_CONGRESSION	1.52449	9.92129e-20	1.08253e-18
KEGG_RNA_POLYMERASE	1.51842	5.34393e-34	3.34581e-31
GOBP_TRNA_5_END_PROCESSING	1.51533	1.3102e-22	2.48939e-21
REACTOME_POLYMERASE_SWITCHING_ON_THE_C_STRAND_OF_THE_TELOMERE	1.5079	1.96727e-31	3.93543e-29
GOBP_MICROTUBULE_CYTOSKELETON_ORGANIZATION_INVOLVED_IN_MITOSIS	1.50364	2.67566e-14	1.33205e-13
GOBP_DNA_UNWINDING_INVOLVED_IN_DNA_REPLICATION	1.50017	1.14321e-18	1.04599e-17
REACTOME_FANCONI_ANEMIA_PATHWAY	1.49789	5.3107e-27	2.81553e-25
GOBP_RNA_5_END_PROCESSING	1.49456	1.05085e-22	2.05298e-21
GOBP_TRNA_THREONYLCARBAMOYLADENOSINE_METABOLIC_PROCESS	1.4878	4.73359e-31	8.52564e-29
REACTOME_DNA_DOUBLE_STRAND_BREAK_REPAIR	1.48491	1.22262e-09	3.6634e-09
GOBP_PROTEIN_IMPORT_INTO_MITOCHONDRIAL_MATRIX	1.4757	1.00218e-29	1.26699e-27
GOBP_DOUBLE_STRAND_BREAK_REPAIR_VIA_BREAK_INDUCED_REPLICATION	1.47491	8.06023e-22	1.31321e-20
REACTOME_TRANSCRIPTION_OF_THE_HIV_GENOME	1.47245	3.74621e-25	1.26295e-23
GOBP_METAPHASE_PLATE_CONGRESSION	1.46326	3.7978e-19	3.76288e-18
GOBP_U2_TYPE_PRESPLICEOSOME_ASSEMBLY	1.46237	1.63997e-19	1.7236e-18
GOBP_ESTABLISHMENT_OF_RNA_LOCALIZATION	1.46204	9.83652e-14	4.53632e-13
GOBP_MRNA_TRANSPORT	1.46159	2.20072e-14	1.10735e-13
GOBP_ESTABLISHMENT_OF_PROTEIN_LOCALIZATION_TO_ORGANELLE	1.46002	1.89804e-17	1.44753e-16
GOBP_INTRACELLULAR_PROTEIN_TRANSMEMBRANE_TRANSPORT	1.45297	3.6364e-26	1.56759e-24
REACTOME_GAP_FILLING_DNA_REPAIR_SYNTHESIS_AND_LIGATION_IN_GG_NER	1.45196	4.16295e-27	2.26175e-25
GOBP_IRON_SULFUR_CLUSTER_ASSEMBLY	1.45182	2.08515e-25	7.47019e-24
REACTOME_RNA_POLYMERASE_I_TRANSCRIPTION_INITIATION	1.45114	6.13668e-26	2.43762e-24
REACTOME_TRANSPORT_OF_MATURE_TRANSCRIPT_TO_CYTOPLASM	1.44803	3.1979e-14	1.5724e-13
REACTOME_SCF_BETA_TRCP_MEDIATED_DEGRADATION_OF_EMI1	1.4466	2.01199e-12	8.10467e-12
REACTOME_G1_S_DNA_DAMAGE_CHECKPOINTS	1.44547	2.34842e-13	1.03545e-12
GOBP_MITOCHONDRIAL_ELECTRON_TRANSPORT_UBIQUINOL_TO_CYTOCHROME_C	1.43873	2.63671e-21	3.80126e-20
GOBP_MATURATION_OF_5_8S_RRNA	1.43767	1.62832e-22	3.04974e-21
REACTOME_HIV_TRANSCRIPTION_ELONGATION	1.43723	8.02993e-28	5.3322e-26
REACTOME_FORMATION_OF_THE_EARLY_ELONGATION_COMPLEX	1.43142	1.99267e-29	2.2203e-27
GOBP_TELOMERE_MAINTENANCE	1.42834	4.78876e-15	2.61039e-14
GOBP_ORGANOPHOSPHATE_METABOLIC_PROCESS	1.42677	1.26142e-11	4.64963e-11
REACTOME_HDR_THROUGH_SINGLE_STRAND_ANNEALING_SSA	1.42427	1.51964e-19	1.61002e-18
REACTOME_FORMATION_OF_TC_NER_PRE_INCISION_COMPLEX	1.42294	1.24662e-24	3.77662e-23
GOBP_POSITIVE_REGULATION_OF_CHROMOSOME_SEPARATION	1.42211	2.18716e-18	1.92482e-17
KEGG_MISMATCH_REPAIR	1.41664	4.1588e-29	4.17404e-27
REACTOME_G0_AND_EARLY_G1	1.41578	5.12951e-18	4.28208e-17
REACTOME_DUAL_INCISION_IN_GG_NER	1.41256	7.48422e-27	3.82889e-25
REACTOME_RNA_POLYMERASE_III_TRANSCRIPTION_INITIATION_FROM_TYPE_1_PROMOTER	1.41174	1.69712e-33	8.26436e-31
GOBP_NEGATIVE_REGULATION_OF_NUCLEOBASE_CONTAINING_COMPOUND_METABOLIC_PROCESS	1.40844	2.49642e-07	5.9119e-07
HALLMARK_MTORC1_SIGNALING	1.40813	1.07756e-08	2.93512e-08
GOBP_POSITIVE_REGULATION_OF_DOUBLE_STRAND_BREAK_REPAIR	1.40294	2.85238e-22	5.07485e-21
REACTOME_HOMOLOGY_DIRECTED_REPAIR	1.40251	6.66578e-09	1.85407e-08
GOBP_MICROTUBULE_BASED_PROCESS	1.39821	1.07428e-06	2.38271e-06
GOBP_TRNA_5_LEADER_REMOVAL	1.39457	1.12174e-23	2.72619e-22
REACTOME_NEGATIVE_REGULATION_OF_NOTCH4_SIGNALING	1.39188	9.92719e-12	3.69021e-11
GOBP_CLEAVAGE_INVOLVED_IN_RRNA_PROCESSING	1.39179	3.05126e-24	8.44588e-23
GOBP_RIBOSOMAL_LARGE_SUBUNIT_ASSEMBLY	1.38905	6.90278e-19	6.54346e-18
GOBP_REGULATION_OF_DNA_TEMPLATED_DNA_REPLICATION_INITIATION	1.38852	8.86136e-22	1.42606e-20
GOBP_CARBOHYDRATE_DERIVATIVE_BIOSYNTHETIC_PROCESS	1.38163	1.40447e-13	6.36539e-13
REACTOME_RNA_POLYMERASE_III_TRANSCRIPTION	1.37997	1.24829e-32	4.10315e-30
GOBP_REGULATION_OF_CELL_CYCLE_G2_M_PHASE_TRANSITION	1.37915	6.84368e-19	6.49477e-18
GOBP_ALPHA_AMINO_ACID_METABOLIC_PROCESS	1.37827	8.11778e-15	4.29853e-14
GOBP_PEPTIDYL_LYSINE_MODIFICATION	1.37824	2.91117e-14	1.43895e-13
GOBP_ESTABLISHMENT_OF_PROTEIN_LOCALIZATION_TO_TELOMERE	1.37727	2.43163e-25	8.62946e-24
REACTOME_PROCESSIVE_SYNTHESIS_ON_THE_LAGGING_STRAND	1.37433	6.62415e-23	1.3545e-21
REACTOME_TRNA_MODIFICATION_IN_THE_NUCLEUS_AND_CYTOSOL	1.37032	1.41258e-25	5.17341e-24
KEGG_PURINE_METABOLISM	1.36667	2.33594e-26	1.05181e-24
GOBP_PROTEIN_TRANSMEMBRANE_TRANSPORT	1.36366	2.76611e-26	1.22043e-24
REACTOME_PROCESSIVE_SYNTHESIS_ON_THE_C_STRAND_OF_THE_TELOMERE	1.36287	1.11537e-32	3.85919e-30
GOBP_HOMOLOGOUS_RECOMBINATION	1.36174	4.24201e-18	3.58214e-17
REACTOME_ABORTIVE_ELONGATION_OF_HIV_1_TRANSCRIPT_IN_THE_ABSENCE_OF_TAT	1.36125	2.47785e-28	1.96258e-26
REACTOME_METABOLISM_OF_POLYAMINES	1.35656	2.18664e-12	8.78935e-12
GOBP_TRNA_METHYLATION	1.35462	8.79057e-25	2.75187e-23
GOBP_PROTEIN_LOCALIZATION_TO_NUCLEAR_BODY	1.35372	6.00641e-22	1.00859e-20
GOBP_CHROMOSOME_ORGANIZATION_INVOLVED_IN_MEIOTIC_CELL_CYCLE	1.35354	2.55099e-20	3.06865e-19
REACTOME_NUCLEAR_ENVELOPE_NE_REASSEMBLY	1.35327	1.05976e-18	9.75067e-18
GOBP_CENTROMERE_COMPLEX_ASSEMBLY	1.34999	1.10163e-16	7.42018e-16
REACTOME_POLYMERASE_SWITCHING	1.34378	1.13778e-22	2.20969e-21
REACTOME_HIV_TRANSCRIPTION_INITIATION	1.34324	2.69478e-23	5.99509e-22
GOBP_MITOCHONDRIAL_RNA_PROCESSING	1.34198	2.42448e-25	8.62946e-24
REACTOME_POLO_LIKE_KINASE_MEDIATED_EVENTS	1.34079	3.01945e-18	2.61871e-17
REACTOME_DEGRADATION_OF_DVL	1.3405	5.02794e-12	1.94091e-11
REACTOME_COOPERATION_OF_PREFOLDIN_AND_TRIC_CCT_IN_ACTIN_AND_TUBULIN_FOLDING	1.33781	4.32837e-25	1.42988e-23
GOBP_POSITIVE_REGULATION_OF_MITOCHONDRIAL_TRANSLATION	1.33548	3.72078e-25	1.2576e-23
KEGG_HOMOLOGOUS_RECOMBINATION	1.33231	3.57794e-24	9.7599e-23
GOBP_PROTON_TRANSPORTING_TWO_SECTOR_ATPASE_COMPLEX_ASSEMBLY	1.32723	1.58894e-30	2.44537e-28
GOBP_DNA_TEMPLATED_TRANSCRIPTION_INITIATION	1.32679	4.97386e-26	2.05004e-24
GOBP_MITOTIC_DNA_REPLICATION	1.32664	6.24112e-21	8.42487e-20
REACTOME_SUMOYLATION_OF_DNA_REPLICATION_PROTEINS	1.32481	2.03681e-13	9.04116e-13
GOBP_DICARBOXYLIC_ACID_METABOLIC_PROCESS	1.32465	1.9355e-18	1.71713e-17
GOBP_RESPIRATORY_CHAIN_COMPLEX_III_ASSEMBLY	1.32252	2.32555e-31	4.56363e-29
REACTOME_AUF1_HNRNP_D0_BINDS_AND_DESTABILIZES_MRNA	1.32198	5.35299e-11	1.85311e-10
KEGG_AMINOACYL_TRNA_BIOSYNTHESIS	1.32161	3.15073e-19	3.18906e-18
KEGG_NUCLEOTIDE_EXCISION_REPAIR	1.32146	5.18121e-26	2.10906e-24
GOBP_DNA_REPLICATION_CHECKPOINT_SIGNALING	1.32059	9.96039e-21	1.29534e-19
GOBP_MATURATION_OF_LSU_RRNA	1.32049	6.76499e-20	7.63486e-19
GOBP_ESTABLISHMENT_OF_PROTEIN_LOCALIZATION_TO_CHROMOSOME	1.32021	1.82567e-26	8.393e-25
REACTOME_CELLULAR_RESPONSE_TO_CHEMICAL_STRESS	1.31895	4.74396e-10	1.48544e-09
GOBP_REGULATORY_NCRNA_3_END_PROCESSING	1.31844	2.4493e-29	2.63962e-27
GOBP_SPINDLE_ASSEMBLY	1.31104	9.21494e-17	6.26463e-16
GOBP_BASE_EXCISION_REPAIR	1.31038	1.27212e-23	3.05215e-22
GOBP_PROTEIN_MODIFICATION_BY_SMALL_PROTEIN_CONJUGATION	1.30696	4.18387e-12	1.6333e-11
KEGG_PROTEASOME	1.30411	2.78066e-10	8.90191e-10
REACTOME_RNA_POLYMERASE_III_CHAIN_ELONGATION	1.30029	9.34879e-29	8.4535e-27
REACTOME_RECRUITMENT_OF_NUMA_TO_MITOTIC_CENTROSOMES	1.30019	4.55043e-17	3.24805e-16
GOBP_POSITIVE_REGULATION_OF_CHROMOSOME_SEGREGATION	1.29829	1.00807e-15	5.93291e-15
GOBP_MITOCHONDRIAL_ELECTRON_TRANSPORT_CYTOCHROME_C_TO_OXYGEN	1.29487	1.8903e-18	1.68006e-17
REACTOME_AURKA_ACTIVATION_BY_TPX2	1.29032	3.70741e-16	2.32119e-15
GOBP_ORGANIC_ACID_CATABOLIC_PROCESS	1.28067	5.23633e-08	1.32069e-07
REACTOME_RNA_POLYMERASE_II_PRE_TRANSCRIPTION_EVENTS	1.27905	2.85614e-20	3.39842e-19
GOBP_PROTEIN_MODIFICATION_BY_SMALL_PROTEIN_CONJUGATION_OR_REMOVAL	1.27533	9.26524e-11	3.13725e-10
REACTOME_NUCLEAR_EVENTS_MEDIATED_BY_NFE2L2	1.27526	4.71197e-10	1.47577e-09
GOBP_ORGANIC_ACID_METABOLIC_PROCESS	1.27488	1.13652e-06	2.51565e-06
GOBP_TRANSCRIPTION_INITIATION_AT_RNA_POLYMERASE_II_PROMOTER	1.27011	6.16386e-27	3.20326e-25
GOBP_DNA_INTEGRITY_CHECKPOINT_SIGNALING	1.26888	3.97669e-14	1.93149e-13
REACTOME_MISMATCH_REPAIR	1.26788	8.57506e-31	1.39191e-28
GOBP_HISTONE_MODIFICATION	1.26415	2.8532e-08	7.43438e-08
GOBP_ATTACHMENT_OF_SPINDLE_MICROTUBULES_TO_KINETOCHORE	1.26396	1.39036e-13	6.30359e-13
GOBP_MATURATION_OF_5_8S_RRNA_FROM_TRICISTRONIC_RRNA_TRANSCRIPT_SSU_RRNA_5_8S_RRNA_LSU_RRNA	1.26344	4.25781e-24	1.14248e-22
GOBP_POSITIVE_REGULATION_OF_TELOMERASE_RNA_LOCALIZATION_TO_CAJAL_BODY	1.25778	9.90394e-17	6.70876e-16
GOBP_CHROMOSOME_LOCALIZATION	1.25771	1.31144e-16	8.74379e-16
GOBP_RRNA_TRANSCRIPTION	1.2571	1.05437e-22	2.0568e-21
GOBP_CELLULAR_RESPONSE_TO_STRESS	1.25581	2.05958e-07	4.9137e-07
REACTOME_KEAP1_NFE2L2_PATHWAY	1.2526	3.61388e-10	1.14412e-09
REACTOME_E2F_MEDIATED_REGULATION_OF_DNA_REPLICATION	1.25257	2.24876e-19	2.3117e-18
REACTOME_ASYMMETRIC_LOCALIZATION_OF_PCP_PROTEINS	1.25198	6.27749e-13	2.66247e-12
GOBP_PSEUDOURIDINE_SYNTHESIS	1.25012	1.27186e-20	1.61569e-19
GOBP_RNA_EXPORT_FROM_NUCLEUS	1.24954	2.80636e-13	1.2293e-12
GOBP_TAIL_ANCHORED_MEMBRANE_PROTEIN_INSERTION_INTO_ER_MEMBRANE	1.24689	2.4682e-27	1.41711e-25
REACTOME_REGULATION_OF_MRNA_STABILITY_BY_PROTEINS_THAT_BIND_AU_RICH_ELEMENTS	1.24657	8.54376e-11	2.90567e-10
GOBP_REGULATION_OF_TRANSLATIONAL_FIDELITY	1.2458	3.10903e-32	9.08388e-30
GOBP_POSITIVE_REGULATION_OF_CELL_CYCLE_PROCESS	1.2455	5.49818e-09	1.54565e-08
GOBP_PROTEIN_LOCALIZATION_TO_CONDENSED_CHROMOSOME	1.24332	1.45916e-15	8.43301e-15
REACTOME_MITOCHONDRIAL_TRNA_AMINOACYLATION	1.23946	9.00475e-22	1.4456e-20
REACTOME_PROTEIN_FOLDING	1.23538	3.13418e-26	1.36904e-24
GOBP_POSITIVE_REGULATION_OF_CELL_CYCLE_PHASE_TRANSITION	1.23507	2.64217e-16	1.68965e-15
REACTOME_RNA_POLYMERASE_I_TRANSCRIPTION_TERMINATION	1.23309	1.08955e-22	2.12228e-21
GOBP_NUCLEAR_EXPORT	1.2327	1.91425e-12	7.72751e-12
GOBP_SPINDLE_ELONGATION	1.23219	4.16704e-20	4.84423e-19
GOBP_MICROTUBULE_CYTOSKELETON_ORGANIZATION	1.22885	1.21777e-06	2.68781e-06
REACTOME_RECRUITMENT_OF_MITOTIC_CENTROSOME_PROTEINS_AND_COMPLEXES	1.22516	6.04981e-16	3.67743e-15
REACTOME_SUMOYLATION_OF_RNA_BINDING_PROTEINS	1.22453	4.49741e-17	3.21544e-16
GOBP_NUCLEOSIDE_MONOPHOSPHATE_BIOSYNTHETIC_PROCESS	1.22137	3.26347e-22	5.73637e-21
GOBP_CHROMATIN_REMODELING_AT_CENTROMERE	1.21897	3.4923e-22	6.11407e-21
REACTOME_TELOMERE_EXTENSION_BY_TELOMERASE	1.21637	9.19626e-29	8.4535e-27
GOBP_DNA_TEMPLATED_TRANSCRIPTION_ELONGATION	1.21614	5.63506e-16	3.43804e-15
GOBP_PROTEIN_INSERTION_INTO_MITOCHONDRIAL_INNER_MEMBRANE	1.20897	1.52071e-29	1.78521e-27
REACTOME_HOST_INTERACTIONS_OF_HIV_FACTORS	1.20764	6.17801e-09	1.72643e-08
GOBP_SNRNA_METABOLIC_PROCESS	1.20449	2.29885e-20	2.77806e-19
REACTOME_HIV_ELONGATION_ARREST_AND_RECOVERY	1.20356	4.17324e-24	1.12438e-22
GOBP_PROTEIN_ACYLATION	1.20246	8.6209e-17	5.89069e-16
GOBP_POSITIVE_REGULATION_OF_CHROMOSOME_ORGANIZATION	1.20229	8.35561e-15	4.41558e-14
GOBP_TRANSLATIONAL_INITIATION	1.20218	5.75951e-11	1.98965e-10
REACTOME_RNA_POLYMERASE_III_TRANSCRIPTION_INITIATION_FROM_TYPE_3_PROMOTER	1.20176	1.73953e-26	8.07876e-25
REACTOME_RNA_POLYMERASE_III_TRANSCRIPTION_TERMINATION	1.20057	1.22663e-33	6.5406e-31
REACTOME_DNA_DAMAGE_BYPASS	1.2002	5.95981e-20	6.77851e-19
REACTOME_PROCESSING_OF_CAPPED_INTRONLESS_PRE_MRNA	1.19934	1.65039e-20	2.05876e-19
GOBP_KINETOCHORE_ORGANIZATION	1.199	1.47786e-14	7.61698e-14
GOBP_POSITIVE_REGULATION_OF_ESTABLISHMENT_OF_PROTEIN_LOCALIZATION_TO_TELOMERE	1.19707	2.49642e-17	1.87132e-16
REACTOME_VIRAL_MESSENGER_RNA_SYNTHESIS	1.19568	5.16052e-17	3.65377e-16
GOBP_REGULATION_OF_DNA_BIOSYNTHETIC_PROCESS	1.19453	7.32695e-20	8.21969e-19
REACTOME_KINESINS	1.19413	3.80215e-18	3.23564e-17
GOBP_POSITIVE_REGULATION_OF_MITOTIC_SISTER_CHROMATID_SEPARATION	1.19329	2.08653e-20	2.54961e-19
GOBP_PROTEIN_LOCALIZATION_TO_NUCLEOPLASM	1.19214	8.50822e-19	7.93376e-18
GOBP_POSITIVE_REGULATION_OF_MITOTIC_CELL_CYCLE_PHASE_TRANSITION	1.19169	1.96739e-16	1.28183e-15
REACTOME_CROSS_PRESENTATION_OF_SOLUBLE_EXOGENOUS_ANTIGENS_ENDOSOMES	1.18752	1.79469e-09	5.30857e-09
REACTOME_DEGRADATION_OF_AXIN	1.18718	2.17464e-10	7.05108e-10
GOBP_PYRIMIDINE_NUCLEOSIDE_TRIPHOSPHATE_BIOSYNTHETIC_PROCESS	1.18655	3.66481e-33	1.66155e-30
REACTOME_RESOLUTION_OF_D_LOOP_STRUCTURES	1.18641	2.64492e-14	1.31725e-13
GOBP_MITOTIC_SPINDLE_ELONGATION	1.18177	2.6463e-20	3.16593e-19
REACTOME_PTEN_REGULATION	1.18117	1.99464e-17	1.51681e-16
GOBP_RNA_PHOSPHODIESTER_BOND_HYDROLYSIS	1.17992	3.05888e-16	1.93729e-15
GOBP_PROTEIN_LOCALIZATION_TO_ORGANELLE	1.17882	4.00899e-09	1.14141e-08
GOBP_REGULATION_OF_CELL_CYCLE_CHECKPOINT	1.17721	6.21126e-15	3.33193e-14
GOBP_REGULATION_OF_DOUBLE_STRAND_BREAK_REPAIR_VIA_HOMOLOGOUS_RECOMBINATION	1.17561	6.9636e-19	6.59636e-18
REACTOME_CYCLIN_A_B1_B2_ASSOCIATED_EVENTS_DURING_G2_M_TRANSITION	1.17479	1.84251e-16	1.20404e-15
GOBP_MITOCHONDRIAL_RNA_MODIFICATION	1.17426	3.65138e-30	5.10727e-28
REACTOME_TP53_REGULATES_TRANSCRIPTION_OF_DNA_REPAIR_GENES	1.1737	7.67273e-24	1.95111e-22
GOBP_INTERSTRAND_CROSS_LINK_REPAIR	1.17302	7.68078e-14	3.5964e-13
GOBP_ESTABLISHMENT_OF_PROTEIN_LOCALIZATION_TO_MEMBRANE	1.17195	1.31652e-19	1.40957e-18
GOBP_NEGATIVE_REGULATION_OF_BIOSYNTHETIC_PROCESS	1.16581	5.61959e-06	1.16577e-05
GOBP_TELOMERASE_RNA_LOCALIZATION	1.16365	7.9623e-17	5.48968e-16
REACTOME_DEGRADATION_OF_GLI1_BY_THE_PROTEASOME	1.16267	3.03519e-10	9.67436e-10
REACTOME_ACTIVATION_OF_THE_MRNA_UPON_BINDING_OF_THE_CAP_BINDING_COMPLEX_AND_EIFS_AND_SUBSEQUENT_BINDING_TO_43S	1.16259	1.26134e-05	2.52999e-05
REACTOME_PYRUVATE_METABOLISM_AND_CITRIC_ACID_TCA_CYCLE	1.1609	1.65038e-17	1.27717e-16
GOBP_REGULATION_OF_ESTABLISHMENT_OF_PROTEIN_LOCALIZATION_TO_CHROMOSOME	1.16086	1.9815e-19	2.0514e-18
KEGG_CITRATE_CYCLE_TCA_CYCLE	1.15961	2.6206e-16	1.67667e-15
REACTOME_STABILIZATION_OF_P53	1.15696	2.64227e-10	8.47537e-10
GOBP_PROTEIN_ACETYLATION	1.15648	1.5197e-15	8.76361e-15
GOBP_PYRIMIDINE_NUCLEOTIDE_METABOLIC_PROCESS	1.15372	4.8834e-28	3.60713e-26
REACTOME_CONDENSATION_OF_PROMETAPHASE_CHROMOSOMES	1.15255	1.84929e-14	9.39508e-14
REACTOME_REGULATION_OF_PLK1_ACTIVITY_AT_G2_M_TRANSITION	1.14945	2.07618e-14	1.0491e-13
GOBP_CELLULAR_MACROMOLECULE_CATABOLIC_PROCESS	1.14914	1.29899e-07	3.15812e-07
REACTOME_DNA_DAMAGE_RECOGNITION_IN_GG_NER	1.14912	2.22348e-21	3.25187e-20
GOBP_HISTONE_H2A_ACETYLATION	1.1466	9.43924e-29	8.4535e-27
REACTOME_TRANSCRIPTION_OF_E2F_TARGETS_UNDER_NEGATIVE_CONTROL_BY_DREAM_COMPLEX	1.14307	3.4425e-19	3.44722e-18
GOBP_UBIQUINONE_METABOLIC_PROCESS	1.14236	1.94901e-23	4.44117e-22
GOBP_SERINE_FAMILY_AMINO_ACID_METABOLIC_PROCESS	1.13968	1.61435e-27	9.73645e-26
GOBP_MRNA_EXPORT_FROM_NUCLEUS	1.1374	3.41079e-15	1.8906e-14
REACTOME_ANCHORING_OF_THE_BASAL_BODY_TO_THE_PLASMA_MEMBRANE	1.13696	5.40264e-12	2.07762e-11
GOBP_SERINE_FAMILY_AMINO_ACID_BIOSYNTHETIC_PROCESS	1.13533	2.4022e-32	7.17822e-30
GOBP_NEGATIVE_REGULATION_OF_MITOTIC_CELL_CYCLE	1.13406	5.29888e-12	2.04011e-11
GOBP_TELOMERE_MAINTENANCE_IN_RESPONSE_TO_DNA_DAMAGE	1.13389	7.03906e-29	6.80511e-27
REACTOME_HEDGEHOG_OFF_STATE	1.13305	9.27556e-20	1.01799e-18
GOBP_PROTEIN_TARGETING	1.13214	4.81837e-15	2.62435e-14
REACTOME_METABOLISM_OF_NUCLEOTIDES	1.13159	6.3277e-15	3.39163e-14
GOBP_NEGATIVE_REGULATION_OF_RNA_BIOSYNTHETIC_PROCESS	1.12938	6.11882e-06	1.26434e-05
REACTOME_DEFECTIVE_CFTR_CAUSES_CYSTIC_FIBROSIS	1.1282	2.33337e-08	6.13706e-08
REACTOME_MRNA_CAPPING	1.12039	1.36204e-23	3.23835e-22
GOBP_POSITIVE_REGULATION_OF_CELL_CYCLE	1.11969	8.1835e-08	2.02595e-07
GOBP_NCRNA_TRANSCRIPTION	1.11693	1.14143e-20	1.46701e-19
GOBP_RRNA_METHYLATION	1.1153	4.40437e-22	7.56976e-21
GOBP_POST_TRANSCRIPTIONAL_REGULATION_OF_GENE_EXPRESSION	1.1128	1.43553e-08	3.85583e-08
REACTOME_APC_CDC20_MEDIATED_DEGRADATION_OF_NEK2A	1.11276	7.71582e-16	4.62809e-15
GOBP_POSITIVE_REGULATION_OF_DNA_TEMPLATED_DNA_REPLICATION	1.11264	5.67476e-23	1.1787e-21
GOBP_NON_MEMBRANE_BOUNDED_ORGANELLE_ASSEMBLY	1.11074	5.44149e-09	1.53037e-08
GOBP_TRANSCRIPTION_PREINITIATION_COMPLEX_ASSEMBLY	1.10797	1.12033e-21	1.76832e-20
REACTOME_SLBP_DEPENDENT_PROCESSING_OF_REPLICATION_DEPENDENT_HISTONE_PRE_MRNAS	1.10594	1.87332e-19	1.94707e-18
GOBP_FEMALE_MEIOTIC_NUCLEAR_DIVISION	1.10424	2.1708e-24	6.25914e-23
GOBP_DNA_TEMPLATED_DNA_REPLICATION_MAINTENANCE_OF_FIDELITY	1.10117	9.42883e-12	3.51689e-11
REACTOME_PHOSPHORYLATION_OF_THE_APC_C	1.09737	1.86481e-17	1.42632e-16
REACTOME_DECTIN_1_MEDIATED_NONCANONICAL_NF_KB_SIGNALING	1.09673	2.0767e-08	5.48282e-08
GOBP_REGULATION_OF_PROTEIN_LOCALIZATION_TO_CHROMOSOME_TELOMERIC_REGION	1.09322	7.38485e-16	4.43969e-15
GOBP_PROTEIN_MATURATION_BY_4FE_4S_CLUSTER_TRANSFER	1.09116	2.69034e-25	9.45791e-24
REACTOME_SUMOYLATION_OF_DNA_DAMAGE_RESPONSE_AND_REPAIR_PROTEINS	1.0904	1.55126e-12	6.32239e-12
GOBP_CARBOHYDRATE_DERIVATIVE_METABOLIC_PROCESS	1.09037	1.88602e-07	4.52012e-07
GOBP_MITOCHONDRIAL_PROTON_TRANSPORTING_ATP_SYNTHASE_COMPLEX_ASSEMBLY	1.08655	6.95632e-24	1.79337e-22
GOBP_REGULATION_OF_MITOTIC_CELL_CYCLE_SPINDLE_ASSEMBLY_CHECKPOINT	1.08643	3.38151e-18	2.89831e-17
REACTOME_DEGRADATION_OF_BETA_CATENIN_BY_THE_DESTRUCTION_COMPLEX	1.08552	2.00456e-10	6.52214e-10
GOBP_ANAPHASE_PROMOTING_COMPLEX_DEPENDENT_CATABOLIC_PROCESS	1.08254	1.74473e-21	2.62768e-20
GOBP_SPINDLE_MIDZONE_ASSEMBLY	1.08158	9.02189e-19	8.37711e-18
REACTOME_NUCLEOTIDE_BIOSYNTHESIS	1.08148	2.03592e-25	7.31374e-24
GOBP_PEPTIDYL_LYSINE_ACETYLATION	1.08039	1.56634e-14	8.03207e-14
GOBP_ATTACHMENT_OF_MITOTIC_SPINDLE_MICROTUBULES_TO_KINETOCHORE	1.07879	8.48823e-19	7.92075e-18
REACTOME_REGULATION_OF_RUNX3_EXPRESSION_AND_ACTIVITY	1.07859	7.53285e-09	2.08334e-08
REACTOME_TRANSCRIPTION_OF_E2F_TARGETS_UNDER_NEGATIVE_CONTROL_BY_P107_RBL1_AND_P130_RBL2_IN_COMPLEX_WITH_HDAC1	1.07845	1.69198e-19	1.77094e-18
GOBP_PURINE_NUCLEOBASE_BIOSYNTHETIC_PROCESS	1.07835	8.16393e-26	3.13858e-24
REACTOME_CELLULAR_RESPONSE_TO_HYPOXIA	1.07705	3.38836e-11	1.19726e-10
GOBP_PROTEIN_MATURATION_BY_IRON_SULFUR_CLUSTER_TRANSFER	1.07677	1.84459e-24	5.42356e-23
GOBP_POSITIVE_REGULATION_OF_DOUBLE_STRAND_BREAK_REPAIR_VIA_HOMOLOGOUS_RECOMBINATION	1.07439	1.28678e-21	2.00457e-20
GOBP_TRNA_THIO_MODIFICATION	1.07381	1.26345e-31	2.88598e-29
REACTOME_CHOLESTEROL_BIOSYNTHESIS	1.07381	1.8891e-10	6.17089e-10
GOBP_7_METHYLGUANOSINE_CAP_HYPERMETHYLATION	1.07297	3.77538e-17	2.73341e-16
REACTOME_INHIBITION_OF_THE_PROTEOLYTIC_ACTIVITY_OF_APC_C_REQUIRED_FOR_THE_ONSET_OF_ANAPHASE_BY_MITOTIC_SPINDLE_CHECKPOINT_COMPONENTS	1.07236	1.22557e-15	7.15216e-15
GOBP_RRNA_PSEUDOURIDINE_SYNTHESIS	1.07227	3.94713e-22	6.83753e-21
REACTOME_DNA_REPLICATION_PRE_INITIATION	1.07193	8.85429e-05	0.000163162
GOBP_MITOCHONDRIAL_DNA_METABOLIC_PROCESS	1.07087	8.4186e-31	1.3836e-28
REACTOME_TRANSLESION_SYNTHESIS_BY_POLH	1.06997	3.10104e-22	5.47282e-21
GOBP_TETRAPYRROLE_BIOSYNTHETIC_PROCESS	1.06974	5.84602e-22	9.85429e-21
GOBP_MRNA_MODIFICATION	1.06861	2.54507e-17	1.90453e-16
GOBP_REGULATION_OF_DNA_PRIMASE_ACTIVITY	1.06176	2.55939e-21	3.71012e-20
REACTOME_DISEASES_OF_MITOTIC_CELL_CYCLE	1.06157	1.47206e-19	1.56338e-18
REACTOME_DISPLACEMENT_OF_DNA_GLYCOSYLASE_BY_APEX1	1.06048	2.13449e-27	1.25287e-25
REACTOME_AUTOPHAGY	1.06009	3.01686e-16	1.91252e-15
REACTOME_RESOLUTION_OF_D_LOOP_STRUCTURES_THROUGH_SYNTHESIS_DEPENDENT_STRAND_ANNEALING_SDSA	1.0575	3.94228e-12	1.54265e-11
REACTOME_FORMATION_OF_TUBULIN_FOLDING_INTERMEDIATES_BY_CCT_TRIC	1.05683	7.52454e-20	8.4198e-19
REACTOME_REGULATION_OF_PTEN_STABILITY_AND_ACTIVITY	1.05608	1.02861e-10	3.46686e-10
GOBP_PROTEIN_METHYLATION	1.05257	4.63851e-12	1.80115e-11
GOBP_POSITIVE_REGULATION_OF_MITOTIC_CYTOKINESIS	1.05124	7.88842e-18	6.43007e-17
GOBP_POSITIVE_REGULATION_OF_DNA_BIOSYNTHETIC_PROCESS	1.05055	2.74068e-14	1.36185e-13
GOBP_RIBONUCLEOSIDE_MONOPHOSPHATE_BIOSYNTHETIC_PROCESS	1.04888	5.84871e-20	6.66946e-19
REACTOME_TP53_REGULATES_METABOLIC_GENES	1.04636	7.29918e-22	1.20263e-20
REACTOME_FORMATION_OF_RNA_POL_II_ELONGATION_COMPLEX	1.04598	5.20477e-18	4.3339e-17
REACTOME_GLUCOSE_METABOLISM	1.04566	4.72625e-15	2.57846e-14
GOBP_NUCLEOBASE_BIOSYNTHETIC_PROCESS	1.04486	1.74865e-25	6.33367e-24
GOBP_NEGATIVE_REGULATION_OF_MRNA_PROCESSING	1.04364	6.54847e-18	5.37784e-17
GOBP_HOMOLOGOUS_CHROMOSOME_SEGREGATION	1.04261	9.83555e-17	6.6693e-16
GOBP_HOMOLOGOUS_CHROMOSOME_PAIRING_AT_MEIOSIS	1.04131	8.03019e-17	5.52491e-16
GOBP_PROTEIN_INSERTION_INTO_ER_MEMBRANE	1.03999	2.42378e-24	6.86809e-23
GOBP_REGULATION_OF_MRNA_PROCESSING	1.03993	7.78181e-08	1.93048e-07
GOBP_REGULATION_OF_UBIQUITIN_PROTEIN_LIGASE_ACTIVITY	1.03901	2.54611e-16	1.63378e-15
REACTOME_APC_C_CDC20_MEDIATED_DEGRADATION_OF_CYCLIN_B	1.03845	2.55572e-16	1.63915e-15
REACTOME_CYTOSOLIC_TRNA_AMINOACYLATION	1.03581	5.48118e-15	2.96205e-14
GOBP_PROTEIN_DENEDDYLATION	1.03468	5.2363e-22	8.88348e-21
GOBP_RNA_POLYMERASE_II_PREINITIATION_COMPLEX_ASSEMBLY	1.03425	1.7812e-18	1.59098e-17
REACTOME_ABC_TRANSPORTER_DISORDERS	1.03336	7.2305e-10	2.21755e-09
REACTOME_TRNA_MODIFICATION_IN_THE_MITOCHONDRION	1.03149	3.11854e-28	2.42619e-26
KEGG_BASAL_TRANSCRIPTION_FACTORS	1.031	3.01803e-19	3.06655e-18
GOBP_MATURATION_OF_LSU_RRNA_FROM_TRICISTRONIC_RRNA_TRANSCRIPT_SSU_RRNA_5_8S_RRNA_LSU_RRNA	1.02945	1.05425e-17	8.43143e-17
GOBP_PROTEASOMAL_PROTEIN_CATABOLIC_PROCESS	1.02856	2.94866e-08	7.66186e-08
REACTOME_PHOSPHORYLATION_OF_EMI1	1.02742	1.39289e-17	1.09205e-16
GOBP_CRISTAE_FORMATION	1.027	9.34612e-23	1.85344e-21
GOBP_TRICARBOXYLIC_ACID_CYCLE	1.02691	1.94333e-14	9.85003e-14
GOBP_HISTONE_H4_ACETYLATION	1.0267	2.19496e-20	2.66722e-19
REACTOME_INTERCONVERSION_OF_NUCLEOTIDE_DI_AND_TRIPHOSPHATES	1.02504	5.73429e-19	5.49274e-18
REACTOME_CITRIC_ACID_CYCLE_TCA_CYCLE	1.02407	4.50394e-16	2.78018e-15
HALLMARK_SPERMATOGENESIS	1.02351	2.93504e-13	1.28462e-12
GOBP_TELOMERE_MAINTENANCE_VIA_TELOMERE_LENGTHENING	1.02295	2.53386e-14	1.26577e-13
GOBP_MITOCHONDRIAL_TRNA_PROCESSING	1.02191	5.00298e-24	1.32619e-22
GOBP_INTRACELLULAR_TRANSPORT	1.02167	9.95008e-06	2.01422e-05
GOBP_RNA_PHOSPHODIESTER_BOND_HYDROLYSIS_ENDONUCLEOLYTIC	1.02163	1.77427e-17	1.35943e-16
GOBP_SNRNA_PROCESSING	1.02147	8.69635e-24	2.19462e-22
GOBP_AMINO_ACID_BIOSYNTHETIC_PROCESS	1.01695	5.084e-20	5.85841e-19
GOBP_BOX_C_D_SNORNP_ASSEMBLY	1.01512	1.75571e-20	2.17569e-19
GOBP_MANNOSYLATION	1.01109	3.43002e-24	9.37587e-23
GOBP_NEGATIVE_REGULATION_OF_MITOTIC_CELL_CYCLE_PHASE_TRANSITION	1.01037	2.58641e-10	8.30837e-10
REACTOME_TERMINATION_OF_TRANSLESION_DNA_SYNTHESIS	1.01001	2.54301e-18	2.22755e-17
REACTOME_TRANSLESION_SYNTHESIS_BY_Y_FAMILY_DNA_POLYMERASES_BYPASSES_LESIONS_ON_DNA_TEMPLATE	1.00975	1.05686e-17	8.44716e-17
GOBP_SMALL_MOLECULE_CATABOLIC_PROCESS	1.00923	1.70944e-05	3.38438e-05
REACTOME_TP53_REGULATES_TRANSCRIPTION_OF_GENES_INVOLVED_IN_G1_CELL_CYCLE_ARREST	1.00822	5.00926e-17	3.55241e-16
GOBP_MITOCHONDRIAL_RIBOSOME_ASSEMBLY	1.00591	5.28827e-28	3.79947e-26
GOBP_PYRIMIDINE_NUCLEOSIDE_TRIPHOSPHATE_METABOLIC_PROCESS	1.00561	3.34097e-23	7.33339e-22
REACTOME_E2F_ENABLED_INHIBITION_OF_PRE_REPLICATION_COMPLEX_FORMATION	1.00421	3.2596e-16	2.0555e-15
GOBP_TRNA_3_END_PROCESSING	1.00405	5.31817e-23	1.11699e-21
HALLMARK_ADIPOGENESIS	1.00251	7.71981e-06	1.58174e-05
REACTOME_COPI_DEPENDENT_GOLGI_TO_ER_RETROGRADE_TRAFFIC	0.998349	1.36732e-13	6.20558e-13
GOBP_SNRNA_3_END_PROCESSING	0.997236	3.39286e-23	7.39789e-22
REACTOME_TELOMERE_MAINTENANCE	0.996119	2.4591e-06	5.27098e-06
REACTOME_INTRAFLAGELLAR_TRANSPORT	0.99516	6.47257e-11	2.22371e-10
REACTOME_SUMOYLATION_OF_DNA_METHYLATION_PROTEINS	0.992393	1.08736e-23	2.67227e-22
GOBP_POSITIVE_REGULATION_OF_TELOMERE_MAINTENANCE	0.990644	3.85602e-17	2.78566e-16
GOBP_OUTER_MITOCHONDRIAL_MEMBRANE_ORGANIZATION	0.990366	4.35015e-22	7.48636e-21
REACTOME_HEDGEHOG_LIGAND_BIOGENESIS	0.988931	2.73472e-08	7.1384e-08
REACTOME_GLYOXYLATE_METABOLISM_AND_GLYCINE_DEGRADATION	0.988307	6.82348e-15	3.64547e-14
GOBP_POSITIVE_REGULATION_OF_CELL_CYCLE_G2_M_PHASE_TRANSITION	0.987604	7.49097e-15	3.98589e-14
GOBP_PROTEIN_K11_LINKED_UBIQUITINATION	0.986454	9.11806e-20	1.00322e-18
REACTOME_UBIQUINOL_BIOSYNTHESIS	0.985147	1.35093e-20	1.70953e-19
GOBP_REGULATION_OF_DNA_TEMPLATED_TRANSCRIPTION_ELONGATION	0.983767	3.12216e-12	1.23015e-11
GOBP_FEMALE_MEIOSIS_I	0.983166	1.73823e-21	2.6209e-20
REACTOME_POLB_DEPENDENT_LONG_PATCH_BASE_EXCISION_REPAIR	0.982246	2.45979e-23	5.51899e-22
REACTOME_TRANSCRIPTIONAL_REGULATION_BY_E2F6	0.981582	9.96959e-14	4.59447e-13
GOBP_NEGATIVE_REGULATION_OF_DNA_TEMPLATED_DNA_REPLICATION	0.981207	4.25115e-20	4.93329e-19
GOBP_MRNA_3_END_PROCESSING	0.980885	1.62276e-13	7.29187e-13
GOBP_PYRIMIDINE_DEOXYRIBONUCLEOTIDE_METABOLIC_PROCESS	0.979447	6.54223e-25	2.10827e-23
GOBP_FOLIC_ACID_CONTAINING_COMPOUND_METABOLIC_PROCESS	0.978357	1.53403e-23	3.58887e-22
GOBP_MITOCHONDRIAL_TRANSCRIPTION	0.978328	1.25865e-19	1.34871e-18
GOBP_SNO_S_RNA_PROCESSING	0.97797	4.86362e-31	8.64146e-29
GOBP_RRNA_3_END_PROCESSING	0.977479	1.24978e-23	3.01506e-22
GOBP_TELOMERE_ORGANIZATION	0.977199	6.55351e-07	1.48613e-06
GOBP_TRANSCRIPTION_BY_RNA_POLYMERASE_I	0.976835	3.80365e-12	1.48973e-11
GOBP_PYRIMIDINE_RIBONUCLEOSIDE_TRIPHOSPHATE_BIOSYNTHETIC_PROCESS	0.976476	4.89801e-30	6.63907e-28
GOBP_APOPTOTIC_MITOCHONDRIAL_CHANGES	0.975869	6.83283e-16	4.1229e-15
REACTOME_G2_PHASE	0.975795	2.04391e-20	2.50217e-19
GOBP_PTERIDINE_CONTAINING_COMPOUND_METABOLIC_PROCESS	0.975477	7.0224e-21	9.35466e-20
KEGG_PEROXISOME	0.974309	6.96185e-08	1.73492e-07
GOBP_POSITIVE_REGULATION_OF_DNA_RECOMBINATION	0.973743	2.61026e-18	2.28189e-17
REACTOME_CYTOSOLIC_IRON_SULFUR_CLUSTER_ASSEMBLY	0.972462	5.52038e-18	4.5793e-17
GOBP_REGULATION_OF_MEIOTIC_CELL_CYCLE	0.969219	4.85179e-18	4.06573e-17
GOBP_PROTEIN_LOCALIZATION_TO_CHROMOSOME	0.969168	2.08316e-07	4.96814e-07
GOBP_MITOCHONDRIAL_GENOME_MAINTENANCE	0.96784	5.04658e-26	2.07012e-24
GOBP_POSTREPLICATION_REPAIR	0.966453	3.68594e-19	3.6631e-18
REACTOME_TP53_REGULATES_TRANSCRIPTION_OF_GENES_INVOLVED_IN_G2_CELL_CYCLE_ARREST	0.96614	9.39652e-17	6.38148e-16
GOBP_REGULATION_OF_ATTACHMENT_OF_SPINDLE_MICROTUBULES_TO_KINETOCHORE	0.963602	4.6703e-14	2.24516e-13
GOBP_TRNA_AMINOACYLATION_FOR_MITOCHONDRIAL_PROTEIN_TRANSLATION	0.963401	2.77714e-27	1.57387e-25
REACTOME_INSERTION_OF_TAIL_ANCHORED_PROTEINS_INTO_THE_ENDOPLASMIC_RETICULUM_MEMBRANE	0.961766	5.25594e-26	2.12631e-24
GOBP_POSITIVE_REGULATION_OF_CHROMOSOME_CONDENSATION	0.959878	4.22562e-13	1.81801e-12
GOBP_ASPARTATE_FAMILY_AMINO_ACID_METABOLIC_PROCESS	0.959442	1.19005e-18	1.08734e-17
REACTOME_RNA_POLYMERASE_II_TRANSCRIBES_SNRNA_GENES	0.955341	7.1643e-15	3.8198e-14
REACTOME_SUMO_IS_TRANSFERRED_FROM_E1_TO_E2_UBE2I_UBC9	0.954529	1.66823e-22	3.12004e-21
GOBP_DOUBLE_STRAND_BREAK_REPAIR_VIA_NONHOMOLOGOUS_END_JOINING	0.953643	1.99175e-17	1.51548e-16
GOBP_REGULATION_OF_UBIQUITIN_PROTEIN_TRANSFERASE_ACTIVITY	0.95327	6.40638e-15	3.4324e-14
GOBP_SNO_S_RNA_METABOLIC_PROCESS	0.953269	5.51491e-27	2.9004e-25
GOBP_NUCLEOLAR_LARGE_RRNA_TRANSCRIPTION_BY_RNA_POLYMERASE_I	0.953182	6.17016e-19	5.88385e-18
GOBP_TETRAPYRROLE_METABOLIC_PROCESS	0.952657	4.22728e-16	2.62419e-15
GOBP_NEGATIVE_REGULATION_OF_CELL_CYCLE_G2_M_PHASE_TRANSITION	0.952059	9.02542e-18	7.2846e-17
GOBP_SNRNA_MODIFICATION	0.950751	1.09657e-29	1.37312e-27
GOBP_MITOTIC_SPINDLE_ASSEMBLY	0.950456	1.63273e-10	5.36946e-10
REACTOME_SARS_COV_1_MODULATES_HOST_TRANSLATION_MACHINERY	0.950054	0.00021051	0.000373118
GOBP_CHAPERONE_MEDIATED_PROTEIN_COMPLEX_ASSEMBLY	0.948933	3.31448e-19	3.33426e-18
GOBP_SMALL_MOLECULE_BIOSYNTHETIC_PROCESS	0.946354	4.12833e-08	1.05561e-07
REACTOME_TRANSPORT_OF_MATURE_MRNAS_DERIVED_FROM_INTRONLESS_TRANSCRIPTS	0.944815	4.20522e-09	1.19572e-08
GOBP_U4_SNRNA_3_END_PROCESSING	0.944576	4.51468e-23	9.65188e-22
GOBP_GPI_ANCHOR_METABOLIC_PROCESS	0.944186	1.6039e-18	1.44242e-17
REACTOME_DNA_REPLICATION_INITIATION	0.943386	7.1037e-16	4.27706e-15
REACTOME_GLUCONEOGENESIS	0.941126	1.36131e-14	7.03003e-14
GOBP_MITOTIC_CHROMOSOME_CONDENSATION	0.940877	9.68035e-13	4.03287e-12
GOBP_RNA_SPLICING_VIA_ENDONUCLEOLYTIC_CLEAVAGE_AND_LIGATION	0.939064	9.96421e-16	5.87486e-15
GOBP_MITOCHONDRIAL_DNA_REPLICATION	0.938685	6.04916e-24	1.59708e-22
GOBP_RIBOSOMAL_SMALL_SUBUNIT_ASSEMBLY	0.937881	1.27619e-10	4.25333e-10
GOBP_CENTROSOME_SEPARATION	0.937258	9.81701e-20	1.07204e-18
GOBP_RNA_GUANINE_N7_METHYLATION	0.936376	4.26959e-27	2.31014e-25
GOBP_DEOXYRIBONUCLEOTIDE_BIOSYNTHETIC_PROCESS	0.935028	1.9003e-19	1.97355e-18
GOBP_SMALL_NUCLEOLAR_RIBONUCLEOPROTEIN_COMPLEX_ASSEMBLY	0.934962	1.59298e-16	1.0509e-15
GOBP_REGULATION_OF_MITOTIC_CENTROSOME_SEPARATION	0.934581	9.55172e-22	1.52781e-20
REACTOME_INTERACTIONS_OF_VPR_WITH_HOST_CELLULAR_PROTEINS	0.934433	6.13351e-11	2.11274e-10
GOBP_MONOCARBOXYLIC_ACID_CATABOLIC_PROCESS	0.93418	7.171e-07	1.61889e-06
REACTOME_METABOLISM_OF_COFACTORS	0.93177	5.61286e-15	3.02947e-14
REACTOME_PCP_CE_PATHWAY	0.931469	1.55589e-08	4.16298e-08
GOBP_PYRIMIDINE_CONTAINING_COMPOUND_BIOSYNTHETIC_PROCESS	0.929868	3.24316e-28	2.49363e-26
GOBP_HETEROCYCLE_CATABOLIC_PROCESS	0.929283	1.94526e-11	7.02839e-11
GOBP_MRNA_CIS_SPLICING_VIA_SPLICEOSOME	0.929236	1.0326e-21	1.64365e-20
GOBP_POSITIVE_REGULATION_OF_MITOTIC_CELL_CYCLE	0.928802	3.92983e-11	1.37822e-10
GOBP_REGULATION_OF_MRNA_SPLICING_VIA_SPLICEOSOME	0.928802	5.04403e-08	1.27585e-07
REACTOME_SUMOYLATION_OF_SUMOYLATION_PROTEINS	0.92543	5.58202e-11	1.93036e-10
GOBP_QUINONE_METABOLIC_PROCESS	0.924252	4.55169e-14	2.19215e-13
GOBP_NUCLEAR_TRANSPORT	0.922866	1.91168e-06	4.14355e-06
REACTOME_SIGNALING_BY_FGFR2_IIIA_TM	0.922615	1.81845e-21	2.72419e-20
GOBP_REGULATION_OF_AMIDE_METABOLIC_PROCESS	0.92058	1.39932e-07	3.39326e-07
GOBP_MITOTIC_DNA_INTEGRITY_CHECKPOINT_SIGNALING	0.919716	1.45718e-16	9.65676e-16
GOBP_AMINO_ACID_CATABOLIC_PROCESS	0.91971	6.56277e-08	1.6392e-07
REACTOME_GOLGI_TO_ER_RETROGRADE_TRANSPORT	0.919614	2.69852e-11	9.62826e-11
GOBP_MISMATCH_REPAIR	0.919463	1.5676e-18	1.4117e-17
GOBP_POSITIVE_REGULATION_OF_METAPHASE_ANAPHASE_TRANSITION_OF_CELL_CYCLE	0.918416	2.20414e-20	2.6759e-19
GOBP_PROTEIN_LOCALIZATION_TO_CHROMOSOME_TELOMERIC_REGION	0.916008	1.52962e-16	1.01164e-15
GOBP_OLIGOSACCHARIDE_LIPID_INTERMEDIATE_BIOSYNTHETIC_PROCESS	0.915749	2.9661e-15	1.65528e-14
GOBP_2_OXOGLUTARATE_METABOLIC_PROCESS	0.914846	7.66696e-22	1.26007e-20
GOBP_REGULATION_OF_NCRNA_TRANSCRIPTION	0.91238	1.14581e-19	1.23789e-18
GOBP_HISTONE_DEUBIQUITINATION	0.911864	1.67538e-21	2.54486e-20
GOBP_FORMATION_OF_CYTOPLASMIC_TRANSLATION_INITIATION_COMPLEX	0.911838	5.79576e-11	2.00112e-10
GOBP_CHAPERONE_MEDIATED_PROTEIN_FOLDING	0.910156	2.08258e-11	7.50185e-11
GOBP_PYRIMIDINE_RIBONUCLEOTIDE_BIOSYNTHETIC_PROCESS	0.907488	1.24365e-33	6.5406e-31
GOBP_MRNA_PSEUDOURIDINE_SYNTHESIS	0.907089	8.04997e-16	4.80877e-15
GOBP_SPERM_EGG_RECOGNITION	0.907044	1.83323e-15	1.04661e-14
GOBP_THIOESTER_METABOLIC_PROCESS	0.907015	4.20658e-11	1.47018e-10
GOBP_DNA_REPLICATION_DEPENDENT_CHROMATIN_ASSEMBLY	0.903444	1.08321e-18	9.94556e-18
REACTOME_MRNA_DECAY_BY_3_TO_5_EXORIBONUCLEASE	0.902743	1.24014e-16	8.30209e-16
REACTOME_MITOCHONDRIAL_FATTY_ACID_BETA_OXIDATION	0.90245	3.83958e-10	1.21295e-09
REACTOME_MITOCHONDRIAL_IRON_SULFUR_CLUSTER_BIOGENESIS	0.901836	1.27875e-17	1.00797e-16
GOBP_INTRACELLULAR_PROTEIN_TRANSPORT	0.901755	8.25633e-07	1.85278e-06
REACTOME_REGULATION_OF_RAS_BY_GAPS	0.901572	1.71573e-08	4.57018e-08
GOBP_NEGATIVE_REGULATION_OF_TELOMERASE_ACTIVITY	0.901186	6.20321e-32	1.63177e-29
GOBP_PYRIMIDINE_DEOXYRIBONUCLEOSIDE_TRIPHOSPHATE_METABOLIC_PROCESS	0.900372	4.09457e-19	4.02658e-18
GOBP_GLYCINE_METABOLIC_PROCESS	0.898463	9.10067e-20	1.00214e-18
REACTOME_FORMATION_OF_INCISION_COMPLEX_IN_GG_NER	0.898445	7.91131e-16	4.74102e-15
KEGG_OOCYTE_MEIOSIS	0.898138	4.26073e-12	1.66182e-11
REACTOME_REGULATION_OF_RUNX2_EXPRESSION_AND_ACTIVITY	0.895528	3.17471e-07	7.43121e-07
GOBP_NEGATIVE_REGULATION_OF_DNA_TEMPLATED_TRANSCRIPTION_ELONGATION	0.894199	1.70148e-21	2.57138e-20
REACTOME_NUCLEAR_ENVELOPE_BREAKDOWN	0.891949	1.95003e-09	5.74737e-09
GOBP_TETRAHYDROFOLATE_METABOLIC_PROCESS	0.890724	6.5815e-23	1.3542e-21
REACTOME_REGULATION_OF_PTEN_GENE_TRANSCRIPTION	0.890235	4.39983e-18	3.70589e-17
GOBP_NEGATIVE_REGULATION_OF_UBIQUITIN_PROTEIN_LIGASE_ACTIVITY	0.890042	1.49603e-11	5.46536e-11
REACTOME_PENTOSE_PHOSPHATE_PATHWAY	0.889427	2.56347e-17	1.91721e-16
GOBP_MEIOSIS_II_CELL_CYCLE_PROCESS	0.887828	1.12829e-19	1.22198e-18
GOBP_ORGANIC_CYCLIC_COMPOUND_CATABOLIC_PROCESS	0.886265	2.64925e-12	1.05329e-11
GOBP_PEPTIDYL_ARGININE_MODIFICATION	0.886196	2.20247e-21	3.22832e-20
GOBP_PORPHYRIN_CONTAINING_COMPOUND_METABOLIC_PROCESS	0.886044	4.48122e-17	3.20561e-16
REACTOME_SELECTIVE_AUTOPHAGY	0.883889	4.6912e-20	5.42479e-19
GOBP_NEGATIVE_REGULATION_OF_RNA_SPLICING	0.883493	1.13952e-14	5.93835e-14
REACTOME_CDC6_ASSOCIATION_WITH_THE_ORC_ORIGIN_COMPLEX	0.88329	3.11362e-15	1.73539e-14
HALLMARK_FATTY_ACID_METABOLISM	0.8813	2.09106e-05	4.10103e-05
GOBP_REGULATION_OF_TRANSCRIPTION_ELONGATION_BY_RNA_POLYMERASE_II	0.88088	3.86192e-13	1.66699e-12
GOBP_NEGATIVE_REGULATION_OF_TRANSCRIPTION_BY_RNA_POLYMERASE_II	0.88029	8.6689e-05	0.000159948
REACTOME_INTERACTIONS_OF_REV_WITH_HOST_CELLULAR_PROTEINS	0.878754	3.81393e-08	9.79405e-08
GOBP_REPLICATION_FORK_PROCESSING	0.877365	8.47139e-10	2.57948e-09
GOBP_FATTY_ACID_CATABOLIC_PROCESS	0.877285	5.90216e-07	1.34632e-06
KEGG_PYRUVATE_METABOLISM	0.876139	7.24416e-14	3.39801e-13
GOBP_REGULATION_OF_SPINDLE_ORGANIZATION	0.87493	4.46721e-16	2.7614e-15
REACTOME_PURINE_RIBONUCLEOSIDE_MONOPHOSPHATE_BIOSYNTHESIS	0.874355	3.18309e-20	3.7636e-19
GOBP_REGULATION_OF_MITOTIC_CYTOKINESIS	0.873715	3.88919e-19	3.84475e-18
REACTOME_TRANSPORT_OF_THE_SLBP_DEPENDANT_MATURE_MRNA	0.873104	8.7639e-09	2.41012e-08
REACTOME_PIWI_INTERACTING_RNA_PIRNA_BIOGENESIS	0.872708	3.89067e-22	6.76976e-21
GOBP_L_SERINE_METABOLIC_PROCESS	0.868358	3.45788e-26	1.50047e-24
GOBP_RNA_CAPPING	0.867742	1.15509e-13	5.28615e-13
REACTOME_PROCESSING_AND_ACTIVATION_OF_SUMO	0.867312	2.09047e-19	2.15404e-18
HALLMARK_UV_RESPONSE_UP	0.867063	2.39965e-10	7.74058e-10
KEGG_RNA_DEGRADATION	0.867029	7.30247e-12	2.75898e-11
GOBP_AMINOACYL_TRNA_METABOLISM_INVOLVED_IN_TRANSLATIONAL_FIDELITY	0.866198	2.63197e-20	3.15741e-19
GOBP_ENDONUCLEOLYTIC_CLEAVAGE_INVOLVED_IN_RRNA_PROCESSING	0.866054	2.88969e-15	1.61675e-14
REACTOME_FOLDING_OF_ACTIN_BY_CCT_TRIC	0.865247	7.70718e-15	4.0877e-14
GOBP_SIGNAL_TRANSDUCTION_IN_RESPONSE_TO_DNA_DAMAGE	0.864573	3.13016e-09	9.00358e-09
REACTOME_SIGNALING_BY_NOTCH4	0.864415	1.03883e-09	3.13556e-09
GOBP_PROTEIN_NEDDYLATION	0.863682	5.60758e-12	2.15454e-11
GOBP_MITOTIC_RECOMBINATION	0.86351	1.6692e-18	1.49704e-17
REACTOME_NEURONAL_SYSTEM	0.86296	0.0101283	0.0146386
GOBP_MITOTIC_INTRA_S_DNA_DAMAGE_CHECKPOINT_SIGNALING	0.860743	8.66574e-25	2.71926e-23
GOBP_SCARNA_LOCALIZATION_TO_CAJAL_BODY	0.860645	2.80922e-17	2.08676e-16
KEGG_GLYCOSYLPHOSPHATIDYLINOSITOL_GPI_ANCHOR_BIOSYNTHESIS	0.859674	2.19833e-18	1.93335e-17
GOBP_MEIOTIC_CELL_CYCLE_PHASE_TRANSITION	0.859471	2.83069e-16	1.80232e-15
GOBP_SPLICEOSOMAL_TRI_SNRNP_COMPLEX_ASSEMBLY	0.859324	2.82525e-18	2.4584e-17
GOBP_CYTOSKELETON_DEPENDENT_CYTOKINESIS	0.857763	4.99025e-17	3.54276e-16
REACTOME_SEALING_OF_THE_NUCLEAR_ENVELOPE_NE_BY_ESCRT_III	0.857535	7.93545e-24	2.01032e-22
GOBP_TRNA_WOBBLE_BASE_MODIFICATION	0.856118	3.7438e-20	4.40282e-19
GOBP_POSITIVE_REGULATION_OF_MITOTIC_CELL_CYCLE_SPINDLE_ASSEMBLY_CHECKPOINT	0.854446	7.81126e-12	2.93603e-11
REACTOME_CELLULAR_RESPONSE_TO_HEAT_STRESS	0.852984	3.7844e-09	1.0805e-08
GOBP_REGULATION_OF_TRANSCRIPTION_OF_NUCLEOLAR_LARGE_RRNA_BY_RNA_POLYMERASE_I	0.852966	7.49803e-17	5.18863e-16
GOBP_BASE_EXCISION_REPAIR_GAP_FILLING	0.851611	8.36108e-15	4.41669e-14
GOBP_TRNA_WOBBLE_URIDINE_MODIFICATION	0.850571	8.2684e-21	1.08839e-19
GOBP_BINDING_OF_SPERM_TO_ZONA_PELLUCIDA	0.850262	3.79638e-14	1.84664e-13
GOBP_DTTP_METABOLIC_PROCESS	0.849864	6.95457e-21	9.28312e-20
REACTOME_RECYCLING_OF_EIF2_GDP	0.849351	9.42603e-22	1.50954e-20
GOBP_PROTEIN_MONOUBIQUITINATION	0.848664	4.31718e-13	1.85558e-12
GOBP_PYRIMIDINE_NUCLEOSIDE_MONOPHOSPHATE_BIOSYNTHETIC_PROCESS	0.848594	1.31899e-29	1.5952e-27
GOBP_KINETOCHORE_ASSEMBLY	0.847797	7.04691e-13	2.97727e-12
GOBP_CELL_CYCLE_DNA_REPLICATION_INITIATION	0.847549	6.86486e-15	3.66609e-14
GOBP_PEPTIDYL_HISTIDINE_MODIFICATION	0.847164	6.21899e-22	1.03897e-20
GOBP_PROTEIN_O_LINKED_MANNOSYLATION	0.847154	2.52563e-27	1.44378e-25
GOBP_PROTEIN_CONTAINING_COMPLEX_LOCALIZATION	0.847018	5.59693e-10	1.73797e-09
GOBP_PYRIMIDINE_CONTAINING_COMPOUND_METABOLIC_PROCESS	0.845447	4.44391e-23	9.54715e-22
GOBP_REGULATION_OF_TELOMERE_MAINTENANCE_IN_RESPONSE_TO_DNA_DAMAGE	0.842839	6.49627e-25	2.0986e-23
REACTOME_ABERRANT_REGULATION_OF_MITOTIC_EXIT_IN_CANCER_DUE_TO_RB1_DEFECTS	0.842035	5.54256e-16	3.38317e-15
GOBP_REGULATION_OF_TELOMERASE_ACTIVITY	0.841559	1.88287e-15	1.07355e-14
GOBP_NUCLEAR_TRANSCRIBED_MRNA_CATABOLIC_PROCESS_EXONUCLEOLYTIC_3_5	0.840247	1.216e-21	1.90787e-20
REACTOME_CONVERSION_FROM_APC_C_CDC20_TO_APC_C_CDH1_IN_LATE_ANAPHASE	0.840159	1.44922e-15	8.37923e-15
GOBP_MALE_GAMETE_GENERATION	0.839629	9.24621e-05	0.000169955
GOBP_DNA_SYNTHESIS_INVOLVED_IN_DNA_REPAIR	0.839606	3.70736e-16	2.32119e-15
GOBP_REPLICATION_FORK_PROTECTION	0.839383	3.12635e-20	3.69984e-19
GOBP_REGULATION_OF_DNA_RECOMBINATION	0.839067	9.5948e-10	2.90808e-09
GOBP_XMP_METABOLIC_PROCESS	0.837389	2.81686e-18	2.45272e-17
GOBP_NUCLEOSIDE_MONOPHOSPHATE_METABOLIC_PROCESS	0.83671	4.80203e-16	2.95171e-15
GOBP_REGULATION_OF_DNA_TEMPLATED_TRANSCRIPTION_INITIATION	0.836468	4.01345e-14	1.94791e-13
KEGG_CARDIAC_MUSCLE_CONTRACTION	0.836181	1.43501e-12	5.86861e-12
GOBP_REGULATION_OF_TRANSLATIONAL_ELONGATION	0.835439	4.04998e-21	5.68901e-20
GOBP_PROTEIN_LOCALIZATION_TO_NUCLEOLUS	0.835197	1.718e-17	1.32095e-16
GOBP_SPINDLE_ASSEMBLY_INVOLVED_IN_FEMALE_MEIOSIS	0.834979	3.2062e-16	2.0228e-15
REACTOME_COOPERATION_OF_PDCL_PHLP1_AND_TRIC_CCT_IN_G_PROTEIN_BETA_FOLDING	0.834866	3.20872e-21	4.56088e-20
GOBP_PROTEIN_DNA_COMPLEX_SUBUNIT_ORGANIZATION	0.834771	0.000251283	0.000441635
GOBP_SNORNA_LOCALIZATION	0.833892	1.21943e-16	8.18432e-16
GOBP_RESOLUTION_OF_MEIOTIC_RECOMBINATION_INTERMEDIATES	0.833221	7.6869e-24	1.95111e-22
GOBP_CHROMATIN_ORGANIZATION	0.832437	0.00977844	0.0141625
REACTOME_GLYCOLYSIS	0.831961	2.21486e-10	7.17621e-10
GOBP_POSITIVE_REGULATION_OF_MITOTIC_SISTER_CHROMATID_SEGREGATION	0.830537	3.16772e-25	1.09316e-23
GOBP_CYTOPLASMIC_TRANSLATIONAL_INITIATION	0.829873	2.04107e-09	6.00896e-09
GOBP_POSITIVE_REGULATION_OF_CELL_CYCLE_CHECKPOINT	0.826912	1.97401e-11	7.12245e-11
GOBP_PROTEIN_PEPTIDYL_PROLYL_ISOMERIZATION	0.826393	6.43208e-11	2.21211e-10
GOBP_ENDONUCLEOLYTIC_CLEAVAGE_IN_ITS1_TO_SEPARATE_SSU_RRNA_FROM_5_8S_RRNA_AND_LSU_RRNA_FROM_TRICISTRONIC_RRNA_TRANSCRIPT_SSU_RRNA_5_8S_RRNA_LSU_RRNA	0.82527	2.89319e-17	2.14102e-16
GOBP_REGULATION_OF_TELOMERE_MAINTENANCE	0.824922	1.51322e-09	4.50133e-09
REACTOME_ANTIGEN_PROCESSING_UBIQUITINATION_PROTEASOME_DEGRADATION	0.824917	2.43516e-08	6.39199e-08
GOBP_TELOMERE_MAINTENANCE_VIA_SEMI_CONSERVATIVE_REPLICATION	0.822765	2.76276e-19	2.81806e-18
GOBP_DEPYRIMIDINATION	0.821781	1.43284e-23	3.37617e-22
REACTOME_TP53_REGULATES_TRANSCRIPTION_OF_CELL_CYCLE_GENES	0.821701	4.32876e-09	1.22952e-08
GOBP_CELL_REDOX_HOMEOSTASIS	0.819979	2.72836e-14	1.35624e-13
REACTOME_CARBOXYTERMINAL_POST_TRANSLATIONAL_MODIFICATIONS_OF_TUBULIN	0.819973	3.24844e-14	1.59486e-13
GOBP_REGULATION_OF_STEM_CELL_POPULATION_MAINTENANCE	0.819177	2.48959e-11	8.91182e-11
GOBP_MRNA_METHYLATION	0.818787	4.11628e-19	4.04189e-18
GOBP_NUCLEAR_ENVELOPE_ORGANIZATION	0.817979	3.39035e-19	3.39758e-18
GOBP_NUCLEAR_MEMBRANE_ORGANIZATION	0.81797	2.40798e-19	2.46767e-18
GOBP_NUCLEOSIDE_BISPHOSPHATE_CATABOLIC_PROCESS	0.817509	3.23141e-15	1.79572e-14
GOBP_PROTEIN_LIPOYLATION	0.817447	1.07345e-21	1.6984e-20
GOBP_REGULATION_OF_MITOCHONDRIAL_MEMBRANE_PERMEABILITY	0.817414	2.76355e-16	1.76213e-15
GOBP_INTRACILIARY_ANTEROGRADE_TRANSPORT	0.816681	5.16324e-09	1.45679e-08
GOBP_PENTOSE_METABOLIC_PROCESS	0.81649	1.28109e-23	3.06809e-22
KEGG_SELENOAMINO_ACID_METABOLISM	0.815487	2.69464e-17	2.00618e-16
GOBP_PYRIMIDINE_DEOXYRIBONUCLEOTIDE_BIOSYNTHETIC_PROCESS	0.815456	9.94814e-21	1.29503e-19
GOBP_DNA_MODIFICATION	0.815349	6.10294e-15	3.27784e-14
GOBP_GMP_BIOSYNTHETIC_PROCESS	0.814852	1.03244e-12	4.28352e-12
REACTOME_G2_M_DNA_REPLICATION_CHECKPOINT	0.814291	1.48573e-13	6.70592e-13
GOBP_PROTEIN_MANNOSYLATION	0.812984	1.58667e-21	2.42576e-20
GOBP_RRNA_BASE_METHYLATION	0.812819	1.20746e-21	1.89901e-20
REACTOME_UCH_PROTEINASES	0.81266	3.15759e-07	7.39378e-07
REACTOME_NUCLEAR_IMPORT_OF_REV_PROTEIN	0.812226	7.30783e-08	1.81838e-07
REACTOME_FGFR2_ALTERNATIVE_SPLICING	0.810411	5.99257e-14	2.83113e-13
GOBP_G2_MI_TRANSITION_OF_MEIOTIC_CELL_CYCLE	0.810311	4.67531e-16	2.87896e-15
GOBP_INTRACILIARY_TRANSPORT	0.810259	2.06862e-05	4.05883e-05
KEGG_GLUTATHIONE_METABOLISM	0.808725	6.88709e-12	2.61106e-11
GOBP_MONOUBIQUITINATED_HISTONE_DEUBIQUITINATION	0.808615	8.42259e-21	1.1074e-19
GOBP_MITOTIC_CYTOKINESIS	0.808328	1.83756e-13	8.19547e-13
GOBP_TRANSCRIPTION_BY_RNA_POLYMERASE_III	0.806435	7.95416e-14	3.71911e-13
REACTOME_MITOPHAGY	0.806172	6.71485e-18	5.5076e-17
GOBP_ALPHA_AMINO_ACID_CATABOLIC_PROCESS	0.805011	2.94247e-07	6.91345e-07
REACTOME_TRANSLESION_SYNTHESIS_BY_POLK	0.804685	3.83552e-15	2.11533e-14
REACTOME_CHK1_CHK2_CDS1_MEDIATED_INACTIVATION_OF_CYCLIN_B_CDK1_COMPLEX	0.804659	1.5819e-10	5.21143e-10
GOBP_REGULATION_OF_CELLULAR_MACROMOLECULE_BIOSYNTHETIC_PROCESS	0.804554	3.96673e-06	8.33939e-06
GOBP_2FE_2S_CLUSTER_ASSEMBLY	0.804204	9.18922e-17	6.25038e-16
GOBP_SEXUAL_REPRODUCTION	0.802774	0.000271217	0.000475208
KEGG_TERPENOID_BACKBONE_BIOSYNTHESIS	0.801201	2.09202e-12	8.41672e-12
REACTOME_REGULATION_OF_HSF1_MEDIATED_HEAT_SHOCK_RESPONSE	0.801016	2.92273e-08	7.60048e-08
GOBP_BASE_EXCISION_REPAIR_AP_SITE_FORMATION	0.800412	1.98013e-23	4.50428e-22
GOBP_REGULATION_OF_MITOCHONDRIAL_MEMBRANE_PERMEABILITY_INVOLVED_IN_APOPTOTIC_PROCESS	0.799525	1.31248e-17	1.0327e-16
GOBP_REPRODUCTION	0.798685	0.000421914	0.000725235
GOBP_FATTY_ACID_BETA_OXIDATION	0.797862	5.28378e-07	1.21178e-06
GOBP_FATTY_ACYL_COA_CATABOLIC_PROCESS	0.797601	6.93033e-22	1.14761e-20
GOBP_REGULATION_OF_TETRAPYRROLE_METABOLIC_PROCESS	0.795969	1.70633e-19	1.78196e-18
GOBP_POSITIVE_REGULATION_OF_MITOCHONDRION_ORGANIZATION	0.794986	5.60889e-17	3.94784e-16
GOBP_REGULATION_OF_DNA_DUPLEX_UNWINDING	0.794583	3.29802e-19	3.32025e-18
REACTOME_INHIBITION_OF_REPLICATION_INITIATION_OF_DAMAGED_DNA_BY_RB1_E2F1	0.793897	1.43871e-18	1.29919e-17
GOBP_AMP_BIOSYNTHETIC_PROCESS	0.793761	4.30313e-14	2.08159e-13
GOBP_NUCLEUS_ORGANIZATION	0.792717	1.60787e-11	5.85442e-11
GOBP_REGULATION_OF_DNA_STRAND_ELONGATION	0.792315	8.28707e-26	3.16739e-24
REACTOME_SUMO_IS_CONJUGATED_TO_E1_UBA2_SAE1	0.792091	1.57954e-16	1.04256e-15
GOBP_MICROTUBULE_BASED_MOVEMENT	0.790974	0.00302032	0.00466696
GOBP_PROTON_TRANSPORTING_V_TYPE_ATPASE_COMPLEX_ASSEMBLY	0.79044	7.48995e-29	7.08474e-27
GOBP_RNA_TEMPLATED_DNA_BIOSYNTHETIC_PROCESS	0.790138	1.99039e-10	6.47923e-10
GOBP_REGULATION_OF_PROTEASOMAL_PROTEIN_CATABOLIC_PROCESS	0.789984	8.75847e-11	2.97485e-10
GOBP_MITOTIC_G2_M_TRANSITION_CHECKPOINT	0.788595	1.33888e-14	6.92238e-14
GOBP_MALE_MEIOTIC_NUCLEAR_DIVISION	0.787668	1.09626e-11	4.06245e-11
GOBP_TRANSPORT_ALONG_MICROTUBULE	0.78766	6.15498e-06	1.27162e-05
GOBP_PROTEIN_INSERTION_INTO_ER_MEMBRANE_BY_STOP_TRANSFER_MEMBRANE_ANCHOR_SEQUENCE	0.786789	9.11372e-18	7.34685e-17
HALLMARK_GLYCOLYSIS	0.785411	8.8389e-07	1.97945e-06
REACTOME_POST_CHAPERONIN_TUBULIN_FOLDING_PATHWAY	0.783823	8.81094e-18	7.129e-17
REACTOME_NUCLEAR_PORE_COMPLEX_NPC_DISASSEMBLY	0.783795	6.15828e-08	1.54286e-07
GOBP_PURINE_NUCLEOSIDE_MONOPHOSPHATE_BIOSYNTHETIC_PROCESS	0.783002	4.569e-12	1.77521e-11
GOBP_GLUTAMINE_FAMILY_AMINO_ACID_METABOLIC_PROCESS	0.780598	3.40429e-16	2.14161e-15
GOBP_TRNA_THREONYLCARBAMOYLADENOSINE_MODIFICATION	0.778812	3.71305e-20	4.37056e-19
GOBP_NUCLEOTIDE_EXCISION_REPAIR	0.778657	1.11363e-10	3.73805e-10
GOBP_DOLICHOL_METABOLIC_PROCESS	0.777205	1.6869e-14	8.61002e-14
GOBP_NEGATIVE_REGULATION_OF_MRNA_METABOLIC_PROCESS	0.776784	2.39785e-08	6.29782e-08
GOBP_REGULATION_OF_MRNA_METABOLIC_PROCESS	0.776778	0.000402553	0.00069377
GOBP_DNA_CATABOLIC_PROCESS_ENDONUCLEOLYTIC	0.776026	1.00592e-18	9.28132e-18
GOBP_DNA_ENDOREDUPLICATION	0.77467	3.01458e-17	2.22298e-16
GOBP_POLYADENYLATION_DEPENDENT_SNORNA_3_END_PROCESSING	0.7743	2.86236e-27	1.61521e-25
GOBP_RESOLUTION_OF_RECOMBINATION_INTERMEDIATES	0.773989	7.77849e-16	4.66355e-15
GOBP_NEGATIVE_REGULATION_OF_UBIQUITIN_PROTEIN_TRANSFERASE_ACTIVITY	0.772564	1.49119e-10	4.92617e-10
GOBP_PROTECTION_FROM_NON_HOMOLOGOUS_END_JOINING_AT_TELOMERE	0.771396	7.10806e-25	2.27943e-23
GOBP_REGULATION_OF_CYCLIN_DEPENDENT_PROTEIN_KINASE_ACTIVITY	0.769557	2.58426e-13	1.13486e-12
GOBP_SISTER_CHROMATID_COHESION	0.769157	4.32707e-07	1.00074e-06
GOBP_NUCLEOSIDE_BISPHOSPHATE_METABOLIC_PROCESS	0.768043	4.25197e-08	1.08427e-07
GOBP_REGULATION_OF_RNA_BINDING	0.767638	7.98304e-19	7.49186e-18
GOBP_OXALOACETATE_METABOLIC_PROCESS	0.767433	4.16889e-16	2.58916e-15
GOBP_MEIOTIC_SPINDLE_ASSEMBLY	0.766458	8.58228e-14	3.98586e-13
GOBP_MEIOTIC_CHROMOSOME_SEPARATION	0.765079	1.07543e-17	8.56951e-17
GOBP_NEGATIVE_REGULATION_OF_DNA_REPLICATION	0.764495	2.24999e-12	9.02465e-12
GOBP_HISTONE_ARGININE_METHYLATION	0.763261	3.58426e-19	3.57014e-18
GOBP_MITOCHONDRIAL_OUTER_MEMBRANE_PERMEABILIZATION	0.76239	1.19883e-15	7.00232e-15
GOBP_REGULATION_OF_PROTEIN_MODIFICATION_BY_SMALL_PROTEIN_CONJUGATION_OR_REMOVAL	0.762107	1.33146e-07	3.23466e-07
GOBP_HISTONE_METHYLATION	0.761939	6.53394e-07	1.48246e-06
GOBP_PROTEIN_TARGETING_TO_MEMBRANE	0.76183	4.40866e-17	3.15542e-16
KEGG_VALINE_LEUCINE_AND_ISOLEUCINE_DEGRADATION	0.76119	4.67249e-07	1.07628e-06
GOBP_CELLULAR_MODIFIED_AMINO_ACID_BIOSYNTHETIC_PROCESS	0.760475	4.07843e-16	2.53418e-15
GOBP_POSITIVE_REGULATION_OF_TRANSCRIPTION_OF_NUCLEOLAR_LARGE_RRNA_BY_RNA_POLYMERASE_I	0.760115	5.70102e-16	3.47506e-15
GOBP_STRAND_INVASION	0.759702	4.81061e-15	2.62121e-14
GOBP_MICROTUBULE_ORGANIZING_CENTER_ORGANIZATION	0.758662	5.55604e-07	1.27001e-06
GOBP_REGULATION_OF_DOUBLE_STRAND_BREAK_REPAIR_VIA_NONHOMOLOGOUS_END_JOINING	0.758405	2.52269e-21	3.665e-20
GOBP_DE_NOVO_AMP_BIOSYNTHETIC_PROCESS	0.757694	7.1596e-20	8.05946e-19
REACTOME_FATTY_ACID_METABOLISM	0.75752	1.39785e-06	3.0652e-06
GOBP_POSITIVE_REGULATION_OF_ATTACHMENT_OF_SPINDLE_MICROTUBULES_TO_KINETOCHORE	0.757089	1.04967e-15	6.16669e-15
GOBP_POSITIVE_REGULATION_OF_NUCLEASE_ACTIVITY	0.756448	4.58058e-15	2.50209e-14
KEGG_ONE_CARBON_POOL_BY_FOLATE	0.755983	7.95314e-19	7.46914e-18
GOBP_4FE_4S_CLUSTER_ASSEMBLY	0.755711	4.68776e-20	5.42479e-19
GOBP_FOLIC_ACID_METABOLIC_PROCESS	0.755638	2.45554e-20	2.95926e-19
REACTOME_ABC_FAMILY_PROTEINS_MEDIATED_TRANSPORT	0.755129	7.0562e-07	1.59462e-06
GOBP_PEROXISOME_FISSION	0.754474	1.45641e-16	9.65676e-16
GOBP_DNA_INTEGRATION	0.75414	8.61759e-20	9.55346e-19
REACTOME_INITIATION_OF_NUCLEAR_ENVELOPE_NE_REFORMATION	0.753055	3.4719e-11	1.22547e-10
REACTOME_POSTMITOTIC_NUCLEAR_PORE_COMPLEX_NPC_REFORMATION	0.751903	3.87688e-08	9.94792e-08
REACTOME_MICRORNA_MIRNA_BIOGENESIS	0.75189	1.37859e-15	7.9919e-15
GOBP_PIGMENT_BIOSYNTHETIC_PROCESS	0.7517	6.98715e-22	1.15411e-20
GOBP_HISTONE_H4_R3_METHYLATION	0.750448	9.24104e-18	7.42672e-17
GOBP_PROTEASOME_ASSEMBLY	0.74748	3.22167e-13	1.40307e-12
REACTOME_EXPORT_OF_VIRAL_RIBONUCLEOPROTEINS_FROM_NUCLEUS	0.746553	4.51264e-07	1.0422e-06
GOBP_POSITIVE_REGULATION_OF_DNA_TEMPLATED_TRANSCRIPTION_INITIATION	0.746082	8.20458e-12	3.07771e-11
GOBP_DEOXYRIBONUCLEOTIDE_METABOLIC_PROCESS	0.744406	2.48496e-12	9.89568e-12
GOBP_MEIOTIC_CHROMOSOME_CONDENSATION	0.743625	1.94811e-11	7.03675e-11
GOBP_DNA_TOPOLOGICAL_CHANGE	0.741718	1.4571e-16	9.65676e-16
GOBP_NUCLEAR_MEMBRANE_REASSEMBLY	0.740343	7.31239e-14	3.4283e-13
REACTOME_SYNAPTIC_ADHESION_LIKE_MOLECULES	0.740239	4.607e-09	1.30601e-08
REACTOME_MTORC1_MEDIATED_SIGNALLING	0.738235	5.00555e-21	6.89864e-20
GOBP_HISTONE_H3_ACETYLATION	0.736802	4.00963e-15	2.20396e-14
GOBP_ISOLEUCINE_METABOLIC_PROCESS	0.736697	3.93062e-12	1.53862e-11
GOBP_REGULATION_OF_HELICASE_ACTIVITY	0.735628	3.36061e-18	2.88604e-17
GOBP_TRNA_TRANSPORT	0.73501	1.25284e-21	1.95634e-20
GOBP_POSITIVE_REGULATION_OF_UBIQUITIN_PROTEIN_TRANSFERASE_ACTIVITY	0.734469	2.83732e-16	1.80567e-15
GOBP_REGULATION_OF_POSTSYNAPTIC_NEUROTRANSMITTER_RECEPTOR_ACTIVITY	0.734164	1.49172e-07	3.61133e-07
GOBP_RNA_CATABOLIC_PROCESS	0.733839	1.02267e-05	2.06894e-05
GOBP_METHYLGLYOXAL_METABOLIC_PROCESS	0.73299	9.17928e-17	6.24685e-16
GOBP_REGULATION_OF_ANAPHASE_PROMOTING_COMPLEX_DEPENDENT_CATABOLIC_PROCESS	0.732845	1.96635e-17	1.49789e-16
GOBP_NUCLEOLUS_ORGANIZATION	0.729747	4.83965e-16	2.97205e-15
GOBP_ALPHA_LINOLENIC_ACID_METABOLIC_PROCESS	0.729511	6.25103e-18	5.14643e-17
GOBP_POSITIVE_REGULATION_OF_HELICASE_ACTIVITY	0.729443	6.00136e-20	6.81398e-19
GOBP_REGULATION_OF_PROTEIN_UBIQUITINATION	0.728972	8.538e-08	2.10931e-07
GOBP_PYRIMIDINE_NUCLEOSIDE_MONOPHOSPHATE_METABOLIC_PROCESS	0.72887	2.2549e-20	2.72997e-19
GOBP_VIRAL_BUDDING	0.725025	4.50773e-12	1.75348e-11
GOBP_FATTY_ACYL_COA_METABOLIC_PROCESS	0.724241	2.06991e-14	1.04633e-13
GOBP_REGULATION_OF_TRANSCRIPTION_BY_RNA_POLYMERASE_I	0.721256	1.32984e-08	3.5844e-08
GOBP_ORGANELLE_ASSEMBLY	0.720584	0.00128694	0.00209078
GOBP_NUCLEAR_TRANSCRIBED_MRNA_CATABOLIC_PROCESS_EXONUCLEOLYTIC	0.720045	3.93216e-15	2.16499e-14
GOBP_VIRION_ASSEMBLY	0.719047	4.75558e-12	1.84389e-11
GOBP_MITOCHONDRIAL_OUTER_MEMBRANE_PERMEABILIZATION_INVOLVED_IN_PROGRAMMED_CELL_DEATH	0.718633	4.98479e-15	2.70827e-14
GOBP_FEMALE_MEIOSIS_CHROMOSOME_SEGREGATION	0.716835	3.29191e-18	2.83075e-17
GOBP_BRANCHED_CHAIN_AMINO_ACID_METABOLIC_PROCESS	0.716168	3.49667e-09	1.00227e-08
GOBP_PEPTIDYL_DIPHTHAMIDE_BIOSYNTHETIC_PROCESS_FROM_PEPTIDYL_HISTIDINE	0.715176	2.65472e-18	2.31922e-17
REACTOME_AMINO_ACIDS_REGULATE_MTORC1	0.714934	5.7521e-12	2.20685e-11
KEGG_PENTOSE_PHOSPHATE_PATHWAY	0.714379	1.3172e-14	6.81833e-14
REACTOME_TRANSMISSION_ACROSS_CHEMICAL_SYNAPSES	0.714087	0.00535099	0.00801399
REACTOME_GLUTATHIONE_CONJUGATION	0.713673	5.95206e-10	1.84266e-09
GOBP_TRANSLOCATION_OF_MOLECULES_INTO_HOST	0.712202	6.38353e-16	3.86243e-15
GOBP_NEGATIVE_REGULATION_OF_ORGANELLE_ORGANIZATION	0.710125	6.88015e-08	1.71489e-07
GOBP_ADP_TRANSPORT	0.709733	7.825e-18	6.38232e-17
REACTOME_SIGNALING_BY_HEDGEHOG	0.709426	3.7837e-11	1.32981e-10
GOBP_TELOMERIC_D_LOOP_DISASSEMBLY	0.708872	1.27514e-17	1.00573e-16
REACTOME_CYTOPROTECTION_BY_HMOX1	0.708336	5.38572e-12	2.07172e-11
GOBP_VERY_LONG_CHAIN_FATTY_ACID_METABOLIC_PROCESS	0.707171	9.82272e-13	4.087e-12
REACTOME_CLASS_I_PEROXISOMAL_MEMBRANE_PROTEIN_IMPORT	0.705858	2.45354e-13	1.07998e-12
GOBP_SULFUR_COMPOUND_METABOLIC_PROCESS	0.7053	1.21709e-06	2.68675e-06
GOBP_MITOTIC_DNA_REPLICATION_CHECKPOINT_SIGNALING	0.704879	6.06067e-12	2.31712e-11
GOBP_TELOMERIC_LOOP_DISASSEMBLY	0.704425	2.61385e-16	1.67398e-15
GOBP_NEGATIVE_REGULATION_OF_PROTEOLYSIS_INVOLVED_IN_PROTEIN_CATABOLIC_PROCESS	0.70394	6.62567e-12	2.51994e-11
REACTOME_BUDDING_AND_MATURATION_OF_HIV_VIRION	0.703777	2.37062e-10	7.65068e-10
REACTOME_DISORDERS_OF_TRANSMEMBRANE_TRANSPORTERS	0.703492	4.57205e-08	1.16251e-07
REACTOME_BASE_EXCISION_REPAIR	0.702804	0.000459335	0.000786475
GOBP_MITOCHONDRIAL_RNA_3_END_PROCESSING	0.70279	2.96377e-14	1.4633e-13
GOBP_PEPTIDYL_LYSINE_METHYLATION	0.702062	1.17885e-06	2.60453e-06
GOBP_REGULATION_OF_ELECTRON_TRANSFER_ACTIVITY	0.701944	1.04508e-21	1.6595e-20
GOBP_REGULATION_OF_MRNA_BINDING	0.701243	1.1352e-16	7.63851e-16
GOBP_SERINE_FAMILY_AMINO_ACID_CATABOLIC_PROCESS	0.699921	2.16062e-16	1.40078e-15
REACTOME_HSP90_CHAPERONE_CYCLE_FOR_STEROID_HORMONE_RECEPTORS_SHR_IN_THE_PRESENCE_OF_LIGAND	0.699278	1.1502e-10	3.85097e-10
REACTOME_DISEASES_OF_BASE_EXCISION_REPAIR	0.698923	2.73396e-22	4.89729e-21
REACTOME_ACTIVATION_OF_NOXA_AND_TRANSLOCATION_TO_MITOCHONDRIA	0.698697	3.03149e-17	2.23295e-16
GOBP_NUCLEOSIDE_DIPHOSPHATE_BIOSYNTHETIC_PROCESS	0.698291	1.474e-20	1.85456e-19
GOBP_FORMATION_OF_EXTRACHROMOSOMAL_CIRCULAR_DNA	0.697505	8.41288e-16	5.01872e-15
GOBP_GAMETE_GENERATION	0.697383	0.00082959	0.00137668
GOBP_ALTERNATIVE_MRNA_SPLICING_VIA_SPLICEOSOME	0.696924	4.71548e-06	9.85207e-06
REACTOME_PROCESSING_OF_INTRONLESS_PRE_MRNAS	0.696656	9.59682e-12	3.57245e-11
GOBP_POSITIVE_REGULATION_OF_DEOXYRIBONUCLEASE_ACTIVITY	0.695429	1.6361e-14	8.36695e-14
GOBP_MONOSACCHARIDE_BIOSYNTHETIC_PROCESS	0.694294	3.78332e-11	1.32981e-10
GOBP_GTP_BIOSYNTHETIC_PROCESS	0.69391	2.99162e-16	1.89744e-15
GOBP_REGULATION_OF_MITOCHONDRIAL_RNA_CATABOLIC_PROCESS	0.693708	3.60168e-13	1.56081e-12
GOBP_MEIOTIC_SPINDLE_ORGANIZATION	0.692157	2.91957e-12	1.15448e-11
KEGG_LYSINE_DEGRADATION	0.69214	2.19339e-14	1.10451e-13
GOBP_REGULATION_OF_PROTEIN_NEDDYLATION	0.691732	8.73738e-13	3.6609e-12
GOBP_NEGATIVE_REGULATION_OF_PROTEASOMAL_PROTEIN_CATABOLIC_PROCESS	0.690195	1.08809e-11	4.03448e-11
REACTOME_PROTEIN_PROTEIN_INTERACTIONS_AT_SYNAPSES	0.69015	0.0019405	0.00307431
GOBP_NEGATIVE_REGULATION_OF_DNA_METABOLIC_PROCESS	0.689659	6.52186e-07	1.47997e-06
GOBP_REGULATION_OF_DNA_HELICASE_ACTIVITY	0.689473	2.75773e-19	2.81511e-18
GOBP_MITOTIC_CYTOKINETIC_PROCESS	0.689265	1.13971e-09	3.42747e-09
GOBP_ISOCITRATE_METABOLIC_PROCESS	0.688601	3.95807e-16	2.46405e-15
REACTOME_TRANSCRIPTIONAL_REGULATION_BY_RUNX2	0.686325	7.30413e-07	1.64781e-06
GOBP_CELLULAR_PROCESS_INVOLVED_IN_REPRODUCTION_IN_MULTICELLULAR_ORGANISM	0.686126	0.000101874	0.000186577
GOBP_TETRAHYDROFOLATE_INTERCONVERSION	0.684825	4.00474e-18	3.39486e-17
GOBP_POST_TRANSLATIONAL_PROTEIN_TARGETING_TO_ENDOPLASMIC_RETICULUM_MEMBRANE	0.684511	1.05312e-15	6.18421e-15
REACTOME_FCERI_MEDIATED_NF_KB_ACTIVATION	0.68449	5.84084e-05	0.000109208
GOBP_DNA_PROTECTION	0.684263	6.96823e-22	1.15243e-20
GOBP_SIGNAL_TRANSDUCTION_BY_P53_CLASS_MEDIATOR	0.68405	1.09667e-08	2.98406e-08
GOBP_DEOXYRIBONUCLEOSIDE_MONOPHOSPHATE_BIOSYNTHETIC_PROCESS	0.683968	5.65312e-17	3.97684e-16
REACTOME_HSF1_ACTIVATION	0.683702	1.26729e-09	3.79292e-09
GOBP_REGULATION_OF_MITOCHONDRION_ORGANIZATION	0.683356	2.88621e-11	1.02756e-10
REACTOME_PEROXISOMAL_PROTEIN_IMPORT	0.682804	4.14233e-05	7.87957e-05
GOBP_THREONINE_METABOLIC_PROCESS	0.680759	9.99574e-16	5.89081e-15
GOBP_TRANSLESION_SYNTHESIS	0.678809	2.11409e-14	1.06662e-13
REACTOME_TELOMERE_C_STRAND_SYNTHESIS_INITIATION	0.677677	9.13297e-21	1.19364e-19
REACTOME_SULFUR_AMINO_ACID_METABOLISM	0.677631	2.94704e-10	9.40476e-10
GOBP_REGULATION_OF_DEOXYRIBONUCLEASE_ACTIVITY	0.676312	6.11935e-11	2.10842e-10
GOBP_MITOTIC_G2_DNA_DAMAGE_CHECKPOINT_SIGNALING	0.675604	9.00643e-16	5.34371e-15
GOBP_POSITIVE_REGULATION_OF_MEMBRANE_PERMEABILITY	0.675226	3.43337e-15	1.90152e-14
GOBP_REGULATION_OF_MEIOTIC_CELL_CYCLE_PHASE_TRANSITION	0.675072	4.70498e-16	2.89476e-15
GOBP_REGULATION_OF_EXIT_FROM_MITOSIS	0.674995	3.3052e-17	2.40624e-16
GOBP_STEROL_BIOSYNTHETIC_PROCESS	0.674314	2.92345e-08	7.60086e-08
GOBP_POSITIVE_REGULATION_OF_INCLUSION_BODY_ASSEMBLY	0.674183	1.54684e-20	1.93461e-19
GOBP_PEPTIDYL_GLUTAMIC_ACID_MODIFICATION	0.674135	9.02611e-16	5.35297e-15
REACTOME_PROCESSING_OF_DNA_DOUBLE_STRAND_BREAK_ENDS	0.67407	0.00138079	0.00223414
GOBP_PEROXISOME_ORGANIZATION	0.67362	1.28138e-09	3.83335e-09
GOBP_PTERIDINE_CONTAINING_COMPOUND_BIOSYNTHETIC_PROCESS	0.672159	1.29022e-11	4.75042e-11
GOBP_G0_TO_G1_TRANSITION	0.670103	7.56683e-13	3.1867e-12
GOBP_TRNA_PSEUDOURIDINE_SYNTHESIS	0.669388	1.7168e-14	8.74903e-14
GOBP_PYRIDINE_CONTAINING_COMPOUND_METABOLIC_PROCESS	0.66906	1.87184e-09	5.52684e-09
REACTOME_REGULATION_OF_TP53_ACTIVITY_THROUGH_ACETYLATION	0.668467	8.57334e-10	2.60871e-09
REACTOME_RESPONSE_OF_EIF2AK1_HRI_TO_HEME_DEFICIENCY	0.667714	7.39506e-12	2.79237e-11
REACTOME_HDR_THROUGH_MMEJ_ALT_NHEJ	0.666249	4.71699e-12	1.83001e-11
GOBP_TRNA_TRANSCRIPTION	0.666202	4.53328e-17	3.23757e-16
REACTOME_NS1_MEDIATED_EFFECTS_ON_HOST_PATHWAYS	0.66583	1.92984e-05	3.80185e-05
REACTOME_ACTIVATION_OF_GENE_EXPRESSION_BY_SREBF_SREBP	0.664817	3.47754e-08	8.95995e-08
REACTOME_TFAP2A_ACTS_AS_A_TRANSCRIPTIONAL_REPRESSOR_DURING_RETINOIC_ACID_INDUCED_CELL_DIFFERENTIATION	0.663703	9.25673e-16	5.47739e-15
GOBP_GLUTATHIONE_METABOLIC_PROCESS	0.663414	8.50321e-10	2.58797e-09
REACTOME_REGULATION_OF_GLUCOKINASE_BY_GLUCOKINASE_REGULATORY_PROTEIN	0.66335	7.88693e-07	1.7717e-06
GOBP_INNER_CELL_MASS_CELL_PROLIFERATION	0.663198	6.45278e-12	2.45916e-11
REACTOME_DOWNSTREAM_SIGNALING_EVENTS_OF_B_CELL_RECEPTOR_BCR	0.662893	0.000147337	0.000265332
GOBP_RNA_SURVEILLANCE	0.662471	7.60533e-16	4.56389e-15
GOBP_SUCCINYL_COA_METABOLIC_PROCESS	0.662143	9.47727e-12	3.53148e-11
GOBP_L_SERINE_CATABOLIC_PROCESS	0.66133	3.73084e-16	2.33475e-15
GOBP_MITOCHONDRIAL_DNA_REPAIR	0.660778	1.71066e-17	1.31762e-16
GOBP_PROTEIN_EXPORT_FROM_NUCLEUS	0.660098	5.1321e-13	2.19223e-12
GOBP_MALE_MEIOSIS_I	0.660032	2.2692e-13	1.00287e-12
REACTOME_HEDGEHOG_ON_STATE	0.660001	1.47191e-07	3.56403e-07
GOBP_TRANSLATIONAL_TERMINATION	0.658759	1.12018e-13	5.13174e-13
REACTOME_ACTIVATION_OF_AMPK_DOWNSTREAM_OF_NMDARS	0.658171	1.38035e-18	1.25078e-17
GOBP_REGULATION_OF_RELEASE_OF_CYTOCHROME_C_FROM_MITOCHONDRIA	0.657936	1.58134e-12	6.43699e-12
GOBP_DNA_LIGATION	0.656853	8.25828e-15	4.36765e-14
GOBP_REGULATION_OF_MITOCHONDRIAL_MRNA_STABILITY	0.65658	5.18073e-16	3.17706e-15
GOBP_SUBSTANTIA_NIGRA_DEVELOPMENT	0.656182	3.12884e-08	8.10111e-08
GOBP_REGULATION_OF_PROTEOLYSIS_INVOLVED_IN_PROTEIN_CATABOLIC_PROCESS	0.656147	1.35283e-08	3.64413e-08
GOBP_TRANSLATIONAL_ELONGATION	0.655497	5.00129e-12	1.93232e-11
GOBP_DOUBLE_STRAND_BREAK_REPAIR_VIA_SYNTHESIS_DEPENDENT_STRAND_ANNEALING	0.655008	8.88228e-15	4.68449e-14
GOBP_REGULATION_OF_GENERATION_OF_PRECURSOR_METABOLITES_AND_ENERGY	0.654897	1.216e-13	5.54754e-13
GOBP_KETONE_BIOSYNTHETIC_PROCESS	0.653811	5.09676e-17	3.61057e-16
GOBP_LIPOPROTEIN_BIOSYNTHETIC_PROCESS	0.653765	6.8587e-13	2.90148e-12
GOBP_POSITIVE_REGULATION_OF_TRANSCRIPTION_BY_RNA_POLYMERASE_I	0.651544	2.84951e-07	6.70582e-07
REACTOME_SYNTHESIS_OF_GLYCOSYLPHOSPHATIDYLINOSITOL_GPI	0.651451	1.21832e-12	5.02147e-12
GOBP_MRNA_CLEAVAGE	0.651289	1.06866e-15	6.26987e-15
GOBP_POSITIVE_REGULATION_OF_DNA_REPLICATION	0.6511	5.29398e-09	1.49143e-08
GOBP_POSITIVE_REGULATION_OF_TRANSLATION	0.64877	1.40899e-06	3.08859e-06
GOBP_POSITIVE_REGULATION_OF_CALCIUM_ION_DEPENDENT_EXOCYTOSIS	0.647988	8.12769e-11	2.7699e-10
REACTOME_SUMOYLATION_OF_UBIQUITINYLATION_PROTEINS	0.647886	2.46335e-06	5.27753e-06
GOBP_IRES_DEPENDENT_VIRAL_TRANSLATIONAL_INITIATION	0.647586	2.51551e-11	8.99971e-11
GOBP_ADENINE_TRANSPORT	0.647511	4.40536e-19	4.30644e-18
GOBP_NEGATIVE_REGULATION_OF_CYTOKINESIS	0.646929	4.05138e-17	2.9108e-16
GOBP_CENTROMERIC_SISTER_CHROMATID_COHESION	0.645698	4.57977e-15	2.50209e-14
GOBP_POSITIVE_REGULATION_OF_MACROMOLECULE_BIOSYNTHETIC_PROCESS	0.644962	0.013465	0.0191309
GOBP_MICROTUBULE_BASED_TRANSPORT	0.643876	0.00259245	0.0040439
GOBP_REGULATION_OF_RNA_SPLICING	0.643271	0.000376127	0.000649674
GOBP_5_PHOSPHORIBOSE_1_DIPHOSPHATE_METABOLIC_PROCESS	0.643135	4.02512e-19	3.96422e-18
GOBP_POSITIVE_REGULATION_OF_UBIQUITIN_PROTEIN_LIGASE_ACTIVITY	0.642641	2.31087e-17	1.74217e-16
REACTOME_ASSOCIATION_OF_TRIC_CCT_WITH_TARGET_PROTEINS_DURING_BIOSYNTHESIS	0.641735	4.0821e-12	1.59546e-11
GOBP_GLYCINE_BIOSYNTHETIC_PROCESS	0.640827	1.3787e-13	6.25504e-13
GOBP_PROTEIN_DNA_COMPLEX_DISASSEMBLY	0.640077	4.23679e-10	1.33458e-09
GOBP_WATER_SOLUBLE_VITAMIN_METABOLIC_PROCESS	0.640033	1.88404e-09	5.56159e-09
GOBP_CYTOKINESIS	0.640001	2.78485e-09	8.06324e-09
REACTOME_APOBEC3G_MEDIATED_RESISTANCE_TO_HIV_1_INFECTION	0.639274	3.21482e-15	1.78725e-14
REACTOME_RRNA_PROCESSING_IN_THE_MITOCHONDRION	0.638238	9.01996e-15	4.75138e-14
GOBP_REGULATION_OF_TELOMERE_MAINTENANCE_VIA_TELOMERE_LENGTHENING	0.637999	4.49315e-08	1.14333e-07
GOBP_BRANCHED_CHAIN_AMINO_ACID_CATABOLIC_PROCESS	0.637668	4.82067e-08	1.22171e-07
REACTOME_FGFR2_MUTANT_RECEPTOR_ACTIVATION	0.637158	1.11968e-13	5.13127e-13
GOBP_REGULATION_OF_DNA_DAMAGE_CHECKPOINT	0.635963	1.05337e-09	3.178e-09
GOBP_PYRIMIDINE_RIBONUCLEOSIDE_TRIPHOSPHATE_METABOLIC_PROCESS	0.634785	3.73225e-17	2.70516e-16
REACTOME_ENDOSOMAL_SORTING_COMPLEX_REQUIRED_FOR_TRANSPORT_ESCRT	0.633787	9.43104e-09	2.58224e-08
REACTOME_BBSOME_MEDIATED_CARGO_TARGETING_TO_CILIUM	0.633719	2.20679e-09	6.46786e-09
REACTOME_ABERRANT_REGULATION_OF_MITOTIC_G1_S_TRANSITION_IN_CANCER_DUE_TO_RB1_DEFECTS	0.633521	1.02783e-14	5.37974e-14
KEGG_GLYCINE_SERINE_AND_THREONINE_METABOLISM	0.633227	1.56141e-07	3.76964e-07
GOBP_SYNAPTIC_VESICLE_CYTOSKELETAL_TRANSPORT	0.632399	3.92982e-20	4.58875e-19
GOBP_NADP_METABOLIC_PROCESS	0.631815	5.5369e-12	2.12801e-11
REACTOME_MITOCHONDRIAL_CALCIUM_ION_TRANSPORT	0.63151	1.32217e-10	4.39541e-10
GOBP_MITOCHONDRIAL_FUSION	0.631136	8.61929e-12	3.22592e-11
GOBP_MICROTUBULE_POLYMERIZATION_OR_DEPOLYMERIZATION	0.630693	0.000722348	0.00120786
GOBP_UTP_BIOSYNTHETIC_PROCESS	0.627358	8.45263e-18	6.85597e-17
GOBP_POLYADENYLATION_DEPENDENT_RNA_CATABOLIC_PROCESS	0.626968	2.85266e-10	9.12351e-10
REACTOME_SYNTHESIS_OF_DIPHTHAMIDE_EEF2	0.626589	1.09274e-15	6.40539e-15
GOBP_REGULATION_OF_MITOCHONDRIAL_OUTER_MEMBRANE_PERMEABILIZATION_INVOLVED_IN_APOPTOTIC_SIGNALING_PATHWAY	0.626463	3.08313e-12	1.21587e-11
GOBP_HISTONE_H3_K9_ACETYLATION	0.625918	3.31264e-17	2.41032e-16
GOBP_REGULATION_OF_LYSOSOME_SIZE	0.625564	4.38566e-14	2.11839e-13
GOBP_REGULATION_OF_PROTEIN_ADP_RIBOSYLATION	0.624035	6.7547e-17	4.69898e-16
GOBP_MITOTIC_NUCLEAR_MEMBRANE_ORGANIZATION	0.622945	7.93465e-18	6.46374e-17
GOBP_POSITIVE_REGULATION_OF_TELOMERE_MAINTENANCE_VIA_TELOMERE_LENGTHENING	0.622813	1.14726e-09	3.44939e-09
REACTOME_TBC_RABGAPS	0.622387	2.4495e-09	7.13469e-09
REACTOME_AGGREPHAGY	0.622326	2.83217e-12	1.12161e-11
GOBP_RELEASE_OF_CYTOCHROME_C_FROM_MITOCHONDRIA	0.622167	3.00188e-10	9.57281e-10
GOBP_REGULATION_OF_CHROMOSOME_CONDENSATION	0.620415	6.74332e-07	1.52759e-06
GOBP_ATTACHMENT_OF_GPI_ANCHOR_TO_PROTEIN	0.619871	1.13373e-18	1.03804e-17
REACTOME_NEGATIVE_REGULATION_OF_ACTIVITY_OF_TFAP2_AP_2_FAMILY_TRANSCRIPTION_FACTORS	0.61976	2.42378e-12	9.67156e-12
GOBP_PROTEOLYSIS_INVOLVED_IN_PROTEIN_CATABOLIC_PROCESS	0.619588	0.000689059	0.00115573
REACTOME_DISEASES_ASSOCIATED_WITH_N_GLYCOSYLATION_OF_PROTEINS	0.619189	2.23755e-09	6.55365e-09
GOBP_GLUTAMINE_METABOLIC_PROCESS	0.618802	1.90942e-19	1.98145e-18
GOBP_OXALOACETATE_2_TRANSMEMBRANE_TRANSPORT	0.614266	3.10527e-16	1.96383e-15
GOBP_PEPTIDYL_PROLINE_MODIFICATION	0.613296	7.61731e-08	1.89145e-07
REACTOME_WNT_MEDIATED_ACTIVATION_OF_DVL	0.612601	3.14571e-15	1.75254e-14
GOBP_MRNA_CATABOLIC_PROCESS	0.612567	0.000223513	0.000395047
REACTOME_PHOSPHATE_BOND_HYDROLYSIS_BY_NUDT_PROTEINS	0.612546	7.56776e-12	2.85021e-11
GOBP_PROTOPORPHYRINOGEN_IX_METABOLIC_PROCESS	0.611895	5.10804e-18	4.26687e-17
GOBP_NUCLEAR_TRANSCRIBED_MRNA_CATABOLIC_PROCESS_NONSENSE_MEDIATED_DECAY	0.611573	6.51178e-10	2.00555e-09
REACTOME_ACTIVATION_OF_PUMA_AND_TRANSLOCATION_TO_MITOCHONDRIA	0.610934	4.52829e-14	2.18168e-13
GOBP_REGULATION_OF_NUCLEAR_TRANSCRIBED_MRNA_CATABOLIC_PROCESS_NONSENSE_MEDIATED_DECAY	0.609602	6.7232e-16	4.06235e-15
GOBP_NEGATIVE_REGULATION_OF_PROTEIN_ACETYLATION	0.609326	2.89832e-15	1.6202e-14
GOBP_RIBONUCLEOSIDE_DIPHOSPHATE_BIOSYNTHETIC_PROCESS	0.609174	1.60026e-21	2.44369e-20
GOBP_NADPH_REGENERATION	0.608718	7.51929e-15	3.99934e-14
GOBP_EXIT_FROM_MITOSIS	0.608592	1.18957e-13	5.43259e-13
GOBP_SUCCINYL_COA_CATABOLIC_PROCESS	0.607722	2.58406e-10	8.30284e-10
GOBP_DIADENOSINE_POLYPHOSPHATE_METABOLIC_PROCESS	0.607008	9.09803e-16	5.39075e-15
GOBP_FERTILIZATION	0.606566	3.14107e-06	6.66325e-06
GOBP_PEPTIDYL_ARGININE_N_METHYLATION	0.606189	3.04586e-17	2.23997e-16
GOBP_NUCLEOTIDE_TRANSMEMBRANE_TRANSPORT	0.605625	2.477e-16	1.5941e-15
GOBP_REGULATION_OF_MEMBRANE_PERMEABILITY	0.604932	2.36274e-12	9.43948e-12
GOBP_L_SERINE_BIOSYNTHETIC_PROCESS	0.604674	3.00001e-17	2.21347e-16
GOBP_NEGATIVE_REGULATION_OF_CELL_CYCLE_CHECKPOINT	0.604461	8.56176e-16	5.10059e-15
GOBP_MACROMOLECULE_DEACYLATION	0.604206	5.8921e-09	1.65039e-08
REACTOME_TRANSPORT_OF_CONNEXONS_TO_THE_PLASMA_MEMBRANE	0.602266	1.32483e-11	4.86831e-11
GOBP_ALDITOL_BIOSYNTHETIC_PROCESS	0.602058	1.29209e-13	5.88241e-13
GOBP_ONE_CARBON_METABOLIC_PROCESS	0.602057	1.74401e-16	1.14308e-15
GOBP_REGULATION_OF_MITOCHONDRIAL_DNA_METABOLIC_PROCESS	0.601826	2.71383e-23	6.02399e-22
GOBP_REGULATION_OF_OXIDATIVE_PHOSPHORYLATION	0.601568	1.10717e-13	5.07923e-13
GOBP_SPLICEOSOMAL_CONFORMATIONAL_CHANGES_TO_GENERATE_CATALYTIC_CONFORMATION	0.600336	1.01514e-16	6.8658e-16
GOBP_REGULATION_OF_POSTSYNAPTIC_MEMBRANE_POTENTIAL	0.599761	0.0150436	0.021243
GOBP_REGULATION_OF_NUCLEASE_ACTIVITY	0.599704	1.2959e-08	3.50227e-08
GOBP_EXONUCLEOLYTIC_CATABOLISM_OF_DEADENYLATED_MRNA	0.599535	4.70632e-10	1.47471e-09
GOBP_PENTOSE_PHOSPHATE_SHUNT_NON_OXIDATIVE_BRANCH	0.599191	7.10096e-13	2.99915e-12
KEGG_GLYOXYLATE_AND_DICARBOXYLATE_METABOLISM	0.597917	3.46956e-15	1.91994e-14
GOBP_MALATE_METABOLIC_PROCESS	0.597246	8.82424e-16	5.2427e-15
GOBP_CYTOKINETIC_PROCESS	0.5961	3.55905e-08	9.16458e-08
GOBP_POSITIVE_REGULATION_OF_TELOMERASE_ACTIVITY	0.59548	2.16822e-09	6.36476e-09
GOBP_SOMATIC_DIVERSIFICATION_OF_IMMUNE_RECEPTORS_VIA_SOMATIC_MUTATION	0.595459	1.70543e-13	7.63987e-13
GOBP_REGULATION_OF_ATTACHMENT_OF_MITOTIC_SPINDLE_MICROTUBULES_TO_KINETOCHORE	0.595069	8.15478e-14	3.80344e-13
REACTOME_CYCLIN_D_ASSOCIATED_EVENTS_IN_G1	0.594744	1.01029e-10	3.40946e-10
GOBP_RIBOSOMAL_SUBUNIT_EXPORT_FROM_NUCLEUS	0.594685	1.02438e-07	2.51514e-07
GOBP_REPLICATION_BORN_DOUBLE_STRAND_BREAK_REPAIR_VIA_SISTER_CHROMATID_EXCHANGE	0.593812	2.3184e-15	1.30769e-14
GOBP_MITOCHONDRIAL_RNA_CATABOLIC_PROCESS	0.593725	2.86295e-10	9.14975e-10
GOBP_POSITIVE_REGULATION_OF_MRNA_PROCESSING	0.593607	2.43682e-10	7.85663e-10
GOBP_PROTEIN_HETEROOLIGOMERIZATION	0.590362	3.65845e-12	1.43543e-11
GOBP_SYNAPTONEMAL_COMPLEX_ORGANIZATION	0.589835	3.75379e-13	1.62298e-12
GOBP_PYRIMIDINE_RIBONUCLEOTIDE_METABOLIC_PROCESS	0.589462	1.05115e-20	1.35761e-19
GOBP_NEGATIVE_REGULATION_OF_AMYLOID_FIBRIL_FORMATION	0.588301	5.07871e-14	2.42553e-13
GOBP_RESPONSE_TO_ALKALOID	0.588128	1.33835e-08	3.60586e-08
GOBP_PYRIMIDINE_RIBONUCLEOSIDE_MONOPHOSPHATE_BIOSYNTHETIC_PROCESS	0.588121	8.93395e-24	2.25026e-22
GOBP_NUCLEAR_MRNA_SURVEILLANCE	0.5878	9.89527e-16	5.83683e-15
GOBP_NUCLEAR_NCRNA_SURVEILLANCE	0.587624	2.0346e-10	6.61662e-10
GOBP_HISTONE_UBIQUITINATION	0.587151	3.77908e-09	1.07945e-08
GOBP_RESPONSE_TO_RADIATION	0.586615	4.86627e-07	1.11974e-06
REACTOME_MTOR_SIGNALLING	0.586554	7.52305e-15	3.99972e-14
REACTOME_GABA_SYNTHESIS_RELEASE_REUPTAKE_AND_DEGRADATION	0.586283	1.3693e-05	2.73902e-05
GOBP_MRNA_3_END_PROCESSING_BY_STEM_LOOP_BINDING_AND_CLEAVAGE	0.586071	2.20945e-11	7.9371e-11
KEGG_PROGESTERONE_MEDIATED_OOCYTE_MATURATION	0.585942	7.44624e-12	2.81008e-11
REACTOME_GLUTATHIONE_SYNTHESIS_AND_RECYCLING	0.585426	3.9372e-14	1.91311e-13
GOBP_TERMINAL_BUTTON_ORGANIZATION	0.585411	3.20546e-18	2.76726e-17
GOBP_REGULATION_OF_MITOCHONDRIAL_MEMBRANE_POTENTIAL	0.584195	7.87751e-09	2.175e-08
GOBP_FATTY_ACID_DERIVATIVE_METABOLIC_PROCESS	0.583855	8.6035e-08	2.12404e-07
GOBP_VITAMIN_K_METABOLIC_PROCESS	0.583804	1.79788e-10	5.88315e-10
REACTOME_NEUROTRANSMITTER_RECEPTORS_AND_POSTSYNAPTIC_SIGNAL_TRANSMISSION	0.583755	0.00672454	0.00995881
GOBP_MITOCHONDRION_MORPHOGENESIS	0.582857	3.94982e-17	2.84404e-16
GOBP_SUGAR_MEDIATED_SIGNALING_PATHWAY	0.582667	2.61291e-14	1.30378e-13
GOBP_POSITIVE_REGULATION_OF_RRNA_PROCESSING	0.582276	2.36371e-08	6.21437e-08
GOBP_VACUOLAR_PROTON_TRANSPORTING_V_TYPE_ATPASE_COMPLEX_ASSEMBLY	0.5804	2.94226e-23	6.5126e-22
GOBP_RIBOSOMAL_SMALL_SUBUNIT_EXPORT_FROM_NUCLEUS	0.579273	4.68754e-10	1.46917e-09
GOBP_REGULATION_OF_SNRNA_TRANSCRIPTION_BY_RNA_POLYMERASE_II	0.578808	1.68619e-21	2.5571e-20
GOBP_DE_NOVO_PROTEIN_FOLDING	0.577747	7.75908e-07	1.74596e-06
GOBP_POSITIVE_REGULATION_OF_MRNA_SPLICING_VIA_SPLICEOSOME	0.577546	2.65444e-11	9.48087e-11
REACTOME_MRNA_DECAY_BY_5_TO_3_EXORIBONUCLEASE	0.576569	1.50445e-14	7.73581e-14
GOBP_GLUCOSE_6_PHOSPHATE_METABOLIC_PROCESS	0.57643	1.08499e-11	4.02409e-11
GOBP_ISOPENTENYL_DIPHOSPHATE_BIOSYNTHETIC_PROCESS	0.576274	8.36439e-14	3.89162e-13
GOBP_REGULATION_OF_GLYCOGEN_STARCH_SYNTHASE_ACTIVITY	0.576081	1.18898e-18	1.08711e-17
KEGG_PROTEIN_EXPORT	0.575369	6.64386e-05	0.000123625
GOBP_NUCLEOBASE_METABOLIC_PROCESS	0.575025	1.52074e-14	7.81217e-14
GOBP_PROLINE_METABOLIC_PROCESS	0.574985	2.32405e-15	1.31032e-14
REACTOME_GOLGI_CISTERNAE_PERICENTRIOLAR_STACK_REORGANIZATION	0.57447	6.08107e-09	1.70079e-08
REACTOME_METABOLISM_OF_FOLATE_AND_PTERINES	0.574311	1.24387e-17	9.8343e-17
REACTOME_TRANSPORT_OF_VITAMINS_NUCLEOSIDES_AND_RELATED_MOLECULES	0.573931	1.32798e-11	4.87853e-11
GOBP_RNA_POLYMERASE_I_PREINITIATION_COMPLEX_ASSEMBLY	0.573887	7.5767e-15	4.02499e-14
REACTOME_APEX1_INDEPENDENT_RESOLUTION_OF_AP_SITES_VIA_THE_SINGLE_NUCLEOTIDE_REPLACEMENT_PATHWAY	0.573426	7.92506e-13	3.33542e-12
GOBP_POSITIVE_REGULATION_OF_SPINDLE_ASSEMBLY	0.572675	3.92432e-11	1.37665e-10
GOBP_TETRAHYDROFOLATE_BIOSYNTHETIC_PROCESS	0.571678	6.98668e-11	2.39097e-10
REACTOME_BIOSYNTHESIS_OF_THE_N_GLYCAN_PRECURSOR_DOLICHOL_LIPID_LINKED_OLIGOSACCHARIDE_LLO_AND_TRANSFER_TO_A_NASCENT_PROTEIN	0.571657	9.43301e-06	1.91574e-05
GOBP_MANCHETTE_ASSEMBLY	0.570572	3.10243e-13	1.35293e-12
GOBP_REGULATION_OF_CELLULAR_RESPIRATION	0.569977	4.60319e-10	1.44446e-09
GOBP_MACROMOLECULE_CATABOLIC_PROCESS	0.569394	0.00520538	0.00780926
REACTOME_ASSEMBLY_OF_THE_HIV_VIRION	0.569362	1.46186e-10	4.83534e-10
REACTOME_RAS_PROCESSING	0.569064	2.43516e-10	7.85321e-10
GOBP_CHIASMA_ASSEMBLY	0.568395	3.4229e-14	1.67551e-13
GOBP_RIBOFLAVIN_METABOLIC_PROCESS	0.567573	1.26411e-12	5.19717e-12
GOBP_NEGATIVE_REGULATION_OF_RESPONSE_TO_DNA_DAMAGE_STIMULUS	0.56747	7.34072e-08	1.82622e-07
REACTOME_KSRP_KHSRP_BINDS_AND_DESTABILIZES_MRNA	0.567406	2.40142e-11	8.61497e-11
GOBP_POSITIVE_REGULATION_OF_MICROTUBULE_BINDING	0.567052	1.59258e-13	7.15873e-13
GOBP_PROSTHETIC_GROUP_METABOLIC_PROCESS	0.566763	1.69503e-17	1.30942e-16
REACTOME_MOLYBDENUM_COFACTOR_BIOSYNTHESIS	0.566763	1.69503e-17	1.30942e-16
GOBP_5S_CLASS_RRNA_TRANSCRIPTION_BY_RNA_POLYMERASE_III	0.565912	1.50504e-13	6.77911e-13
REACTOME_BETA_OXIDATION_OF_DECANOYL_COA_TO_OCTANOYL_COA_COA	0.565803	2.88495e-09	8.34023e-09
GOBP_FOLIC_ACID_CONTAINING_COMPOUND_BIOSYNTHETIC_PROCESS	0.565321	8.59829e-13	3.60722e-12
GOBP_LYSOSOMAL_LUMEN_ACIDIFICATION	0.565021	6.32374e-09	1.7649e-08
GOBP_DNA_DAMAGE_RESPONSE_SIGNAL_TRANSDUCTION_RESULTING_IN_TRANSCRIPTION	0.564676	2.54551e-13	1.1186e-12
GOBP_ASPARTATE_FAMILY_AMINO_ACID_CATABOLIC_PROCESS	0.562916	1.783e-10	5.83736e-10
GOBP_THIOESTER_BIOSYNTHETIC_PROCESS	0.562574	1.35623e-10	4.50636e-10
GOBP_HISTONE_H4_K5_ACETYLATION	0.562291	6.95168e-12	2.63402e-11
GOBP_SUCCINATE_TRANSMEMBRANE_TRANSPORT	0.562003	2.85105e-17	2.11544e-16
GOBP_INTRINSIC_APOPTOTIC_SIGNALING_PATHWAY_IN_RESPONSE_TO_HYDROGEN_PEROXIDE	0.561836	4.58276e-13	1.96523e-12
REACTOME_PYRUVATE_METABOLISM	0.561796	5.81701e-10	1.80255e-09
GOBP_PYRIMIDINE_NUCLEOSIDE_DIPHOSPHATE_BIOSYNTHETIC_PROCESS	0.560587	2.71303e-18	2.36702e-17
REACTOME_SUMOYLATION	0.559672	0.00344672	0.00529039
GOBP_REGULATION_OF_SIGNAL_TRANSDUCTION_BY_P53_CLASS_MEDIATOR	0.559297	6.38436e-07	1.45052e-06
GOBP_TRANSCRIPTION_INITIATION_COUPLED_CHROMATIN_REMODELING	0.559255	5.77207e-11	1.99347e-10
GOBP_REGULATION_OF_CYTOKINESIS	0.559162	1.35108e-07	3.28113e-07
REACTOME_PROCESSING_OF_SMDT1	0.558968	9.67425e-10	2.93081e-09
REACTOME_ACTIVATION_OF_BH3_ONLY_PROTEINS	0.558889	1.88447e-09	5.56163e-09
GOBP_MITOCHONDRIAL_ELECTRON_TRANSPORT_SUCCINATE_TO_UBIQUINONE	0.558365	5.15446e-11	1.78579e-10
GOBP_BLASTOCYST_GROWTH	0.557376	1.52475e-08	4.0838e-08
GOBP_REGULATION_OF_TRANSLATIONAL_INITIATION	0.557011	4.22867e-06	8.86457e-06
GOBP_SHORT_CHAIN_FATTY_ACID_METABOLIC_PROCESS	0.556963	1.84183e-06	3.9961e-06
GOBP_NEGATIVE_REGULATION_OF_UBIQUITIN_DEPENDENT_PROTEIN_CATABOLIC_PROCESS	0.556836	4.22101e-08	1.07721e-07
GOBP_MITOCHONDRIAL_ADP_TRANSMEMBRANE_TRANSPORT	0.556433	1.48954e-14	7.67117e-14
GOBP_RESPONSE_TO_CISPLATIN	0.556163	1.05661e-13	4.85404e-13
GOBP_REGULATION_OF_APOPTOTIC_DNA_FRAGMENTATION	0.554337	9.76002e-15	5.12683e-14
GOBP_NEGATIVE_REGULATION_OF_CELL_DIVISION	0.553465	2.28523e-12	9.15175e-12
GOBP_FATTY_ACID_METABOLIC_PROCESS	0.553055	0.00170069	0.00271664
REACTOME_AZATHIOPRINE_ADME	0.552782	4.12212e-10	1.2997e-09
GOBP_BLASTOCYST_DEVELOPMENT	0.551836	9.1049e-10	2.76469e-09
GOBP_IMP_BIOSYNTHETIC_PROCESS	0.551745	3.2002e-11	1.13352e-10
GOBP_CHEMICAL_SYNAPTIC_TRANSMISSION_POSTSYNAPTIC	0.551677	0.0085787	0.0125264
REACTOME_MAPK6_MAPK4_SIGNALING	0.551079	0.000113591	0.000206913
GOBP_POLYPRENOL_METABOLIC_PROCESS	0.5506	4.36793e-10	1.37457e-09
GOBP_REGULATION_OF_HISTONE_MODIFICATION	0.550178	3.43572e-06	7.25902e-06
GOBP_REGULATION_OF_MEIOTIC_NUCLEAR_DIVISION	0.549888	9.75722e-10	2.95526e-09
GOBP_REGULATION_OF_LYSOSOMAL_LUMEN_PH	0.549364	8.74036e-09	2.40415e-08
GOBP_REGULATION_OF_MICROTUBULE_BASED_PROCESS	0.548876	0.00122668	0.00199658
GOBP_UBIQUITIN_DEPENDENT_PROTEIN_CATABOLIC_PROCESS_VIA_THE_MULTIVESICULAR_BODY_SORTING_PATHWAY	0.548853	3.34111e-09	9.59145e-09
REACTOME_TRANSCRIPTIONAL_ACTIVATION_OF_MITOCHONDRIAL_BIOGENESIS	0.547113	3.71942e-11	1.30891e-10
GOBP_MIDBODY_ABSCISSION	0.546388	2.78944e-07	6.57151e-07
GOBP_ACETYL_COA_METABOLIC_PROCESS	0.546249	3.81294e-08	9.79342e-08
GOBP_POSITIVE_REGULATION_OF_GLYCOGEN_STARCH_SYNTHASE_ACTIVITY	0.545946	5.93957e-14	2.80912e-13
GOBP_MULTICELLULAR_ORGANISM_REPRODUCTION	0.545772	0.0081126	0.0118771
GOBP_POSITIVE_REGULATION_OF_STEM_CELL_POPULATION_MAINTENANCE	0.545594	3.05584e-06	6.48873e-06
KEGG_BIOSYNTHESIS_OF_UNSATURATED_FATTY_ACIDS	0.545036	6.72827e-13	2.84723e-12
GOBP_POSITIVE_REGULATION_OF_DNA_LIGATION	0.544033	3.88108e-17	2.80041e-16
GOBP_HISTONE_DEACETYLATION	0.543764	1.63661e-06	3.56673e-06
GOBP_REGULATION_OF_PROTEIN_STABILITY	0.543399	1.16797e-05	2.34917e-05
GOBP_REGULATION_OF_ORGANELLE_TRANSPORT_ALONG_MICROTUBULE	0.542643	5.27807e-08	1.32968e-07
GOBP_DIPHOSPHOINOSITOL_POLYPHOSPHATE_METABOLIC_PROCESS	0.542581	3.0158e-11	1.07109e-10
GOBP_MRNA_3_SPLICE_SITE_RECOGNITION	0.540336	5.70904e-15	3.07885e-14
GOBP_HISTONE_H3_K9_DIMETHYLATION	0.540333	1.49679e-13	6.75122e-13
GOBP_BEHAVIORAL_RESPONSE_TO_COCAINE	0.539206	1.50002e-11	5.47689e-11
REACTOME_SARS_COV_2_HOST_INTERACTIONS	0.537869	0.00146796	0.00236528
GOBP_REGULATION_OF_NUCLEAR_CELL_CYCLE_DNA_REPLICATION	0.537416	3.41522e-14	1.67238e-13
GOBP_FATTY_ACYL_COA_BIOSYNTHETIC_PROCESS	0.537348	1.00804e-13	4.64392e-13
REACTOME_RECEPTOR_MEDIATED_MITOPHAGY	0.537247	1.69535e-10	5.56148e-10
GOBP_TRANSCRIPTION_INITIATION_AT_RNA_POLYMERASE_III_PROMOTER	0.536746	9.43387e-12	3.51777e-11
GOBP_FATTY_ACID_ELONGATION	0.535148	3.20291e-11	1.13417e-10
GOBP_L_PROLINE_BIOSYNTHETIC_PROCESS	0.534018	2.3611e-10	7.62557e-10
GOBP_TELOMERE_MAINTENANCE_VIA_RECOMBINATION	0.53302	2.90009e-12	1.14747e-11
GOBP_MRNA_SPLICE_SITE_SELECTION	0.5323	5.17684e-06	1.07664e-05
REACTOME_SYNTHESIS_OF_WYBUTOSINE_AT_G37_OF_TRNA_PHE	0.532044	5.41965e-11	1.87569e-10
GOBP_ASPARAGINE_METABOLIC_PROCESS	0.531339	7.10458e-16	4.27706e-15
KEGG_CYSTEINE_AND_METHIONINE_METABOLISM	0.531331	4.67571e-12	1.81453e-11
REACTOME_SIGNALING_BY_FGFR2_IN_DISEASE	0.530981	1.1304e-11	4.18425e-11
GOBP_REGULATION_OF_CYTOPLASMIC_TRANSLATIONAL_ELONGATION	0.530769	2.95302e-14	1.45854e-13
GOBP_NUCLEOSIDE_BISPHOSPHATE_BIOSYNTHETIC_PROCESS	0.530631	1.15618e-09	3.47463e-09
REACTOME_SYNTHESIS_OF_ACTIVE_UBIQUITIN_ROLES_OF_E1_AND_E2_ENZYMES	0.530134	4.29921e-07	9.9465e-07
GOBP_MITOCHONDRIAL_RESPIRASOME_ASSEMBLY	0.528996	3.33964e-11	1.18068e-10
GOBP_SYNAPTIC_VESICLE_LOCALIZATION	0.528024	7.14947e-05	0.000132658
GOBP_POSITIVE_REGULATION_OF_ANOIKIS	0.527991	4.21708e-15	2.31412e-14
HALLMARK_REACTIVE_OXYGEN_SPECIES_PATHWAY	0.527969	1.23153e-05	2.47322e-05
HALLMARK_UNFOLDED_PROTEIN_RESPONSE	0.527691	0.00142885	0.00230623
GOBP_HISTONE_MONOUBIQUITINATION	0.527259	2.6919e-09	7.80788e-09
REACTOME_ACTIVATION_OF_NMDA_RECEPTORS_AND_POSTSYNAPTIC_EVENTS	0.526507	0.000272518	0.00047736
GOBP_REGULATION_OF_PROTEIN_LOCALIZATION_TO_CENTROSOME	0.526486	6.30762e-12	2.40803e-11
GOBP_NEURAL_TUBE_PATTERNING	0.526166	4.42651e-08	1.12746e-07
REACTOME_TRANSPORT_OF_NUCLEOSIDES_AND_FREE_PURINE_AND_PYRIMIDINE_BASES_ACROSS_THE_PLASMA_MEMBRANE	0.526071	6.73049e-12	2.55611e-11
GOBP_RESPONSE_TO_IONIZING_RADIATION	0.526049	3.24614e-05	6.25628e-05
GOBP_VITAMIN_METABOLIC_PROCESS	0.525827	4.38995e-07	1.0144e-06
REACTOME_PEROXISOMAL_LIPID_METABOLISM	0.525372	0.000118086	0.000214804
GOBP_ASPARTATE_FAMILY_AMINO_ACID_BIOSYNTHETIC_PROCESS	0.524722	6.24979e-10	1.92802e-09
REACTOME_G2_M_DNA_DAMAGE_CHECKPOINT	0.524175	0.0180811	0.0252959
REACTOME_INTRA_GOLGI_AND_RETROGRADE_GOLGI_TO_ER_TRAFFIC	0.52411	0.000172453	0.000308744
GOBP_OXALOACETATE_TRANSPORT	0.522476	1.2678e-14	6.57814e-14
GOBP_PURINE_NUCLEOBASE_METABOLIC_PROCESS	0.522381	8.49641e-09	2.33885e-08
REACTOME_METHIONINE_SALVAGE_PATHWAY	0.521555	4.766e-12	1.84739e-11
GOBP_REGULATION_OF_AMPA_RECEPTOR_ACTIVITY	0.52129	0.00310039	0.00478226
GOBP_REGULATION_OF_RRNA_PROCESSING	0.521069	2.03564e-08	5.37982e-08
GOBP_POSITIVE_REGULATION_OF_TORC1_SIGNALING	0.521059	9.83145e-10	2.97432e-09
GOBP_DNA_METHYLATION	0.520767	1.06198e-06	2.3574e-06
REACTOME_DEADENYLATION_DEPENDENT_MRNA_DECAY	0.520752	1.59403e-05	3.16734e-05
GOBP_REGULATION_OF_AEROBIC_RESPIRATION	0.520398	5.85228e-09	1.63993e-08
REACTOME_COPI_INDEPENDENT_GOLGI_TO_ER_RETROGRADE_TRAFFIC	0.520184	7.87069e-08	1.95142e-07
REACTOME_DEFECTIVE_INTRINSIC_PATHWAY_FOR_APOPTOSIS	0.520015	3.38397e-10	1.07366e-09
REACTOME_SIGNALING_BY_FGFR2	0.51951	1.99942e-09	5.88896e-09
GOBP_NEGATIVE_REGULATION_OF_MEMBRANE_POTENTIAL	0.518955	2.99202e-14	1.47614e-13
KEGG_BUTANOATE_METABOLISM	0.518295	4.40654e-06	9.22273e-06
GOBP_NEGATIVE_REGULATION_OF_PEPTIDYL_LYSINE_ACETYLATION	0.517205	5.317e-11	1.84114e-10
REACTOME_DISEASES_OF_MISMATCH_REPAIR_MMR	0.516937	3.28942e-13	1.43115e-12
GOBP_NEGATIVE_REGULATION_OF_MEIOTIC_NUCLEAR_DIVISION	0.516607	4.92635e-11	1.71082e-10
KEGG_VALINE_LEUCINE_AND_ISOLEUCINE_BIOSYNTHESIS	0.516273	2.24665e-12	9.01404e-12
GOBP_HISTONE_H4_K12_ACETYLATION	0.516038	2.04209e-15	1.1598e-14
GOBP_ENDONUCLEOLYTIC_CLEAVAGE_IN_5_ETS_OF_TRICISTRONIC_RRNA_TRANSCRIPT_SSU_RRNA_5_8S_RRNA_LSU_RRNA	0.515889	2.75836e-11	9.83377e-11
GOBP_DNA_TEMPLATED_TRANSCRIPTION_TERMINATION	0.515815	1.49451e-11	5.46133e-11
REACTOME_PINK1_PRKN_MEDIATED_MITOPHAGY	0.515651	1.36369e-08	3.67189e-08
GOBP_PROTEIN_POLYGLUTAMYLATION	0.515512	2.28867e-09	6.6965e-09
GOBP_POSITIVE_REGULATION_OF_ANDROGEN_RECEPTOR_ACTIVITY	0.515027	2.59775e-12	1.03313e-11
GOBP_HISTONE_H2A_MONOUBIQUITINATION	0.514789	1.25783e-10	4.1964e-10
GOBP_PROTEIN_O_LINKED_FUCOSYLATION	0.514773	1.30115e-12	5.33941e-12
GOBP_SNRNA_TRANSCRIPTION	0.514267	4.25624e-12	1.66057e-11
GOBP_SYNAPTIC_VESICLE_MEMBRANE_ORGANIZATION	0.513878	8.69678e-09	2.39266e-08
GOBP_RIBONUCLEOSIDE_MONOPHOSPHATE_METABOLIC_PROCESS	0.513198	2.29314e-09	6.7075e-09
GOBP_LIPID_OXIDATION	0.512451	0.000676037	0.00113519
GOBP_REGULATION_OF_SPINDLE_ASSEMBLY	0.51155	3.92764e-08	1.00723e-07
GOBP_GLYCOSYL_COMPOUND_BIOSYNTHETIC_PROCESS	0.510905	5.41149e-09	1.52258e-08
GOBP_REGULATION_OF_NUCLEOTIDE_EXCISION_REPAIR	0.510213	9.18181e-06	1.8679e-05
REACTOME_PTK6_REGULATES_CELL_CYCLE	0.508817	1.68475e-13	7.55237e-13
GOBP_POSITIVE_REGULATION_OF_DNA_TEMPLATED_TRANSCRIPTION_ELONGATION	0.508598	2.46638e-06	5.28315e-06
GOBP_PEPTIDYL_CYSTEINE_MODIFICATION	0.507403	4.374e-15	2.39622e-14
GOBP_LATE_ENDOSOME_TO_VACUOLE_TRANSPORT	0.507222	1.74332e-05	3.44887e-05
GOBP_G1_TO_G0_TRANSITION	0.506988	8.73554e-12	3.26664e-11
GOBP_NEGATIVE_REGULATION_OF_DENDRITE_DEVELOPMENT	0.506902	5.23353e-14	2.49494e-13
GOBP_POSITIVE_REGULATION_OF_TRANSCRIPTION_ELONGATION_BY_RNA_POLYMERASE_II	0.506724	7.81702e-08	1.93885e-07
GOBP_PROTOPORPHYRINOGEN_IX_BIOSYNTHETIC_PROCESS	0.505208	4.49148e-14	2.16486e-13
GOBP_ORGANIC_ACID_BIOSYNTHETIC_PROCESS	0.50489	0.000391473	0.000675382
GOBP_NEGATIVE_REGULATION_OF_PROTEASOMAL_UBIQUITIN_DEPENDENT_PROTEIN_CATABOLIC_PROCESS	0.503976	2.09299e-07	4.99069e-07
GOBP_NEGATIVE_REGULATION_OF_PROTEIN_MODIFICATION_BY_SMALL_PROTEIN_CONJUGATION_OR_REMOVAL	0.503412	2.5303e-06	5.41655e-06
GOBP_MONOUBIQUITINATED_PROTEIN_DEUBIQUITINATION	0.503216	3.64305e-09	1.04303e-08
GOBP_PROTEIN_IMPORT_INTO_PEROXISOME_MATRIX	0.502667	7.83853e-12	2.94544e-11
GOBP_REGULATION_OF_CENTROSOME_CYCLE	0.50255	9.88815e-07	2.20206e-06
KEGG_ALANINE_ASPARTATE_AND_GLUTAMATE_METABOLISM	0.501851	5.8368e-09	1.6363e-08
REACTOME_SUMO_IS_PROTEOLYTICALLY_PROCESSED	0.501767	1.38518e-08	3.72898e-08
GOBP_PEPTIDYL_METHIONINE_MODIFICATION	0.500623	9.08213e-10	2.75842e-09
REACTOME_HEME_BIOSYNTHESIS	0.499862	2.91665e-12	1.15367e-11
GOBP_PROTEIN_IMPORT_INTO_PEROXISOME_MATRIX_RECEPTOR_RECYCLING	0.499075	1.51922e-11	5.54544e-11
GOBP_POSITIVE_REGULATION_OF_RELEASE_OF_CYTOCHROME_C_FROM_MITOCHONDRIA	0.498902	1.13858e-09	3.42484e-09
GOBP_PROTEIN_PROCESSING_INVOLVED_IN_PROTEIN_TARGETING_TO_MITOCHONDRION	0.498569	3.37762e-10	1.0719e-09
REACTOME_FATTY_ACYL_COA_BIOSYNTHESIS	0.496741	2.23608e-12	8.97435e-12
GOBP_SNRNA_TRANSCRIPTION_BY_RNA_POLYMERASE_II	0.496349	8.06533e-12	3.02721e-11
GOBP_CARDIOLIPIN_METABOLIC_PROCESS	0.496112	6.6692e-16	4.03157e-15
GOBP_TELOMERE_CAPPING	0.494323	5.91509e-10	1.83164e-09
GOBP_CHROMOSOME_CONDENSATION	0.493408	0.000410003	0.000705591
REACTOME_INFECTIOUS_DISEASE	0.493306	0.0579156	0.0753115
GOBP_HEME_TRANSPORT	0.492702	5.17109e-12	1.99441e-11
GOBP_MITOCHONDRIAL_PROTEIN_PROCESSING	0.492482	7.22447e-08	1.79804e-07
REACTOME_BRANCHED_CHAIN_AMINO_ACID_CATABOLISM	0.492152	4.19377e-06	8.79561e-06
GOBP_CEREBRAL_CORTEX_GABAERGIC_INTERNEURON_DIFFERENTIATION	0.490759	4.30457e-08	1.09704e-07
GOBP_PIGMENT_METABOLIC_PROCESS	0.490686	4.74252e-08	1.20329e-07
GOBP_IRON_COORDINATION_ENTITY_TRANSPORT	0.489977	2.99268e-12	1.18161e-11
GOBP_PROTEIN_K6_LINKED_UBIQUITINATION	0.488573	1.1753e-11	4.33703e-11
GOBP_REGULATION_OF_ALTERNATIVE_MRNA_SPLICING_VIA_SPLICEOSOME	0.488413	0.000621091	0.00104707
REACTOME_NERVOUS_SYSTEM_DEVELOPMENT	0.486603	0.00610654	0.00908964
REACTOME_GLYCOGEN_STORAGE_DISEASES	0.486121	1.5918e-08	4.25385e-08
GOBP_NORADRENERGIC_NEURON_DEVELOPMENT	0.486024	6.20809e-10	1.91651e-09
GOBP_REGULATION_OF_SYNAPTIC_VESICLE_MEMBRANE_ORGANIZATION	0.485687	3.79357e-06	7.99197e-06
GOBP_POSITIVE_REGULATION_OF_CHROMATIN_BINDING	0.485358	3.36268e-09	9.65129e-09
GOBP_ANTEROGRADE_AXONAL_TRANSPORT	0.484697	5.17101e-05	9.71264e-05
GOBP_SYNAPTIC_SIGNALING	0.4843	0.261833	0.303445
GOBP_ALDITOL_METABOLIC_PROCESS	0.483636	1.26994e-06	2.79731e-06
GOBP_TRICARBOXYLIC_ACID_METABOLIC_PROCESS	0.48324	6.00229e-09	1.68018e-08
REACTOME_ACTIVATION_OF_NIMA_KINASES_NEK9_NEK6_NEK7	0.482888	4.8927e-11	1.70048e-10
GOBP_POLYAMINE_METABOLIC_PROCESS	0.482868	8.20463e-11	2.79395e-10
GOBP_TETRAHYDROBIOPTERIN_METABOLIC_PROCESS	0.482776	8.33303e-08	2.06098e-07
GOBP_REGULATION_OF_SMOOTHENED_SIGNALING_PATHWAY_INVOLVED_IN_DORSAL_VENTRAL_NEURAL_TUBE_PATTERNING	0.48178	1.25352e-10	4.18305e-10
GOBP_FARNESYL_DIPHOSPHATE_METABOLIC_PROCESS	0.481526	1.36772e-06	3.00212e-06
GOBP_NEGATIVE_REGULATION_OF_RELEASE_OF_CYTOCHROME_C_FROM_MITOCHONDRIA	0.480738	1.21219e-09	3.6338e-09
GOBP_REGULATION_OF_OVARIAN_FOLLICLE_DEVELOPMENT	0.480584	1.32313e-11	4.86344e-11
GOBP_DETECTION_OF_MECHANICAL_STIMULUS_INVOLVED_IN_SENSORY_PERCEPTION_OF_SOUND	0.480076	7.75663e-12	2.918e-11
GOBP_SYNAPTIC_VESICLE_CLUSTERING	0.480068	0.000247898	0.000435918
GOBP_HISTONE_H3_K14_ACETYLATION	0.479785	2.41219e-14	1.20683e-13
REACTOME_RHO_GTPASES_ACTIVATE_RHOTEKIN_AND_RHOPHILINS	0.479258	1.566e-09	4.65411e-09
GOBP_REGULATION_OF_MICROTUBULE_BINDING	0.479053	3.31611e-10	1.0534e-09
GOBP_NEGATIVE_REGULATION_OF_MEIOTIC_CELL_CYCLE	0.478894	2.95402e-09	8.52864e-09
GOBP_PROTEIN_STABILIZATION	0.478463	1.32006e-05	2.64374e-05
GOBP_VIRAL_RELEASE_FROM_HOST_CELL	0.478091	1.43082e-06	3.13489e-06
GOBP_LATE_ENDOSOME_TO_VACUOLE_TRANSPORT_VIA_MULTIVESICULAR_BODY_SORTING_PATHWAY	0.478057	7.3268e-06	1.50332e-05
GOBP_REGULATION_OF_SYNAPSE_STRUCTURAL_PLASTICITY	0.477844	2.45635e-06	5.26596e-06
GOBP_G_QUADRUPLEX_DNA_UNWINDING	0.477649	8.72543e-07	1.95471e-06
GOBP_NEGATIVE_REGULATION_OF_MITOCHONDRION_ORGANIZATION	0.477527	3.55552e-09	1.0187e-08
GOBP_REGULATION_OF_ATP_BIOSYNTHETIC_PROCESS	0.47692	1.36518e-09	4.07476e-09
GOBP_REGULATION_OF_HISTONE_H3_K4_METHYLATION	0.476857	4.49957e-07	1.03936e-06
GOBP_FATTY_ACID_DERIVATIVE_CATABOLIC_PROCESS	0.476844	1.85667e-06	4.02698e-06
GOBP_MULTI_CILIATED_EPITHELIAL_CELL_DIFFERENTIATION	0.474896	1.50043e-08	4.02345e-08
GOBP_REGULATION_OF_LONG_TERM_SYNAPTIC_DEPRESSION	0.474358	1.10165e-06	2.44134e-06
GOBP_EMBRYONIC_CLEAVAGE	0.474198	1.46314e-11	5.35561e-11
GOBP_REGULATION_OF_DNA_LIGATION	0.474079	8.6298e-15	4.55498e-14
GOBP_MRNA_CLEAVAGE_INVOLVED_IN_MRNA_PROCESSING	0.472234	5.84554e-09	1.6384e-08
REACTOME_ATF4_ACTIVATES_GENES_IN_RESPONSE_TO_ENDOPLASMIC_RETICULUM_STRESS	0.471861	1.91121e-07	4.57383e-07
KEGG_N_GLYCAN_BIOSYNTHESIS	0.47163	5.17662e-05	9.72178e-05
GOBP_POSITIVE_REGULATION_OF_RNA_BINDING	0.471498	1.00512e-11	3.73526e-11
GOBP_MOTOR_LEARNING	0.471286	6.01954e-10	1.86092e-09
GOBP_PROTEIN_K27_LINKED_UBIQUITINATION	0.470984	1.71657e-17	1.32063e-16
GOBP_REGULATION_OF_TRANSCRIPTION_INVOLVED_IN_G1_S_TRANSITION_OF_MITOTIC_CELL_CYCLE	0.470891	9.91747e-13	4.1212e-12
GOBP_HOMOSERINE_METABOLIC_PROCESS	0.470082	2.10404e-09	6.18327e-09
GOBP_PROTEIN_REPAIR	0.469897	6.49883e-09	1.80993e-08
GOBP_PEPTIDYL_L_CYSTEINE_S_PALMITOYLATION	0.469606	1.91624e-11	6.92735e-11
GOBP_REGULATION_OF_MITOCHONDRIAL_ATP_SYNTHESIS_COUPLED_ELECTRON_TRANSPORT	0.469447	2.56071e-10	8.23585e-10
GOBP_DETOXIFICATION_OF_NITROGEN_COMPOUND	0.469235	5.31651e-09	1.49746e-08
HALLMARK_PEROXISOME	0.468642	0.000119361	0.000217032
GOBP_NEGATIVE_REGULATION_OF_DNA_REPAIR	0.46853	2.16297e-06	4.66286e-06
REACTOME_INTEGRATION_OF_PROVIRUS	0.468489	1.43979e-07	3.48946e-07
GOBP_CEREBRAL_CORTEX_GABAERGIC_INTERNEURON_DEVELOPMENT	0.467868	8.23395e-10	2.51067e-09
GOBP_SPINAL_CORD_DEVELOPMENT	0.467293	0.00468066	0.00706478
GOBP_REGULATION_OF_PROTEASOMAL_UBIQUITIN_DEPENDENT_PROTEIN_CATABOLIC_PROCESS	0.466645	7.88611e-06	1.61405e-05
GOBP_POSITIVE_REGULATION_OF_DOUBLE_STRAND_BREAK_REPAIR_VIA_NONHOMOLOGOUS_END_JOINING	0.46664	2.48521e-12	9.89568e-12
GOBP_NUCLEOSIDE_MONOPHOSPHATE_PHOSPHORYLATION	0.465554	9.02863e-09	2.47929e-08
GOBP_NADH_METABOLIC_PROCESS	0.465128	1.03504e-09	3.12629e-09
GOBP_CELLULAR_RESPONSE_TO_ALKALOID	0.465079	9.24996e-12	3.45213e-11
GOBP_VIRAL_TRANSLATION	0.465	4.17801e-06	8.76395e-06
GOBP_REGULATION_OF_MITOTIC_RECOMBINATION	0.46455	1.26217e-14	6.55154e-14
GOBP_C4_DICARBOXYLATE_TRANSPORT	0.46409	2.32568e-10	7.51488e-10
GOBP_TORC1_SIGNALING	0.463711	6.5539e-06	1.35e-05
GOBP_PURINE_NUCLEOSIDE_DIPHOSPHATE_BIOSYNTHETIC_PROCESS	0.462802	1.8128e-11	6.56603e-11
GOBP_VACUOLE_FUSION	0.462674	1.31912e-06	2.90078e-06
GOBP_ADULT_BEHAVIOR	0.462471	0.0246986	0.0339541
GOBP_PYRIMIDINE_RIBONUCLEOSIDE_MONOPHOSPHATE_METABOLIC_PROCESS	0.46211	1.83547e-13	8.18891e-13
GOBP_PYRIMIDINE_NUCLEOTIDE_CATABOLIC_PROCESS	0.460337	3.61249e-11	1.27372e-10
REACTOME_NUCLEOTIDE_SALVAGE	0.46009	2.25657e-07	5.35936e-07
REACTOME_SYNTHESIS_OF_DOLICHYL_PHOSPHATE	0.460043	2.3895e-09	6.97694e-09
GOBP_POSITIVE_REGULATION_OF_DENDRITE_DEVELOPMENT	0.459816	9.13498e-06	1.85866e-05
GOBP_DIADENOSINE_POLYPHOSPHATE_CATABOLIC_PROCESS	0.459656	2.50401e-09	7.29011e-09
GOBP_PROTEIN_LOCALIZATION_TO_SYNAPSE	0.458276	0.00170544	0.00272324
GOBP_DICARBOXYLIC_ACID_CATABOLIC_PROCESS	0.458262	8.97435e-08	2.21295e-07
GOBP_REGULATION_OF_PRESYNAPTIC_MEMBRANE_POTENTIAL	0.457949	0.0114002	0.0163618
REACTOME_ASSEMBLY_AND_CELL_SURFACE_PRESENTATION_OF_NMDA_RECEPTORS	0.457397	0.000485631	0.000829446
GOBP_SULFUR_COMPOUND_TRANSPORT	0.457247	1.54475e-09	4.59259e-09
REACTOME_LYSINE_CATABOLISM	0.456372	8.93898e-11	3.03381e-10
REACTOME_SUMOYLATION_OF_CHROMATIN_ORGANIZATION_PROTEINS	0.454725	0.00261617	0.00407793
GOBP_PROTEIN_REFOLDING	0.45463	2.18693e-06	4.71372e-06
GOBP_NEUROTRANSMITTER_TRANSPORT	0.454347	0.0182824	0.0255665
GOBP_REGULATION_OF_PROTEIN_LOCALIZATION_TO_NUCLEOLUS	0.453709	6.44899e-11	2.21619e-10
GOBP_FORMATION_OF_TRANSLATION_PREINITIATION_COMPLEX	0.452784	1.40541e-06	3.08126e-06
REACTOME_REGULATION_OF_PYRUVATE_DEHYDROGENASE_PDH_COMPLEX	0.452331	2.10552e-11	7.58239e-11
GOBP_RNA_POLYADENYLATION	0.452285	9.19405e-05	0.000169091
REACTOME_SARS_COV_1_HOST_INTERACTIONS	0.452094	0.0234089	0.0322925
GOBP_REGULATION_OF_HISTONE_DEACETYLATION	0.452017	1.43828e-07	3.48645e-07
GOBP_POSITIVE_REGULATION_OF_CATECHOLAMINE_METABOLIC_PROCESS	0.451511	4.31517e-09	1.22593e-08
GOBP_GLUCOSE_METABOLIC_PROCESS	0.45116	2.09048e-05	4.1005e-05
REACTOME_INTERLEUKIN_1_SIGNALING	0.451125	0.0167462	0.0235159
GOBP_RESPONSE_TO_COCAINE	0.450968	2.29237e-05	4.47781e-05
GOBP_DNA_DEAMINATION	0.450648	2.04136e-05	4.00834e-05
GOBP_MICROTUBULE_POLYMERIZATION	0.45063	0.00237219	0.00371791
GOBP_ORGANELLE_TRANSPORT_ALONG_MICROTUBULE	0.450371	6.29239e-05	0.000117234
GOBP_L_METHIONINE_SALVAGE_FROM_METHYLTHIOADENOSINE	0.450334	1.3095e-10	4.35771e-10
GOBP_POSITIVE_REGULATION_OF_AMIDE_METABOLIC_PROCESS	0.450298	0.000135414	0.000244732
GOBP_PURINE_DEOXYRIBONUCLEOTIDE_BIOSYNTHETIC_PROCESS	0.450285	1.30836e-11	4.81319e-11
GOBP_GERM_CELL_DEVELOPMENT	0.45025	0.00461278	0.00696873
GOBP_MAINTENANCE_OF_CELL_NUMBER	0.450224	0.00428463	0.00649611
GOBP_MITOCHONDRIAL_TRANSLATIONAL_ELONGATION	0.450048	4.54929e-12	1.76808e-11
GOBP_G_PROTEIN_COUPLED_GLUTAMATE_RECEPTOR_SIGNALING_PATHWAY	0.450034	5.93735e-05	0.000110918
GOBP_ADENYLATE_CYCLASE_INHIBITING_DOPAMINE_RECEPTOR_SIGNALING_PATHWAY	0.449835	5.85802e-15	3.15402e-14
GOBP_NUCLEOTIDE_TRANSPORT	0.449655	3.7922e-10	1.19855e-09
KEGG_FOLATE_BIOSYNTHESIS	0.449277	1.9584e-07	4.68419e-07
REACTOME_RRNA_MODIFICATION_IN_THE_MITOCHONDRION	0.449206	4.86521e-10	1.52123e-09
GOBP_RNA_IMPORT_INTO_MITOCHONDRION	0.448895	3.88432e-09	1.10735e-08
GOBP_ESTABLISHMENT_OF_PROTEIN_LOCALIZATION_TO_CHROMATIN	0.448626	8.8368e-11	2.9999e-10
REACTOME_LGI_ADAM_INTERACTIONS	0.448139	0.00161642	0.00258863
KEGG_PORPHYRIN_AND_CHLOROPHYLL_METABOLISM	0.448087	0.000403345	0.000695043
GOBP_ORGANELLE_LOCALIZATION	0.447873	0.000495123	0.000844562
GOBP_HISTONE_H2A_K63_LINKED_DEUBIQUITINATION	0.447728	1.14019e-10	3.82039e-10
GOBP_PROTEIN_COMPLEX_OLIGOMERIZATION	0.447619	4.30834e-09	1.22425e-08
GOBP_N_TERMINAL_PROTEIN_AMINO_ACID_MODIFICATION	0.447244	6.79133e-09	1.88699e-08
GOBP_NEURON_GLIAL_CELL_SIGNALING	0.447035	1.59121e-06	3.4724e-06
REACTOME_SEROTONIN_NEUROTRANSMITTER_RELEASE_CYCLE	0.445751	0.00033076	0.000574463
GOBP_KETONE_BODY_METABOLIC_PROCESS	0.445174	6.35488e-09	1.77246e-08
GOBP_SUCCINATE_METABOLIC_PROCESS	0.445053	6.68298e-10	2.05635e-09
REACTOME_NEUREXINS_AND_NEUROLIGINS	0.444381	0.013715	0.0194673
GOBP_SNRNA_TRANSPORT	0.444249	1.49698e-11	5.46729e-11
GOBP_REGULATION_OF_METAPHASE_PLATE_CONGRESSION	0.443757	2.4067e-06	5.16624e-06
GOBP_CELLULAR_METABOLIC_COMPOUND_SALVAGE	0.443584	2.80245e-07	6.60097e-07
GOBP_DNA_METHYLATION_ON_CYTOSINE	0.443184	2.41434e-08	6.33987e-08
GOBP_REGULATION_OF_DNA_METHYLATION	0.442968	2.29195e-08	6.03174e-08
GOBP_AMP_METABOLIC_PROCESS	0.442724	7.32111e-07	1.65108e-06
GOBP_BRANCHED_CHAIN_AMINO_ACID_BIOSYNTHETIC_PROCESS	0.441396	2.15804e-08	5.69072e-08
GOBP_NEGATIVE_REGULATION_OF_GLUCONEOGENESIS	0.439247	2.97799e-11	1.05852e-10
REACTOME_BETA_CATENIN_INDEPENDENT_WNT_SIGNALING	0.438448	0.000336862	0.000584386
GOBP_HISTONE_LYSINE_METHYLATION	0.438402	0.00384775	0.0058703
REACTOME_PERK_REGULATES_GENE_EXPRESSION	0.437845	1.47145e-05	2.93397e-05
GOBP_REGULATION_OF_MITOCHONDRIAL_TRANSCRIPTION	0.437719	1.52874e-09	4.54645e-09
GOBP_REGULATION_OF_MRNA_POLYADENYLATION	0.437515	2.3514e-07	5.57651e-07
GOBP_ORGANELLE_DISASSEMBLY	0.437366	0.000109816	0.000200397
GOBP_PROTEIN_HETEROTETRAMERIZATION	0.436918	2.3029e-09	6.73454e-09
REACTOME_LATE_ENDOSOMAL_MICROAUTOPHAGY	0.436804	1.29367e-05	2.59246e-05
GOBP_SOFT_PALATE_DEVELOPMENT	0.43615	7.05053e-10	2.16488e-09
GOBP_RESPONSE_TO_L_GLUTAMATE	0.435149	1.64537e-11	5.97937e-11
GOBP_NEGATIVE_REGULATION_OF_HISTONE_MODIFICATION	0.434799	3.27184e-07	7.64224e-07
REACTOME_ACTIVATION_OF_RAC1_DOWNSTREAM_OF_NMDARS	0.434764	1.66063e-08	4.4315e-08
GOBP_PROTEIN_HOMOOLIGOMERIZATION	0.434605	2.30543e-08	6.06478e-08
REACTOME_FORMATION_OF_XYLULOSE_5_PHOSPHATE	0.434434	4.83527e-08	1.22493e-07
GOBP_XYLULOSE_5_PHOSPHATE_METABOLIC_PROCESS	0.434434	4.83527e-08	1.22493e-07
GOBP_ORGANISM_EMERGENCE_FROM_PROTECTIVE_STRUCTURE	0.433739	3.60348e-09	1.03221e-08
GOBP_REGULATION_OF_TRANSLATIONAL_TERMINATION	0.433676	3.9808e-09	1.13363e-08
GOBP_NEURONAL_SIGNAL_TRANSDUCTION	0.433186	4.03153e-08	1.03266e-07
GOBP_S_ADENOSYLMETHIONINE_CYCLE	0.433044	1.10191e-09	3.31911e-09
GOBP_UTP_METABOLIC_PROCESS	0.43263	4.05421e-11	1.41843e-10
GOBP_PROTEIN_PALMITOYLATION	0.432522	2.27167e-09	6.65061e-09
GOBP_GABAERGIC_NEURON_DIFFERENTIATION	0.432246	1.59529e-06	3.48074e-06
REACTOME_SUMOYLATION_OF_IMMUNE_RESPONSE_PROTEINS	0.432216	1.13149e-06	2.50578e-06
GOBP_COENZYME_A_METABOLIC_PROCESS	0.432211	1.16657e-08	3.1677e-08
GOBP_AMINO_ACID_BETAINE_BIOSYNTHETIC_PROCESS	0.431949	2.46155e-06	5.2753e-06
REACTOME_TRNA_PROCESSING_IN_THE_MITOCHONDRION	0.43182	8.35963e-10	2.54663e-09
GOBP_PIGMENT_GRANULE_LOCALIZATION	0.431787	2.26904e-08	5.97504e-08
GOBP_DOLICHYL_DIPHOSPHATE_METABOLIC_PROCESS	0.4315	2.68043e-09	7.77633e-09
GOBP_EMBRYO_DEVELOPMENT_ENDING_IN_BIRTH_OR_EGG_HATCHING	0.431412	0.00966119	0.0140081
GOBP_SPERMIDINE_METABOLIC_PROCESS	0.430876	3.56098e-08	9.16777e-08
REACTOME_PREVENTION_OF_PHAGOSOMAL_LYSOSOMAL_FUSION	0.429988	7.22161e-08	1.79795e-07
GOBP_NON_MOTILE_CILIUM_ASSEMBLY	0.429158	0.00221839	0.00349018
GOBP_VESICLE_FUSION_TO_PLASMA_MEMBRANE	0.428999	1.24164e-07	3.02205e-07
REACTOME_BETA_OXIDATION_OF_VERY_LONG_CHAIN_FATTY_ACIDS	0.428719	4.04365e-06	8.49431e-06
GOBP_FLAVIN_CONTAINING_COMPOUND_METABOLIC_PROCESS	0.427761	2.61217e-08	6.83343e-08
GOBP_POSITIVE_REGULATION_OF_NUCLEAR_CELL_CYCLE_DNA_REPLICATION	0.426747	3.23967e-09	9.3145e-09
GOBP_CENTROSOME_DUPLICATION	0.426728	0.000902556	0.00149193
GOBP_NEUROTRANSMITTER_RECEPTOR_TRANSPORT	0.425673	3.47781e-05	6.67926e-05
GOBP_DTMP_METABOLIC_PROCESS	0.425508	4.5226e-09	1.28264e-08
REACTOME_EARLY_PHASE_OF_HIV_LIFE_CYCLE	0.42532	4.94048e-06	1.03025e-05
GOBP_REGULATION_OF_CALCIUM_ION_EXPORT_ACROSS_PLASMA_MEMBRANE	0.42519	9.52177e-08	2.34442e-07
GOBP_MITOCHONDRIAL_FRAGMENTATION_INVOLVED_IN_APOPTOTIC_PROCESS	0.424967	2.43985e-09	7.10975e-09
GOBP_HISTONE_H4_K16_ACETYLATION	0.424271	1.0081e-07	2.47654e-07
GOBP_NUCLEOSIDE_PHOSPHATE_CATABOLIC_PROCESS	0.42405	0.00012052	0.000218957
GOBP_REGULATION_OF_ENDODEOXYRIBONUCLEASE_ACTIVITY	0.423102	2.06453e-05	4.05159e-05
REACTOME_ACETYLCHOLINE_NEUROTRANSMITTER_RELEASE_CYCLE	0.422566	8.37219e-05	0.000154668
GOBP_DEOXYRIBONUCLEOTIDE_CATABOLIC_PROCESS	0.422065	1.94426e-06	4.21139e-06
GOBP_REGULATION_OF_TRANS_SYNAPTIC_SIGNALING	0.421987	0.250582	0.291613
GOBP_REGULATION_OF_MICROTUBULE_CYTOSKELETON_ORGANIZATION	0.421643	0.00726251	0.0107085
GOBP_NEGATIVE_REGULATION_OF_DOUBLE_STRAND_BREAK_REPAIR_VIA_NONHOMOLOGOUS_END_JOINING	0.421193	9.44874e-12	3.52231e-11
REACTOME_ATTACHMENT_OF_GPI_ANCHOR_TO_UPAR	0.420873	5.48476e-10	1.70441e-09
GOBP_ADP_BIOSYNTHETIC_PROCESS	0.420518	2.12823e-10	6.90573e-10
KEGG_PROPANOATE_METABOLISM	0.420013	0.000885269	0.00146538
GOBP_NEGATIVE_REGULATION_OF_DNA_BIOSYNTHETIC_PROCESS	0.419964	1.12984e-10	3.78766e-10
GOBP_DNA_CATABOLIC_PROCESS	0.419922	4.62541e-11	1.61099e-10
GOBP_POSITIVE_REGULATION_OF_PROTEIN_LOCALIZATION_TO_NUCLEUS	0.419174	2.29788e-05	4.48723e-05
GOBP_RNA_PHOSPHODIESTER_BOND_HYDROLYSIS_EXONUCLEOLYTIC	0.418624	1.83774e-05	3.62748e-05
GOBP_SINGLE_FERTILIZATION	0.418355	0.000301666	0.000525965
GOBP_ABSCISSION	0.418078	1.13235e-12	4.67594e-12
REACTOME_HSF1_DEPENDENT_TRANSACTIVATION	0.417982	8.80207e-05	0.000162291
GOBP_TUBULIN_COMPLEX_ASSEMBLY	0.417923	1.61044e-12	6.55339e-12
REACTOME_NADE_MODULATES_DEATH_SIGNALLING	0.417749	2.19012e-11	7.87199e-11
GOBP_CARBOHYDRATE_DERIVATIVE_TRANSPORT	0.417652	5.01342e-05	9.43551e-05
GOBP_CRD_MEDIATED_MRNA_STABILIZATION	0.417538	4.19542e-05	7.97592e-05
GOBP_DORSAL_VENTRAL_NEURAL_TUBE_PATTERNING	0.41661	8.4818e-08	2.09582e-07
GOBP_NEGATIVE_REGULATION_OF_STEM_CELL_POPULATION_MAINTENANCE	0.416371	2.85618e-08	7.44068e-08
REACTOME_TRANSCRIPTIONAL_REGULATION_BY_THE_AP_2_TFAP2_FAMILY_OF_TRANSCRIPTION_FACTORS	0.416109	4.62385e-07	1.06619e-06
GOBP_SPINDLE_LOCALIZATION	0.415738	2.02432e-05	3.97606e-05
GOBP_REGULATION_OF_PROTEIN_EXPORT_FROM_NUCLEUS	0.415267	6.73278e-08	1.67943e-07
GOBP_NEGATIVE_REGULATION_OF_DOPAMINE_SECRETION	0.415144	5.02389e-05	9.45386e-05
GOBP_AROMATIC_AMINO_ACID_METABOLIC_PROCESS	0.414756	6.24239e-05	0.000116369
GOBP_TRANSCRIPTION_DEPENDENT_TETHERING_OF_RNA_POLYMERASE_II_GENE_DNA_AT_NUCLEAR_PERIPHERY	0.414711	5.17881e-07	1.18874e-06
GOBP_FATTY_ACID_ALPHA_OXIDATION	0.41427	7.98306e-07	1.79237e-06
GOBP_NEUROTRANSMITTER_RECEPTOR_INTERNALIZATION	0.414117	0.00199136	0.00315033
GOBP_CALCIUM_IMPORT_INTO_THE_MITOCHONDRION	0.412954	2.17733e-07	5.18051e-07
GOBP_REGULATION_OF_NEUROTRANSMITTER_LEVELS	0.412215	0.0366222	0.0490884
GOBP_INTRACELLULAR_COPPER_ION_HOMEOSTASIS	0.412141	2.44498e-11	8.7569e-11
GOBP_DE_NOVO_CENTRIOLE_ASSEMBLY	0.41212	1.77479e-09	5.25208e-09
GOBP_POSITIVE_REGULATION_OF_MITOCHONDRIAL_OUTER_MEMBRANE_PERMEABILIZATION_INVOLVED_IN_APOPTOTIC_SIGNALING_PATHWAY	0.412073	4.58617e-08	1.16565e-07
GOBP_POSITIVE_REGULATION_OF_TELOMERE_CAPPING	0.411906	7.34036e-13	3.09727e-12
GOBP_NEGATIVE_REGULATION_OF_RNA_CATABOLIC_PROCESS	0.411543	0.000523277	0.000889814
GOBP_DNA_DOUBLE_STRAND_BREAK_PROCESSING	0.411408	1.94642e-05	3.83222e-05
GOBP_RRNA_5_END_PROCESSING	0.410531	2.70685e-08	7.06704e-08
GOBP_NEUROPEPTIDE_SIGNALING_PATHWAY	0.410067	0.00454117	0.00686449
REACTOME_DEGRADATION_OF_CYSTEINE_AND_HOMOCYSTEINE	0.409999	3.04753e-05	5.88557e-05
GOBP_NUCLEOTIDE_SALVAGE	0.409966	1.82372e-07	4.3804e-07
GOBP_PROTEIN_TRANSPORT_TO_VACUOLE_INVOLVED_IN_UBIQUITIN_DEPENDENT_PROTEIN_CATABOLIC_PROCESS_VIA_THE_MULTIVESICULAR_BODY_SORTING_PATHWAY	0.408293	2.22719e-08	5.86719e-08
GOBP_UV_PROTECTION	0.40822	6.57195e-08	1.64118e-07
GOBP_REGULATION_OF_ENDOSOME_SIZE	0.407786	1.07187e-06	2.37775e-06
GOBP_NON_LYTIC_VIRAL_RELEASE	0.407768	1.68614e-05	3.33926e-05
GOBP_MITOCHONDRION_LOCALIZATION	0.40644	1.87747e-05	3.70213e-05
GOBP_CYTOPLASMIC_TRANSLATIONAL_ELONGATION	0.406431	6.04823e-10	1.86847e-09
REACTOME_PHASE_II_CONJUGATION_OF_COMPOUNDS	0.406247	0.0133171	0.0189393
GOBP_GEPHYRIN_CLUSTERING_INVOLVED_IN_POSTSYNAPTIC_DENSITY_ASSEMBLY	0.404939	5.78691e-06	1.19896e-05
GOBP_ISOPRENOID_BIOSYNTHETIC_PROCESS	0.404929	4.84077e-05	9.12624e-05
GOBP_SYNAPTIC_TRANSMISSION_DOPAMINERGIC	0.40491	9.18086e-08	2.26345e-07
REACTOME_NEGATIVE_REGULATION_OF_TCF_DEPENDENT_SIGNALING_BY_DVL_INTERACTING_PROTEINS	0.404702	1.46413e-09	4.35923e-09
GOBP_OLIGODENDROCYTE_DEVELOPMENT	0.403962	0.00890991	0.0129803
GOBP_FATTY_ACID_ELONGATION_SATURATED_FATTY_ACID	0.403684	9.32685e-10	2.83013e-09
GOBP_POSITIVE_REGULATION_OF_HISTONE_H3_K4_METHYLATION	0.403455	9.74375e-07	2.171e-06
GOBP_PURINE_NUCLEOTIDE_TRANSPORT	0.403348	6.65797e-09	1.85229e-08
GOBP_CYTOSKELETON_DEPENDENT_INTRACELLULAR_TRANSPORT	0.403178	0.0067399	0.00998043
GOBP_POSITIVE_REGULATION_OF_TOR_SIGNALING	0.40255	1.53972e-06	3.36338e-06
GOBP_MAINTENANCE_OF_SYNAPSE_STRUCTURE	0.402459	0.00013283	0.000240227
GOBP_POSITIVE_REGULATION_OF_APOPTOTIC_DNA_FRAGMENTATION	0.402088	3.67732e-10	1.16309e-09
GOBP_PROTEIN_DELIPIDATION	0.401706	1.30734e-08	3.53028e-08
GOBP_POSITIVE_REGULATION_OF_CYTOKINESIS	0.401447	0.000172559	0.00030889
GOBP_ENDOSOME_TO_LYSOSOME_TRANSPORT_VIA_MULTIVESICULAR_BODY_SORTING_PATHWAY	0.401269	9.46918e-06	1.92279e-05
GOBP_CYSTEINE_METABOLIC_PROCESS	0.401245	8.80076e-09	2.41975e-08
GOBP_MEDIUM_CHAIN_FATTY_ACYL_COA_METABOLIC_PROCESS	0.400779	5.44102e-07	1.24523e-06
GOBP_RESPONSE_TO_INTERLEUKIN_7	0.399839	0.000210222	0.000372666
GOBP_REGULATION_OF_MICROTUBULE_POLYMERIZATION_OR_DEPOLYMERIZATION	0.399481	0.0133925	0.0190362
GOBP_GLYCOLIPID_BIOSYNTHETIC_PROCESS	0.39928	1.39502e-08	3.75394e-08
GOBP_MACROMOLECULE_DEPALMITOYLATION	0.398642	6.85196e-08	1.70818e-07
GOBP_REGULATION_OF_PROTEIN_FOLDING	0.398547	2.50809e-08	6.57555e-08
GOBP_POSITIVE_REGULATION_OF_SYNAPSE_MATURATION	0.398522	2.59623e-05	5.04586e-05
GOBP_POSITIVE_REGULATION_OF_PROTEIN_LOCALIZATION_TO_NUCLEOLUS	0.398083	9.8716e-11	3.33484e-10
GOBP_LOCALIZATION_WITHIN_MEMBRANE	0.39777	0.00413663	0.00628332
GOBP_OOGENESIS	0.397544	1.74657e-08	4.64857e-08
REACTOME_BETA_OXIDATION_OF_OCTANOYL_COA_TO_HEXANOYL_COA	0.39718	2.7287e-05	5.29236e-05
REACTOME_PROTEIN_METHYLATION	0.397173	9.92799e-07	2.21055e-06
REACTOME_HUR_ELAVL1_BINDS_AND_STABILIZES_MRNA	0.396729	1.31227e-08	3.54141e-08
GOBP_INTRACILIARY_TRANSPORT_INVOLVED_IN_CILIUM_ASSEMBLY	0.396428	1.14927e-05	2.31438e-05
GOBP_MULTIVESICULAR_BODY_ORGANIZATION	0.396	0.000915478	0.00151196
GOBP_REGULATION_OF_DENDRITE_DEVELOPMENT	0.395919	0.0284748	0.0388006
GOBP_REGULATION_OF_CELL_FATE_SPECIFICATION	0.395747	0.00030402	0.000529929
GOBP_NEURAL_NUCLEUS_DEVELOPMENT	0.395472	0.000837997	0.00139028
GOBP_SPERMATID_DIFFERENTIATION	0.394937	0.0163487	0.0229749
GOBP_MRNA_5_SPLICE_SITE_RECOGNITION	0.394664	7.83928e-08	1.944e-07
REACTOME_TETRAHYDROBIOPTERIN_BH4_SYNTHESIS_RECYCLING_SALVAGE_AND_REGULATION	0.393929	1.25313e-06	2.76213e-06
GOBP_POSITIVE_REGULATION_OF_PROTEASOMAL_PROTEIN_CATABOLIC_PROCESS	0.393917	1.07636e-05	2.17188e-05
GOBP_LYSOSOMAL_MEMBRANE_ORGANIZATION	0.393133	7.04464e-06	1.44746e-05
GOBP_LIVER_REGENERATION	0.392951	6.40136e-07	1.45413e-06
GOBP_POSTSYNAPTIC_MEMBRANE_ASSEMBLY	0.392427	0.00366568	0.00560814
REACTOME_THE_FATTY_ACID_CYCLING_MODEL	0.392219	1.68812e-07	4.06658e-07
GOBP_DOUBLE_STRAND_BREAK_REPAIR_INVOLVED_IN_MEIOTIC_RECOMBINATION	0.39204	1.43486e-06	3.1406e-06
REACTOME_CARGO_TRAFFICKING_TO_THE_PERICILIARY_MEMBRANE	0.391934	7.18228e-05	0.00013321
GOBP_REGULATION_OF_NUCLEOTIDE_BIOSYNTHETIC_PROCESS	0.391826	7.12142e-06	1.46246e-05
GOBP_MIDBRAIN_DEVELOPMENT	0.391563	0.000119538	0.000217324
GOBP_REGULATION_OF_VESICLE_TRANSPORT_ALONG_MICROTUBULE	0.39156	2.0296e-06	4.38829e-06
GOBP_NONRIBOSOMAL_PEPTIDE_BIOSYNTHETIC_PROCESS	0.39138	2.52387e-08	6.61296e-08
GOBP_PEPTIDYL_LYSINE_DEACETYLATION	0.391323	1.52316e-08	4.08038e-08
REACTOME_DISEASES_ASSOCIATED_WITH_GLYCOSYLATION_PRECURSOR_BIOSYNTHESIS	0.390653	1.32858e-05	2.6604e-05
GOBP_MONOCARBOXYLIC_ACID_METABOLIC_PROCESS	0.390274	0.0626558	0.0809311
GOBP_VITAMIN_B6_METABOLIC_PROCESS	0.39026	1.13917e-08	3.09779e-08
GOBP_ALPHA_KETOGLUTARATE_TRANSPORT	0.390102	7.47476e-10	2.2882e-09
REACTOME_THE_PHOTOTRANSDUCTION_CASCADE	0.390025	3.71326e-06	7.82779e-06
GOBP_RESPONSE_TO_LIGHT_STIMULUS	0.389811	0.000364548	0.000630751
REACTOME_ENERGY_DEPENDENT_REGULATION_OF_MTOR_BY_LKB1_AMPK	0.389278	1.06517e-07	2.60896e-07
GOBP_NEGATIVE_REGULATION_OF_MITOCHONDRIAL_OUTER_MEMBRANE_PERMEABILIZATION_INVOLVED_IN_APOPTOTIC_SIGNALING_PATHWAY	0.38856	5.27375e-08	1.32885e-07
GOBP_ESTABLISHMENT_OF_ORGANELLE_LOCALIZATION	0.388521	0.000534681	0.000907563
GOBP_PURINE_CONTAINING_COMPOUND_TRANSMEMBRANE_TRANSPORT	0.388298	2.4485e-08	6.42444e-08
REACTOME_METABOLISM_OF_CARBOHYDRATES	0.387883	0.00650804	0.00965776
GOBP_WYBUTOSINE_METABOLIC_PROCESS	0.387447	1.37552e-07	3.33864e-07
GOBP_ACROSOMAL_VESICLE_EXOCYTOSIS	0.387394	3.34724e-08	8.64119e-08
REACTOME_GLUTAMATE_AND_GLUTAMINE_METABOLISM	0.387199	3.04245e-10	9.69513e-10
GOBP_DOPAMINE_RECEPTOR_SIGNALING_PATHWAY	0.38708	5.85308e-06	1.21115e-05
GOBP_NEUROBLAST_DIFFERENTIATION	0.386943	1.51293e-05	3.01211e-05
REACTOME_DISEASES_OF_CARBOHYDRATE_METABOLISM	0.386424	0.000189001	0.000336948
GOBP_REGULATION_OF_MESODERM_DEVELOPMENT	0.386401	1.73581e-08	4.62086e-08
GOBP_NEURON_FATE_SPECIFICATION	0.386377	0.000884931	0.001465
GOBP_PROTEIN_DE_ADP_RIBOSYLATION	0.385172	1.00138e-06	2.22891e-06
GOBP_NUCLEOTIDE_SUGAR_TRANSMEMBRANE_TRANSPORT	0.385102	1.99925e-05	3.92976e-05
REACTOME_PHENYLALANINE_AND_TYROSINE_METABOLISM	0.384843	5.80872e-06	1.20291e-05
REACTOME_LINOLEIC_ACID_LA_METABOLISM	0.384633	9.59383e-08	2.36172e-07
GOBP_NEGATIVE_REGULATION_OF_HISTONE_DEACETYLATION	0.383389	8.13657e-11	2.77221e-10
GOBP_ACTOMYOSIN_CONTRACTILE_RING_ORGANIZATION	0.383271	1.90452e-07	4.55946e-07
GOBP_REGULATION_OF_ORGANELLE_ORGANIZATION	0.382594	0.0439914	0.0582359
GOBP_POSITIVE_REGULATION_OF_CELL_CYCLE_G1_S_PHASE_TRANSITION	0.382263	2.70455e-06	5.77357e-06
GOBP_NEGATIVE_REGULATION_OF_G0_TO_G1_TRANSITION	0.38181	1.10354e-10	3.70609e-10
GOBP_POSITIVE_REGULATION_OF_NECROTIC_CELL_DEATH	0.381298	4.12713e-09	1.17428e-08
GOBP_REGULATION_OF_DOPAMINE_RECEPTOR_SIGNALING_PATHWAY	0.381293	8.32407e-11	2.83316e-10
GOBP_SULFUR_AMINO_ACID_METABOLIC_PROCESS	0.380925	3.39233e-06	7.17309e-06
GOBP_NEURON_CELL_CELL_ADHESION	0.380785	0.0088027	0.0128355
GOBP_TYROSINE_METABOLIC_PROCESS	0.380633	2.36274e-05	4.60705e-05
GOBP_COTRANSLATIONAL_PROTEIN_TARGETING_TO_MEMBRANE	0.380566	0.00319415	0.00492111
GOBP_NEUROMUSCULAR_SYNAPTIC_TRANSMISSION	0.380424	0.000195488	0.000347758
REACTOME_DOPAMINE_NEUROTRANSMITTER_RELEASE_CYCLE	0.379948	0.00304518	0.00470261
GOBP_NCRNA_EXPORT_FROM_NUCLEUS	0.379409	1.10631e-07	2.70669e-07
GOBP_POSITIVE_REGULATION_OF_ERAD_PATHWAY	0.379064	3.46769e-09	9.94182e-09
GOBP_PEPTIDYL_LYSINE_HYDROXYLATION	0.378935	7.8968e-05	0.000146153
REACTOME_MYOCLONIC_EPILEPSY_OF_LAFORA	0.378923	7.13568e-07	1.61175e-06
GOBP_NUCLEAR_TRANSCRIBED_MRNA_CATABOLIC_PROCESS	0.378277	0.0128451	0.0183056
GOBP_MONOSACCHARIDE_METABOLIC_PROCESS	0.377633	0.00390055	0.00594671
REACTOME_2_LTR_CIRCLE_FORMATION	0.377024	8.78046e-06	1.78847e-05
KEGG_LIMONENE_AND_PINENE_DEGRADATION	0.376621	9.73351e-06	1.97403e-05
GOBP_FATTY_ACID_DERIVATIVE_BIOSYNTHETIC_PROCESS	0.376291	1.72196e-06	3.74778e-06
REACTOME_INTRINSIC_PATHWAY_FOR_APOPTOSIS	0.375566	5.65694e-06	1.17259e-05
REACTOME_NR1H2_NR1H3_REGULATE_GENE_EXPRESSION_LINKED_TO_TRIGLYCERIDE_LIPOLYSIS_IN_ADIPOSE	0.375108	4.93792e-06	1.02988e-05
GOBP_HIPPOCAMPUS_DEVELOPMENT	0.374836	0.0158736	0.0223387
GOBP_POSITIVE_REGULATION_OF_PROTEIN_EXPORT_FROM_NUCLEUS	0.374088	3.78295e-08	9.72019e-08
KEGG_SNARE_INTERACTIONS_IN_VESICULAR_TRANSPORT	0.373927	0.000205113	0.000364043
REACTOME_TRANSPORT_OF_FATTY_ACIDS	0.373425	3.63477e-07	8.4614e-07
GOBP_REGULATION_OF_TORC1_SIGNALING	0.372997	0.00014458	0.000260653
GOBP_SHORT_CHAIN_FATTY_ACID_CATABOLIC_PROCESS	0.372868	5.37649e-05	0.000100856
GOBP_ORGANONITROGEN_COMPOUND_CATABOLIC_PROCESS	0.372791	0.0353819	0.0475423
GOBP_MAINTENANCE_OF_DNA_REPEAT_ELEMENTS	0.372521	1.52004e-07	3.67517e-07
REACTOME_COBALAMIN_CBL_METABOLISM	0.372453	1.98787e-06	4.30088e-06
GOBP_POSITIVE_REGULATION_OF_RNA_METABOLIC_PROCESS	0.372312	0.186796	0.222443
REACTOME_MASTL_FACILITATES_MITOTIC_PROGRESSION	0.37214	1.03942e-06	2.3085e-06
REACTOME_CREATINE_METABOLISM	0.372006	1.2429e-06	2.74142e-06
GOBP_AUTOPHAGY_OF_MITOCHONDRION	0.371886	0.000377486	0.000651935
GOBP_POSITIVE_REGULATION_OF_MITOCHONDRIAL_CALCIUM_ION_CONCENTRATION	0.371808	1.00257e-07	2.46435e-07
GOBP_L_ASPARTATE_TRANSMEMBRANE_TRANSPORT	0.371648	2.41564e-07	5.72576e-07
GOBP_PROPRIOCEPTION	0.371521	7.62348e-08	1.89227e-07
GOBP_SKELETAL_MUSCLE_SATELLITE_CELL_MAINTENANCE_INVOLVED_IN_SKELETAL_MUSCLE_REGENERATION	0.371053	3.6704e-07	8.54283e-07
GOBP_SOMITE_ROSTRAL_CAUDAL_AXIS_SPECIFICATION	0.371013	1.1707e-07	2.85944e-07
GOBP_REGULATION_OF_ERAD_PATHWAY	0.37072	8.49253e-09	2.33843e-08
GOBP_REGULATION_OF_PRODUCTION_OF_SMALL_RNA_INVOLVED_IN_GENE_SILENCING_BY_RNA	0.370288	2.44285e-07	5.78714e-07
GOBP_POSITIVE_REGULATION_OF_MEIOTIC_CELL_CYCLE	0.370172	2.96153e-06	6.29355e-06
GOBP_SULFUR_AMINO_ACID_BIOSYNTHETIC_PROCESS	0.369798	1.94908e-06	4.22114e-06
GOBP_CAP_DEPENDENT_TRANSLATIONAL_INITIATION	0.369784	2.38941e-06	5.13249e-06
GOBP_REGULATION_OF_DNA_DAMAGE_RESPONSE_SIGNAL_TRANSDUCTION_BY_P53_CLASS_MEDIATOR_RESULTING_IN_TRANSCRIPTION_OF_P21_CLASS_MEDIATOR	0.369022	3.19921e-07	7.48134e-07
GOBP_POSITIVE_REGULATION_OF_NEUROTRANSMITTER_SECRETION	0.36872	1.4291e-05	2.85428e-05
GOBP_PYRUVATE_FAMILY_AMINO_ACID_METABOLIC_PROCESS	0.36871	1.85734e-05	3.66506e-05
GOBP_POSITIVE_REGULATION_OF_LIGASE_ACTIVITY	0.368685	1.58013e-06	3.4488e-06
GOBP_NEUROTRANSMITTER_RECEPTOR_TRANSPORT_POSTSYNAPTIC_ENDOSOME_TO_LYSOSOME	0.368578	0.00129976	0.00210978
GOBP_ORGANELLE_FUSION	0.368334	0.000228432	0.000403415
GOBP_AMINO_ACID_SALVAGE	0.36794	2.58961e-06	5.53899e-06
GOBP_GLUCAN_BIOSYNTHETIC_PROCESS	0.367907	4.04875e-09	1.15248e-08
GOBP_LYSINE_METABOLIC_PROCESS	0.367864	3.74949e-08	9.638e-08
REACTOME_CLEC7A_DECTIN_1_SIGNALING	0.367637	0.0287235	0.0391273
REACTOME_PRESYNAPTIC_DEPOLARIZATION_AND_CALCIUM_CHANNEL_OPENING	0.367435	0.000245842	0.000432592
GOBP_SYNAPTIC_VESICLE_EXOCYTOSIS	0.366469	0.0245279	0.0337477
GOBP_NEGATIVE_REGULATION_OF_AXONOGENESIS	0.366131	0.00486713	0.0073336
GOBP_GLUTAMINE_FAMILY_AMINO_ACID_BIOSYNTHETIC_PROCESS	0.366034	7.63939e-08	1.89586e-07
REACTOME_RAB_GERANYLGERANYLATION	0.366016	0.00100263	0.00164762
GOBP_RIBOSOME_DISASSEMBLY	0.365712	8.28311e-05	0.00015313
GOBP_POSITIVE_REGULATION_OF_PROTEIN_LOCALIZATION_TO_CENTROSOME	0.365559	9.76729e-07	2.17588e-06
GOBP_METENCEPHALON_DEVELOPMENT	0.365466	0.0179738	0.025151
REACTOME_TRANSCRIPTIONAL_REGULATION_BY_RUNX3	0.365397	0.00735437	0.0108354
GOBP_REGULATION_OF_TYPE_B_PANCREATIC_CELL_DEVELOPMENT	0.365326	2.50486e-08	6.56839e-08
GOBP_OOCYTE_DIFFERENTIATION	0.36525	4.00943e-07	9.30885e-07
GOBP_KETONE_CATABOLIC_PROCESS	0.364842	1.86084e-07	4.46385e-07
REACTOME_SARS_COV_2_TARGETS_HOST_INTRACELLULAR_SIGNALLING_AND_REGULATORY_PATHWAYS	0.363372	4.04174e-06	8.49166e-06
GOBP_DETECTION_OF_LIGHT_STIMULUS	0.363189	0.0047388	0.00715008
REACTOME_SUMOYLATION_OF_TRANSCRIPTION_COFACTORS	0.362867	0.00111837	0.00182843
GOBP_POSITIVE_REGULATION_OF_HISTONE_MODIFICATION	0.36232	0.000492844	0.000841
GOBP_REGULATION_OF_TRANSCRIPTION_BY_GLUCOSE	0.362284	7.10581e-09	1.96979e-08
GOBP_REGULATION_OF_CELL_MATURATION	0.362145	5.82938e-09	1.63491e-08
GOBP_CELL_CYCLE_G1_S_PHASE_TRANSITION	0.361087	0.00612897	0.009122
GOBP_REGULATION_OF_AMYLOID_FIBRIL_FORMATION	0.361023	4.14278e-08	1.05909e-07
GOBP_REGULATION_OF_GENE_SILENCING_BY_RNA	0.360965	3.80524e-05	7.27199e-05
GOBP_COPPER_ION_HOMEOSTASIS	0.360291	1.18182e-08	3.20778e-08
GOBP_L_PHENYLALANINE_METABOLIC_PROCESS	0.360241	1.16279e-05	2.34017e-05
GOBP_POSITIVE_REGULATION_OF_NEURAL_PRECURSOR_CELL_PROLIFERATION	0.360223	0.00757782	0.0111434
GOBP_LONG_CHAIN_FATTY_ACYL_COA_METABOLIC_PROCESS	0.360176	2.12797e-05	4.17155e-05
GOBP_GLUCOSE_CATABOLIC_PROCESS	0.359522	0.000498465	0.00084982
GOBP_NUCLEOBASE_CONTAINING_SMALL_MOLECULE_BIOSYNTHETIC_PROCESS	0.359468	5.81504e-06	1.20403e-05
GOBP_ADENYLATE_CYCLASE_INHIBITING_G_PROTEIN_COUPLED_GLUTAMATE_RECEPTOR_SIGNALING_PATHWAY	0.358654	0.0015098	0.00242705
GOBP_REGULATION_OF_T_CIRCLE_FORMATION	0.358407	3.16376e-07	7.4069e-07
GOBP_MITOCHONDRIAL_CALCIUM_ION_HOMEOSTASIS	0.357575	3.37104e-06	7.13038e-06
GOBP_RESPONSE_TO_HEAT	0.357396	7.65433e-05	0.000141805
GOBP_REGULATION_OF_POSTSYNAPTIC_MEMBRANE_NEUROTRANSMITTER_RECEPTOR_LEVELS	0.357211	0.00695882	0.0102849
GOBP_PROTEIN_TARGETING_TO_PEROXISOME	0.357032	2.494e-05	4.8565e-05
REACTOME_KETONE_BODY_METABOLISM	0.356509	1.42693e-06	3.12739e-06
GOBP_REGULATION_OF_TELOMERE_CAPPING	0.356472	2.20265e-07	5.23791e-07
GOBP_HISTONE_H3_K4_METHYLATION	0.356342	0.00743009	0.0109421
GOBP_REGULATION_OF_NEURONAL_SYNAPTIC_PLASTICITY	0.356176	0.056409	0.073454
GOBP_DEOXYRIBONUCLEOSIDE_DIPHOSPHATE_METABOLIC_PROCESS	0.356121	4.14697e-07	9.60444e-07
GOBP_POSITIVE_REGULATION_OF_AMINE_METABOLIC_PROCESS	0.355977	7.31302e-07	1.64954e-06
REACTOME_ALPHA_OXIDATION_OF_PHYTANATE	0.355813	2.70345e-05	5.24571e-05
REACTOME_VITAMIN_B2_RIBOFLAVIN_METABOLISM	0.355574	2.96734e-05	5.73829e-05
GOBP_REGULATION_OF_PROTON_TRANSPORT	0.355454	1.24434e-06	2.74367e-06
GOBP_PEPTIDYL_ASPARTIC_ACID_MODIFICATION	0.355195	1.56108e-08	4.17516e-08
GOBP_REGULATION_OF_LONG_TERM_NEURONAL_SYNAPTIC_PLASTICITY	0.354684	0.00151222	0.00243064
REACTOME_METABOLISM_OF_VITAMINS_AND_COFACTORS	0.354504	0.00486115	0.00732543
GOBP_WALKING_BEHAVIOR	0.354458	0.00674825	0.00999167
GOBP_MITOCHONDRIAL_CALCIUM_ION_TRANSMEMBRANE_TRANSPORT	0.354393	1.97447e-07	4.72092e-07
GOBP_NEURAL_PLATE_ANTERIOR_POSTERIOR_REGIONALIZATION	0.353931	5.44316e-07	1.2455e-06
REACTOME_GAP_JUNCTION_ASSEMBLY	0.353519	3.74021e-05	7.15603e-05
GOBP_OLIGODENDROCYTE_DIFFERENTIATION	0.353378	0.0514014	0.0673737
GOBP_SULFATE_TRANSPORT	0.353208	5.0548e-07	1.16129e-06
GOBP_REGULATION_OF_AMACRINE_CELL_DIFFERENTIATION	0.353083	9.01918e-07	2.01742e-06
GOBP_TRANSCRIPTION_INITIATION_AT_RNA_POLYMERASE_I_PROMOTER	0.352303	1.01467e-06	2.25659e-06
REACTOME_RIBAVIRIN_ADME	0.352164	0.000278541	0.000487521
GOBP_POSITIVE_REGULATION_OF_PROTEIN_SUMOYLATION	0.352036	6.70339e-08	1.67241e-07
GOBP_REGULATION_OF_CALCIUM_ION_DEPENDENT_EXOCYTOSIS	0.351923	0.00173723	0.00277029
REACTOME_TNFR2_NON_CANONICAL_NF_KB_PATHWAY	0.351452	0.10052	0.125547
GOBP_LONG_CHAIN_FATTY_ACID_METABOLIC_PROCESS	0.351393	0.000328391	0.000570745
GOBP_CEREBRAL_CORTEX_NEURON_DIFFERENTIATION	0.351378	0.000261842	0.000459393
REACTOME_ALPHA_LINOLENIC_OMEGA3_AND_LINOLEIC_OMEGA6_ACID_METABOLISM	0.351064	2.46191e-06	5.2753e-06
GOBP_RESPONSE_TO_CADMIUM_ION	0.35099	1.33655e-05	2.67553e-05
GOBP_MODULATION_OF_EXCITATORY_POSTSYNAPTIC_POTENTIAL	0.350611	0.0243496	0.0335164
REACTOME_SIGNALING_BY_FGFR	0.350597	4.49239e-05	8.50726e-05
GOBP_COBALAMIN_METABOLIC_PROCESS	0.350543	7.26655e-05	0.000134754
GOBP_AMINO_ACID_BETAINE_METABOLIC_PROCESS	0.350259	0.00296592	0.00458938
GOBP_PEROXISOMAL_TRANSPORT	0.35007	5.45368e-05	0.000102273
GOBP_NEGATIVE_REGULATION_BY_HOST_OF_VIRAL_TRANSCRIPTION	0.349862	4.93785e-06	1.02988e-05
GOBP_TUBULIN_DEACETYLATION	0.349153	1.97228e-05	3.88023e-05
GOBP_NEGATIVE_REGULATION_OF_MEMBRANE_PERMEABILITY	0.349116	1.92492e-07	4.60579e-07
GOBP_REGULATION_OF_CELLULAR_CARBOHYDRATE_CATABOLIC_PROCESS	0.348629	8.09278e-10	2.47049e-09
REACTOME_PYRIMIDINE_SALVAGE	0.348389	1.4397e-08	3.86624e-08
GOBP_COENZYME_A_BIOSYNTHETIC_PROCESS	0.348381	9.29822e-09	2.54694e-08
GOBP_NEGATIVE_REGULATION_OF_DNA_TEMPLATED_TRANSCRIPTION_INITIATION	0.348317	4.21243e-09	1.19751e-08
GOBP_PROTEIN_UNFOLDING	0.347852	3.42579e-09	9.82814e-09
GOBP_LONG_CHAIN_FATTY_ACID_BIOSYNTHETIC_PROCESS	0.346965	3.70033e-06	7.80178e-06
GOBP_NUCLEOLAR_CHROMATIN_ORGANIZATION	0.346924	8.20006e-06	1.67544e-05
GOBP_POSITIVE_REGULATION_OF_STEM_CELL_DIFFERENTIATION	0.346713	4.56022e-05	8.62701e-05
REACTOME_DEPOLYMERISATION_OF_THE_NUCLEAR_LAMINA	0.346603	8.72356e-07	1.95462e-06
GOBP_DETECTION_OF_LIGHT_STIMULUS_INVOLVED_IN_SENSORY_PERCEPTION	0.34597	0.00042125	0.000724188
GOBP_PYRIMIDINE_NUCLEOBASE_BIOSYNTHETIC_PROCESS	0.34577	3.66779e-08	9.43536e-08
GOBP_NEGATIVE_REGULATION_OF_NUCLEAR_TRANSCRIBED_MRNA_CATABOLIC_PROCESS_DEADENYLATION_DEPENDENT_DECAY	0.345748	0.000567193	0.000959652
GOBP_REGULATION_OF_PROTEIN_SUMOYLATION	0.345717	6.28152e-06	1.29715e-05
GOBP_SEMINIFEROUS_TUBULE_DEVELOPMENT	0.345547	5.33924e-07	1.22364e-06
GOBP_POSITIVE_REGULATION_OF_MITOCHONDRIAL_FISSION	0.345394	4.13375e-07	9.57888e-07
GOBP_CHARGED_TRNA_AMINO_ACID_MODIFICATION	0.3441	6.25037e-07	1.42229e-06
GOBP_N_ACETYLNEURAMINATE_CATABOLIC_PROCESS	0.343294	4.33571e-05	8.22953e-05
REACTOME_SYNTHESIS_OF_PYROPHOSPHATES_IN_THE_CYTOSOL	0.34316	1.6067e-06	3.50446e-06
GOBP_EMBRYONIC_SKELETAL_SYSTEM_MORPHOGENESIS	0.342664	0.00505577	0.00759955
GOBP_DOPAMINE_TRANSPORT	0.342606	0.00205078	0.00323927
GOBP_CELLULAR_COMPONENT_DISASSEMBLY_INVOLVED_IN_EXECUTION_PHASE_OF_APOPTOSIS	0.341688	7.95143e-07	1.78558e-06
GOBP_SMOOTHENED_SIGNALING_PATHWAY_INVOLVED_IN_DORSAL_VENTRAL_NEURAL_TUBE_PATTERNING	0.341595	2.25894e-05	4.4171e-05
GOBP_HISTONE_H2A_UBIQUITINATION	0.341594	0.00011438	0.00020832
GOBP_KETONE_BODY_BIOSYNTHETIC_PROCESS	0.341583	1.30298e-06	2.86722e-06
GOBP_REGULATION_OF_DNA_BINDING	0.341019	2.50154e-05	4.87047e-05
GOBP_RESPONSE_TO_ALUMINUM_ION	0.340988	1.99085e-05	3.91442e-05
GOBP_NORADRENERGIC_NEURON_DIFFERENTIATION	0.340785	8.66238e-06	1.76551e-05
GOBP_GLUTAMATE_METABOLIC_PROCESS	0.340708	0.000133005	0.00024051
GOBP_CHAPERONE_COFACTOR_DEPENDENT_PROTEIN_REFOLDING	0.34038	0.000714908	0.00119618
REACTOME_DEFECTS_IN_COBALAMIN_B12_METABOLISM	0.340236	0.000544461	0.000923211
GOBP_NEGATIVE_REGULATION_OF_CENTROSOME_DUPLICATION	0.340175	9.5758e-06	1.94264e-05
GOBP_REGULATION_OF_CILIUM_BEAT_FREQUENCY_INVOLVED_IN_CILIARY_MOTILITY	0.340149	9.85284e-07	2.19457e-06
GOBP_NEGATIVE_REGULATION_OF_FAT_CELL_PROLIFERATION	0.339795	2.64235e-09	7.67092e-09
GOBP_CELLULAR_RESPONSE_TO_CAFFEINE	0.339374	4.94492e-06	1.03102e-05
GOBP_PROTEIN_TO_MEMBRANE_DOCKING	0.339225	9.56259e-07	2.13172e-06
REACTOME_PURINE_SALVAGE	0.339098	2.7846e-05	5.3968e-05
GOBP_IMMUNOGLOBULIN_V_D_J_RECOMBINATION	0.339013	2.8125e-09	8.13973e-09
REACTOME_BIOTIN_TRANSPORT_AND_METABOLISM	0.338883	1.38873e-06	3.04722e-06
GOBP_DETECTION_OF_VISIBLE_LIGHT	0.33781	0.00717663	0.0105913
GOBP_MITOPHAGY	0.337631	0.000799514	0.00132878
GOBP_REGULATION_OF_RIBOSOME_BIOGENESIS	0.337442	4.55507e-07	1.05126e-06
GOBP_ESTABLISHMENT_OF_SPINDLE_ORIENTATION	0.337055	4.98231e-05	9.38232e-05
GOBP_REGULATION_OF_HISTONE_H4_K16_ACETYLATION	0.336839	4.90138e-07	1.12742e-06
GOBP_POSITIVE_REGULATION_OF_NEURON_PROJECTION_ARBORIZATION	0.336698	4.49956e-08	1.14474e-07
GOBP_SYNAPTIC_VESICLE_TRANSPORT	0.336659	0.000191049	0.000340276
GOBP_REGULATION_OF_REPRODUCTIVE_PROCESS	0.336126	6.76761e-05	0.000125803
GOBP_NUCLEOBASE_TRANSPORT	0.336048	3.92144e-08	1.00584e-07
GOBP_POLYAMINE_BIOSYNTHETIC_PROCESS	0.336016	1.50113e-07	3.63143e-07
GOBP_REGULATION_OF_SYNAPTIC_PLASTICITY	0.336012	0.170603	0.204867
GOBP_NEURAL_PRECURSOR_CELL_PROLIFERATION	0.3359	0.0279488	0.0381352
GOBP_EMBRYONIC_HEART_TUBE_LEFT_RIGHT_PATTERN_FORMATION	0.335855	1.15627e-07	2.82524e-07
GOBP_DEPHOSPHORYLATION_OF_RNA_POLYMERASE_II_C_TERMINAL_DOMAIN	0.335823	6.05878e-08	1.51851e-07
GOBP_CELL_CELL_RECOGNITION	0.335715	0.000279294	0.000488774
GOBP_PROTEIN_MODIFICATION_BY_SMALL_PROTEIN_REMOVAL	0.335418	0.0014827	0.00238757
GOBP_RESPONSE_TO_SORBITOL	0.335311	2.64079e-07	6.24368e-07
REACTOME_ATTENUATION_PHASE	0.33475	0.00217013	0.00341916
GOBP_POSITIVE_REGULATION_OF_TRIGLYCERIDE_BIOSYNTHETIC_PROCESS	0.334185	1.2508e-06	2.75746e-06
GOBP_DOPAMINE_SECRETION	0.334018	0.00933316	0.0135629
GOBP_RESPONSE_TO_GLYCOSIDE	0.334003	2.40297e-09	7.01315e-09
GOBP_REGULATION_OF_NADP_METABOLIC_PROCESS	0.333649	1.25743e-07	3.0599e-07
KEGG_ARGININE_AND_PROLINE_METABOLISM	0.333608	0.00139429	0.00225321
GOBP_RNA_STABILIZATION	0.33358	0.0027127	0.0042184
GOBP_POSITIVE_REGULATION_OF_PROTEIN_MODIFICATION_BY_SMALL_PROTEIN_CONJUGATION_OR_REMOVAL	0.333513	0.00161467	0.00258615
GOBP_DORSAL_VENTRAL_PATTERN_FORMATION	0.333399	0.00242628	0.00379951
GOBP_POSITIVE_REGULATION_OF_CENTRIOLE_REPLICATION	0.333321	0.00022679	0.000400623
GOBP_POSITIVE_REGULATION_OF_G1_S_TRANSITION_OF_MITOTIC_CELL_CYCLE	0.33261	2.33514e-05	4.55653e-05
REACTOME_ASPARTATE_AND_ASPARAGINE_METABOLISM	0.332063	2.05061e-06	4.43153e-06
GOBP_PROTEIN_LOCALIZATION_TO_NUCLEUS	0.331769	0.025306	0.0347202
REACTOME_REGULATION_OF_TP53_ACTIVITY_THROUGH_ASSOCIATION_WITH_CO_FACTORS	0.331709	2.99938e-05	5.79684e-05
GOBP_POSITIVE_REGULATION_OF_SYNAPTIC_PLASTICITY	0.331575	0.000156291	0.000280688
REACTOME_DEFECTS_IN_VITAMIN_AND_COFACTOR_METABOLISM	0.331463	0.000325376	0.000565804
REACTOME_ACTIVATION_OF_THE_PHOTOTRANSDUCTION_CASCADE	0.331246	4.76349e-05	8.99087e-05
GOBP_POSTSYNAPTIC_MEMBRANE_ORGANIZATION	0.330931	0.0138276	0.0196207
REACTOME_GAMMA_CARBOXYLATION_HYPUSINE_FORMATION_AND_ARYLSULFATASE_ACTIVATION	0.330864	3.53097e-05	6.77443e-05
GOBP_GDP_MANNOSE_METABOLIC_PROCESS	0.330459	3.88222e-05	7.40618e-05
GOBP_AXONAL_TRANSPORT	0.330385	0.0227317	0.0314078
REACTOME_NEUROTRANSMITTER_RELEASE_CYCLE	0.330314	0.0254112	0.0348536
GOBP_CELLULAR_MODIFIED_AMINO_ACID_METABOLIC_PROCESS	0.33021	0.000206873	0.000366968
GOBP_THALAMUS_DEVELOPMENT	0.330118	6.74441e-05	0.000125389
GOBP_HISTONE_MRNA_METABOLIC_PROCESS	0.330011	0.000136959	0.000247455
GOBP_PROTEIN_TETRAMERIZATION	0.329645	1.84038e-07	4.41798e-07
GOBP_REGULATION_OF_CELL_DIVISION	0.329621	0.000168431	0.000301707
GOBP_CELLULAR_CARBOHYDRATE_BIOSYNTHETIC_PROCESS	0.329368	3.07475e-07	7.21265e-07
GOBP_NEGATIVE_REGULATION_OF_MICROTUBULE_POLYMERIZATION	0.329317	5.0013e-05	9.41674e-05
GOBP_NEGATIVE_REGULATION_OF_SMOOTHENED_SIGNALING_PATHWAY_INVOLVED_IN_DORSAL_VENTRAL_NEURAL_TUBE_PATTERNING	0.329185	7.03221e-06	1.44536e-05
GOBP_REGULATION_OF_MICROTUBULE_BASED_MOVEMENT	0.328935	0.00590237	0.00880567
GOBP_PROTEIN_LOCALIZATION_TO_PHOTORECEPTOR_OUTER_SEGMENT	0.328807	2.0067e-07	4.79101e-07
GOBP_ATP_TRANSPORT	0.328656	1.62973e-06	3.55352e-06
GOBP_POLY_A_PLUS_MRNA_EXPORT_FROM_NUCLEUS	0.328424	8.48448e-06	1.73059e-05
GOBP_REGULATION_OF_MITOTIC_SPINDLE_ASSEMBLY	0.328385	3.40303e-05	6.54329e-05
REACTOME_BUTYRATE_RESPONSE_FACTOR_1_BRF1_BINDS_AND_DESTABILIZES_MRNA	0.327879	4.12965e-05	7.85768e-05
GOBP_REGULATION_OF_PRESYNAPSE_ORGANIZATION	0.326614	0.00493788	0.00743339
GOBP_POSITIVE_REGULATION_OF_LONG_TERM_SYNAPTIC_DEPRESSION	0.325855	3.86387e-06	8.13226e-06
GOBP_PYRIMIDINE_DEOXYRIBONUCLEOSIDE_MONOPHOSPHATE_METABOLIC_PROCESS	0.325682	0.000114505	0.000208519
GOBP_REGULATION_OF_PENTOSE_PHOSPHATE_SHUNT	0.325353	2.87138e-07	6.75366e-07
GOBP_REGULATION_OF_SISTER_CHROMATID_COHESION	0.324692	0.000962463	0.0015848
GOBP_NEGATIVE_REGULATION_OF_HISTONE_ACETYLATION	0.324443	2.33545e-05	4.55653e-05
GOBP_GLUTAMATE_RECEPTOR_SIGNALING_PATHWAY	0.322256	0.100173	0.125161
GOBP_CENTRIOLE_ASSEMBLY	0.322003	0.00856795	0.012514
GOBP_DETECTION_OF_ABIOTIC_STIMULUS	0.321697	0.018935	0.0264343
GOBP_PROTEIN_LOCALIZATION_TO_POSTSYNAPSE	0.321471	0.00106515	0.00174555
GOBP_RIBOSOMAL_LARGE_SUBUNIT_EXPORT_FROM_NUCLEUS	0.320539	0.00025581	0.000449122
GOBP_REGULATION_OF_PYRUVATE_DEHYDROGENASE_ACTIVITY	0.31914	9.0895e-09	2.49392e-08
GOBP_FEMALE_GAMETE_GENERATION	0.319047	0.000410669	0.000706645
GOBP_REGULATION_OF_UBIQUITIN_DEPENDENT_PROTEIN_CATABOLIC_PROCESS	0.318375	0.00217979	0.00343355
REACTOME_SARS_COV_2_INFECTION	0.31832	0.0613205	0.0793702
REACTOME_TP53_REGULATES_TRANSCRIPTION_OF_GENES_INVOLVED_IN_CYTOCHROME_C_RELEASE	0.318265	1.43106e-07	3.46958e-07
GOBP_PEPTIDYL_LYSINE_DIMETHYLATION	0.317554	0.00158762	0.00254438
GOBP_PROTEIN_LOCALIZATION_TO_BASOLATERAL_PLASMA_MEMBRANE	0.317426	1.02922e-07	2.52607e-07
GOBP_METHIONINE_BIOSYNTHETIC_PROCESS	0.317347	0.000104421	0.000191083
REACTOME_SARS_COV_1_INFECTION	0.317236	0.100556	0.125578
GOBP_REGULATION_OF_DNA_CATABOLIC_PROCESS	0.317224	3.6872e-08	9.48159e-08
GOBP_REGULATION_OF_OOCYTE_MATURATION	0.31676	1.14158e-07	2.79144e-07
REACTOME_SYNTHESIS_OF_VERY_LONG_CHAIN_FATTY_ACYL_COAS	0.316722	2.76755e-06	5.90039e-06
GOBP_NEGATIVE_REGULATION_OF_NUCLEASE_ACTIVITY	0.316671	1.09491e-06	2.42723e-06
KEGG_HISTIDINE_METABOLISM	0.3162	0.000858652	0.00142293
REACTOME_SUPPRESSION_OF_PHAGOSOMAL_MATURATION	0.316143	1.55883e-05	3.0988e-05
REACTOME_P75NTR_NEGATIVELY_REGULATES_CELL_CYCLE_VIA_SC1	0.316067	2.45584e-06	5.26573e-06
GOBP_IMP_METABOLIC_PROCESS	0.315908	8.29397e-05	0.000153266
REACTOME_PROTEIN_REPAIR	0.315512	2.63834e-05	5.12241e-05
GOBP_PROTEIN_LOCALIZATION_TO_CHROMOSOME_CENTROMERIC_REGION	0.315469	0.0745978	0.0951782
GOBP_ASPARTATE_METABOLIC_PROCESS	0.315339	6.1665e-06	1.2738e-05
GOBP_REGULATION_OF_GLYCOGEN_METABOLIC_PROCESS	0.315193	1.65862e-07	3.99991e-07
REACTOME_DEACTIVATION_OF_THE_BETA_CATENIN_TRANSACTIVATING_COMPLEX	0.315047	0.00620688	0.00922646
GOBP_MEIOTIC_CELL_CYCLE_CHECKPOINT_SIGNALING	0.314945	0.000844933	0.00140126
GOBP_NEGATIVE_REGULATION_OF_OXIDATIVE_STRESS_INDUCED_INTRINSIC_APOPTOTIC_SIGNALING_PATHWAY	0.314637	1.76995e-05	3.49944e-05
GOBP_REGULATION_OF_CELLULAR_RESPONSE_TO_STRESS	0.314415	0.0523405	0.068475
GOBP_NEGATIVE_REGULATION_OF_HISTONE_METHYLATION	0.314403	1.35235e-05	2.70594e-05
GOBP_AMP_SALVAGE	0.314272	3.57598e-05	6.8574e-05
GOBP_LONG_TERM_SYNAPTIC_DEPRESSION	0.31425	0.00174896	0.00278663
GOBP_REGULATION_OF_VASCULAR_ASSOCIATED_SMOOTH_MUSCLE_CELL_DEDIFFERENTIATION	0.313259	2.8686e-06	6.10296e-06
KEGG_STEROID_BIOSYNTHESIS	0.312883	0.00485782	0.00732125
GOBP_NEGATIVE_REGULATION_OF_TELOMERE_MAINTENANCE_VIA_TELOMERASE	0.31281	4.63603e-05	8.76288e-05
REACTOME_AMPK_INHIBITS_CHREBP_TRANSCRIPTIONAL_ACTIVATION_ACTIVITY	0.312693	2.59473e-07	6.13809e-07
GOBP_AXO_DENDRITIC_TRANSPORT	0.312062	0.0412439	0.0548584
GOBP_NEUROTRANSMITTER_SECRETION	0.311963	0.0730212	0.0932844
GOBP_REGULATION_OF_HISTONE_METHYLATION	0.311521	0.00644959	0.00957318
GOBP_METHIONINE_METABOLIC_PROCESS	0.311408	0.000100519	0.000184198
GOBP_REGULATION_OF_POSTSYNAPTIC_NEUROTRANSMITTER_RECEPTOR_INTERNALIZATION	0.311337	4.09317e-05	7.7894e-05
GOBP_HISTONE_H3_K36_DEMETHYLATION	0.311286	4.49009e-06	9.39461e-06
REACTOME_ACTIVATED_NTRK2_SIGNALS_THROUGH_FRS2_AND_FRS3	0.311254	7.93018e-06	1.62256e-05
GOBP_DOUBLE_STRAND_BREAK_REPAIR_VIA_SINGLE_STRAND_ANNEALING	0.310978	1.50303e-06	3.28651e-06
GOBP_RESPONSE_TO_NERVE_GROWTH_FACTOR	0.310935	0.00254128	0.00396825
GOBP_ANTERIOR_HEAD_DEVELOPMENT	0.310582	4.27905e-06	8.9659e-06
GOBP_RESPONSE_TO_OXYGEN_RADICAL	0.310467	2.51888e-07	5.96295e-07
GOBP_LIPOPROTEIN_METABOLIC_PROCESS	0.310458	0.00021409	0.000379208
REACTOME_METABOLISM_OF_PORPHYRINS	0.310294	0.000383537	0.000662039
GOBP_ALDEHYDE_CATABOLIC_PROCESS	0.3102	0.00292075	0.0045216
GOBP_REGULATION_BY_VIRUS_OF_VIRAL_PROTEIN_LEVELS_IN_HOST_CELL	0.309846	7.25691e-06	1.48921e-05
REACTOME_NFE2L2_REGULATES_PENTOSE_PHOSPHATE_PATHWAY_GENES	0.309464	0.00558258	0.00834467
GOBP_REGULATION_OF_NEUROTRANSMITTER_RECEPTOR_ACTIVITY	0.309418	0.0847855	0.107219
GOBP_HISTONE_H2A_K119_MONOUBIQUITINATION	0.309248	0.000146286	0.000263547
GOBP_REGULATION_OF_HEMOGLOBIN_BIOSYNTHETIC_PROCESS	0.308942	2.3255e-07	5.51908e-07
GOBP_NUCLEOSIDE_SALVAGE	0.30839	7.81677e-05	0.000144753
GOBP_CARNITINE_METABOLIC_PROCESS	0.308308	0.0004584	0.000785078
GOBP_POSITIVE_REGULATION_OF_HISTONE_H3_K9_ACETYLATION	0.307885	8.04008e-07	1.80487e-06
GOBP_SRP_DEPENDENT_COTRANSLATIONAL_PROTEIN_TARGETING_TO_MEMBRANE	0.307731	0.00620163	0.0092197
GOBP_REGULATION_OF_LIGASE_ACTIVITY	0.307715	3.37739e-05	6.49779e-05
GOBP_SNRNA_TRANSCRIPTION_BY_RNA_POLYMERASE_III	0.307565	9.6397e-07	2.14838e-06
GOBP_POLAR_BODY_EXTRUSION_AFTER_MEIOTIC_DIVISIONS	0.306314	1.8761e-08	4.97417e-08
GOBP_VALINE_METABOLIC_PROCESS	0.305548	3.65609e-05	7.00529e-05
GOBP_POSITIVE_REGULATION_OF_MITOCHONDRIAL_MEMBRANE_POTENTIAL	0.305218	5.9039e-05	0.000110325
GOBP_ROSTROCAUDAL_NEURAL_TUBE_PATTERNING	0.305207	2.88008e-05	5.57363e-05
REACTOME_OREXIN_AND_NEUROPEPTIDES_FF_AND_QRFP_BIND_TO_THEIR_RESPECTIVE_RECEPTORS	0.305122	3.38909e-06	7.16741e-06
GOBP_TRNA_CATABOLIC_PROCESS	0.305089	0.000110132	0.000200918
GOBP_NEUROTRANSMITTER_UPTAKE	0.305084	0.002124	0.0033497
GOBP_NADH_REGENERATION	0.304533	0.00975046	0.0141251
GOBP_POSITIVE_REGULATION_OF_SYNAPTIC_TRANSMISSION	0.304531	0.149201	0.181002
GOBP_CELLULAR_KETONE_METABOLIC_PROCESS	0.304406	0.00595529	0.00887756
GOBP_RECEPTOR_DIFFUSION_TRAPPING	0.303914	0.0171962	0.0241168
KEGG_PPAR_SIGNALING_PATHWAY	0.303547	0.00751345	0.011058
GOBP_AXIAL_MESODERM_DEVELOPMENT	0.303501	1.0674e-07	2.61394e-07
GOBP_ENDOSOMAL_LUMEN_ACIDIFICATION	0.303282	0.000305425	0.000532308
GOBP_CALCIUM_ION_EXPORT_ACROSS_PLASMA_MEMBRANE	0.302915	0.000310698	0.000540924
REACTOME_GLYCOGEN_METABOLISM	0.302519	0.00130685	0.00212103
GOBP_NEGATIVE_REGULATION_OF_PROTEIN_POLYUBIQUITINATION	0.30224	4.64703e-07	1.07079e-06
REACTOME_SIGNALING_BY_NTRK3_TRKC	0.301819	6.25687e-07	1.42352e-06
GOBP_GROOMING_BEHAVIOR	0.301358	1.71802e-07	4.1318e-07
GOBP_NEGATIVE_REGULATION_OF_DNA_DAMAGE_CHECKPOINT	0.301201	5.5399e-05	0.000103803
REACTOME_SERINE_BIOSYNTHESIS	0.300583	3.82825e-08	9.82699e-08
GOBP_NEURAL_PLATE_REGIONALIZATION	0.300551	7.05942e-05	0.000131042
GOBP_N_TERMINAL_PEPTIDYL_METHIONINE_ACETYLATION	0.300495	0.000117304	0.00021341
GOBP_RESPONSE_TO_CAFFEINE	0.300433	2.39325e-06	5.1399e-06
GOBP_PRESYNAPSE_ORGANIZATION	0.30043	0.0291319	0.0396384
GOBP_PROTEIN_LOCALIZATION_TO_PERINUCLEAR_REGION_OF_CYTOPLASM	0.299888	4.09962e-08	1.04867e-07
REACTOME_GABA_RECEPTOR_ACTIVATION	0.299845	0.033817	0.0455559
GOBP_MESODERMAL_CELL_FATE_SPECIFICATION	0.299595	7.1221e-06	1.46246e-05
GOBP_RESPONSE_TO_HYDROXYUREA	0.299594	2.116e-06	4.56609e-06
REACTOME_ZINC_INFLUX_INTO_CELLS_BY_THE_SLC39_GENE_FAMILY	0.299409	8.02147e-06	1.64073e-05
GOBP_DNA_REPLICATION_SYNTHESIS_OF_RNA_PRIMER	0.299156	0.000284754	0.000497866
GOBP_RIBOFLAVIN_TRANSPORT	0.299061	2.61636e-07	6.18704e-07
GOBP_LONG_CHAIN_FATTY_ACYL_COA_BIOSYNTHETIC_PROCESS	0.298831	3.05317e-05	5.89472e-05
GOBP_MOTOR_NEURON_MIGRATION	0.298811	0.000639544	0.00107721
REACTOME_PP2A_MEDIATED_DEPHOSPHORYLATION_OF_KEY_METABOLIC_FACTORS	0.298793	6.37001e-06	1.31398e-05
REACTOME_SYNTHESIS_OF_KETONE_BODIES	0.298476	0.000166349	0.0002981
REACTOME_PHENYLALANINE_METABOLISM	0.29823	4.90367e-06	1.02306e-05
GOBP_PURINE_NUCLEOSIDE_MONOPHOSPHATE_METABOLIC_PROCESS	0.29785	0.000437251	0.000749833
GOBP_SIRNA_PROCESSING	0.297836	9.77279e-06	1.98077e-05
GOBP_NEGATIVE_REGULATION_OF_AUTOPHAGY_OF_MITOCHONDRION	0.297513	5.06088e-06	1.05402e-05
GOBP_NEGATIVE_REGULATION_OF_TELOMERE_MAINTENANCE_VIA_TELOMERE_LENGTHENING	0.296946	0.000836118	0.00138734
GOBP_POSITIVE_REGULATION_OF_SPHINGOLIPID_BIOSYNTHETIC_PROCESS	0.296472	0.000129534	0.000234653
GOBP_REGULATION_OF_MRNA_CATABOLIC_PROCESS	0.295432	0.0623912	0.0806132
GOBP_POSITIVE_REGULATION_OF_INTRINSIC_APOPTOTIC_SIGNALING_PATHWAY_BY_P53_CLASS_MEDIATOR	0.295149	0.000394044	0.00067955
GOBP_URETER_MORPHOGENESIS	0.294989	1.43249e-05	2.8602e-05
GOBP_REGULATION_OF_CELL_MORPHOGENESIS_INVOLVED_IN_DIFFERENTIATION	0.293756	0.0158279	0.0222835
GOBP_L_HISTIDINE_TRANSMEMBRANE_TRANSPORT	0.293627	5.82323e-06	1.20554e-05
GOBP_MICROTUBULE_SEVERING	0.293245	6.80191e-07	1.54006e-06
GOBP_REGULATION_OF_INCLUSION_BODY_ASSEMBLY	0.293137	0.000517609	0.000880746
GOBP_HEAT_ACCLIMATION	0.292783	7.2935e-05	0.000135235
GOBP_RESPONSE_TO_HERBICIDE	0.292737	1.81738e-06	3.94435e-06
GOBP_PLASMA_MEMBRANE_TO_ENDOSOME_TRANSPORT	0.292702	8.51346e-05	0.00015719
GOBP_POSITIVE_REGULATION_OF_CYCLIN_DEPENDENT_PROTEIN_KINASE_ACTIVITY	0.292547	0.00326986	0.0050348
GOBP_NAD_METABOLIC_PROCESS	0.292401	0.00220329	0.00346725
GOBP_POSITIVE_REGULATION_OF_UTERINE_SMOOTH_MUSCLE_CONTRACTION	0.292331	2.34505e-06	5.03967e-06
GOBP_REGULATION_OF_SOMATIC_STEM_CELL_POPULATION_MAINTENANCE	0.29231	2.33484e-06	5.0202e-06
GOBP_PROLACTIN_SECRETION	0.291884	5.82989e-07	1.33052e-06
REACTOME_SIGNALING_BY_NTRK2_TRKB	0.291763	0.00288327	0.00446684
GOBP_CELL_FATE_SPECIFICATION	0.291743	0.0246573	0.033908
GOBP_SCF_DEPENDENT_PROTEASOMAL_UBIQUITIN_DEPENDENT_PROTEIN_CATABOLIC_PROCESS	0.291457	0.000263505	0.000462188
REACTOME_AKT_PHOSPHORYLATES_TARGETS_IN_THE_CYTOSOL	0.291327	5.18458e-07	1.18986e-06
GOBP_DRINKING_BEHAVIOR	0.290939	0.000311112	0.000541573
REACTOME_RESPONSE_OF_MTB_TO_PHAGOCYTOSIS	0.290915	9.21539e-05	0.000169436
GOBP_HYDROGEN_PEROXIDE_CATABOLIC_PROCESS	0.290902	0.00106223	0.00174098
GOBP_CILIUM_ORGANIZATION	0.29086	0.351703	0.397028
GOBP_ESTABLISHMENT_OF_MITOTIC_SPINDLE_LOCALIZATION	0.290309	0.00169451	0.00270743
GOBP_ANTERIOR_POSTERIOR_AXIS_SPECIFICATION	0.289824	0.000943836	0.00155606
REACTOME_TRANSFERRIN_ENDOCYTOSIS_AND_RECYCLING	0.289275	0.0014611	0.00235539
GOBP_SENSORY_PERCEPTION_OF_LIGHT_STIMULUS	0.289187	0.061484	0.0795504
GOBP_SULFUR_COMPOUND_CATABOLIC_PROCESS	0.288929	0.00505018	0.00759201
GOBP_PALLIUM_DEVELOPMENT	0.288866	0.15444	0.18696
GOBP_CEREBRAL_CORTEX_DEVELOPMENT	0.288456	0.10922	0.135704
GOBP_REGULATION_OF_MRNA_3_END_PROCESSING	0.288379	0.00558249	0.00834467
GOBP_CELLULAR_MODIFIED_AMINO_ACID_CATABOLIC_PROCESS	0.28834	0.00041329	0.000711062
GOBP_REGULATION_OF_PROTEIN_LOCALIZATION_TO_CILIUM	0.287992	1.92241e-05	3.78835e-05
GOBP_REGULATION_OF_NEURON_DIFFERENTIATION	0.287726	0.119452	0.14734
GOBP_RESPONSE_TO_UV	0.287253	0.0129771	0.0184857
GOBP_BEHAVIORAL_RESPONSE_TO_NICOTINE	0.287248	0.000178721	0.000319313
GOBP_POSITIVE_REGULATION_OF_CYTOPLASMIC_TRANSLATION	0.287241	0.00253632	0.00396143
GOBP_POSITIVE_REGULATION_OF_TRIGLYCERIDE_METABOLIC_PROCESS	0.287143	6.98698e-05	0.000129808
REACTOME_NEUROTOXICITY_OF_CLOSTRIDIUM_TOXINS	0.286911	0.00811575	0.01188
GOBP_NEGATIVE_REGULATION_OF_DOUBLE_STRAND_BREAK_REPAIR_VIA_HOMOLOGOUS_RECOMBINATION	0.286575	0.00289867	0.00448902
REACTOME_SYNTHESIS_OF_SUBSTRATES_IN_N_GLYCAN_BIOSYTHESIS	0.286568	0.0129238	0.0184157
GOBP_GAMMA_AMINOBUTYRIC_ACID_SIGNALING_PATHWAY	0.285736	0.0395426	0.0527182
GOBP_CELLULAR_GLUCAN_METABOLIC_PROCESS	0.28572	5.46426e-05	0.00010243
GOBP_RESPONSE_TO_L_PHENYLALANINE_DERIVATIVE	0.284971	1.9406e-05	3.82132e-05
GOBP_CONVERGENT_EXTENSION_INVOLVED_IN_GASTRULATION	0.284677	2.09676e-05	4.11159e-05
GOBP_POSITIVE_REGULATION_OF_DNA_DAMAGE_CHECKPOINT	0.284579	5.17842e-05	9.72378e-05
GOBP_CARBOHYDRATE_MEDIATED_SIGNALING	0.284474	1.22485e-05	2.46018e-05
GOBP_G_PROTEIN_COUPLED_OPIOID_RECEPTOR_SIGNALING_PATHWAY	0.28415	0.000522277	0.000888229
GOBP_RESPONSE_TO_SODIUM_ARSENITE	0.284	0.000119668	0.00021753
GOBP_CATECHOLAMINE_UPTAKE_INVOLVED_IN_SYNAPTIC_TRANSMISSION	0.28399	3.97828e-07	9.23814e-07
GOBP_CARDIOLIPIN_BIOSYNTHETIC_PROCESS	0.283862	8.25622e-05	0.000152655
GOBP_PROTEIN_LOCALIZATION_TO_CYTOSKELETON	0.283618	0.0145838	0.0206335
GOBP_ER_ASSOCIATED_MISFOLDED_PROTEIN_CATABOLIC_PROCESS	0.282978	4.6502e-05	8.78713e-05
GOBP_PROTEIN_DEPALMITOYLATION	0.282945	0.00024643	0.000433511
REACTOME_TRANSLOCATION_OF_SLC2A4_GLUT4_TO_THE_PLASMA_MEMBRANE	0.282023	0.00105175	0.00172446
GOBP_CELLULAR_RESPONSE_TO_PURINE_CONTAINING_COMPOUND	0.281904	0.000254559	0.000447153
GOBP_PEXOPHAGY	0.281477	7.75747e-06	1.58896e-05
GOBP_VENTRAL_SPINAL_CORD_DEVELOPMENT	0.281322	0.00627675	0.00932821
GOBP_PYRIDINE_CONTAINING_COMPOUND_CATABOLIC_PROCESS	0.280203	2.05217e-05	4.02896e-05
GOBP_REGULATION_OF_MEMBRANE_POTENTIAL	0.280138	0.240346	0.28067
REACTOME_RHO_GTPASE_EFFECTORS	0.279852	0.269715	0.311645
REACTOME_SYNTHESIS_OF_PI	0.279742	5.1329e-06	1.06801e-05
GOBP_GLYCERALDEHYDE_3_PHOSPHATE_METABOLIC_PROCESS	0.279655	0.000727527	0.00121591
GOBP_ERROR_FREE_TRANSLESION_SYNTHESIS	0.279437	5.4542e-07	1.24781e-06
REACTOME_PREGNENOLONE_BIOSYNTHESIS	0.278601	4.48173e-05	8.4883e-05
REACTOME_ESTROGEN_STIMULATED_SIGNALING_THROUGH_PRKCZ	0.27852	1.65683e-06	3.60781e-06
GOBP_RESPONSE_TO_THYROXINE	0.278045	0.000114722	0.000208886
GOBP_MITOTIC_SISTER_CHROMATID_COHESION	0.277772	0.0324416	0.0438108
GOBP_AMYLOID_FIBRIL_FORMATION	0.277665	1.93197e-05	3.80547e-05
GOBP_REGULATION_OF_CATECHOLAMINE_UPTAKE_INVOLVED_IN_SYNAPTIC_TRANSMISSION	0.277662	4.87225e-05	9.18428e-05
GOBP_ACETYL_COA_BIOSYNTHETIC_PROCESS_FROM_PYRUVATE	0.276982	0.000479303	0.000819064
GOBP_POSITIVE_REGULATION_OF_HISTONE_H4_ACETYLATION	0.276664	2.12367e-06	4.58114e-06
REACTOME_PROSTACYCLIN_SIGNALLING_THROUGH_PROSTACYCLIN_RECEPTOR	0.276591	0.000240364	0.000423521
GOBP_NEGATIVE_REGULATION_OF_HELICASE_ACTIVITY	0.276541	6.94904e-06	1.4296e-05
GOBP_CELLULAR_RESPONSE_TO_SODIUM_ARSENITE	0.276169	0.00148673	0.00239347
REACTOME_RELEASE_OF_APOPTOTIC_FACTORS_FROM_THE_MITOCHONDRIA	0.276163	1.80046e-06	3.90893e-06
GOBP_OPTIC_NERVE_MORPHOGENESIS	0.275915	0.000202767	0.000360121
GOBP_SKELETAL_MUSCLE_ACETYLCHOLINE_GATED_CHANNEL_CLUSTERING	0.27553	5.64822e-06	1.17134e-05
GOBP_PROTEIN_MATURATION_BY_PROTEIN_FOLDING	0.275522	8.1811e-05	0.000151308
REACTOME_ACTIVATED_NTRK3_SIGNALS_THROUGH_RAS	0.275512	3.19745e-07	7.48043e-07
GOBP_NEGATIVE_REGULATION_OF_MIRNA_MATURATION	0.275269	3.36718e-05	6.47909e-05
[truncated: 7,638 more rows]

## Sheet: Table S2B
Cancer.type	Pathway	Log2FC	P.value	FDR
BRCA	HALLMARK_E2F_TARGETS	4.57564	0.000156492	0.00751688
BRCA	REACTOME_CELL_CYCLE	4.00172	0.00038924	0.0108728
BRCA	REACTOME_CELL_CYCLE_MITOTIC	3.8679	0.000245654	0.00917584
BRCA	HALLMARK_G2M_CHECKPOINT	3.68492	0.000219718	0.00871367
BRCA	REACTOME_CELL_CYCLE_CHECKPOINTS	3.2581	0.000442847	0.0115344
BRCA	GOBP_CHROMOSOME_ORGANIZATION	3.08049	0.00163817	0.0217753
BRCA	GOBP_CHROMOSOME_SEGREGATION	2.99787	0.000472165	0.0118496
BRCA	REACTOME_M_PHASE	2.92632	0.000492705	0.0120513
BRCA	GOBP_ORGANELLE_FISSION	2.85143	0.000210082	0.00847096
BRCA	REACTOME_MITOTIC_METAPHASE_AND_ANAPHASE	2.77618	0.00066154	0.0138292
BRCA	GOBP_DNA_TEMPLATED_DNA_REPLICATION	2.71081	0.000472165	0.0118496
BRCA	GOBP_NUCLEAR_CHROMOSOME_SEGREGATION	2.70605	0.000919673	0.0159692
BRCA	GOBP_CELL_CYCLE_PROCESS	2.66345	0.00269005	0.0285821
BRCA	GOBP_DNA_METABOLIC_PROCESS	2.61613	0.00456664	0.0389458
BRCA	GOBP_MEIOTIC_CELL_CYCLE_PROCESS	2.52658	8.97532e-06	0.0019658
BRCA	REACTOME_SEPARATION_OF_SISTER_CHROMATIDS	2.48269	0.000634503	0.0135581
BRCA	GOBP_DNA_REPLICATION	2.46969	0.000865095	0.015525
BRCA	REACTOME_DNA_REPLICATION	2.46766	0.000280566	0.00940158
BRCA	REACTOME_MITOTIC_PROMETAPHASE	2.39746	0.00078076	0.0147533
BRCA	GOBP_MITOTIC_NUCLEAR_DIVISION	2.3927	0.00137319	0.0199
BRCA	GOBP_CELL_CYCLE	2.37644	0.00718404	0.0511697
BRCA	REACTOME_RESOLUTION_OF_SISTER_CHROMATID_COHESION	2.37372	0.000482333	0.01198
BRCA	REACTOME_G2_M_CHECKPOINTS	2.37065	0.000424256	0.0113571
BRCA	GOBP_MITOTIC_CELL_CYCLE_PROCESS	2.3565	0.00348404	0.033047
BRCA	GOBP_MEIOTIC_CELL_CYCLE	2.34508	4.68744e-05	0.00418267
BRCA	GOBP_MITOTIC_SISTER_CHROMATID_SEGREGATION	2.34415	0.00206479	0.0248109
BRCA	GOBP_SISTER_CHROMATID_SEGREGATION	2.33618	0.00249573	0.0277409
BRCA	GOBP_MITOTIC_CELL_CYCLE	2.28942	0.00456664	0.0389458
BRCA	REACTOME_SYNTHESIS_OF_DNA	2.26377	0.000847581	0.0154407
BRCA	GOBP_CHROMOSOME_SEPARATION	2.24581	0.000251174	0.00923881
BRCA	REACTOME_MITOTIC_G1_PHASE_AND_G1_S_TRANSITION	2.23081	0.000813534	0.015077
BRCA	REACTOME_MITOTIC_SPINDLE_CHECKPOINT	2.22735	0.000595869	0.0130806
BRCA	REACTOME_RHO_GTPASES_ACTIVATE_FORMINS	2.16625	0.00019637	0.00822788
BRCA	GOBP_MEIOSIS_I_CELL_CYCLE_PROCESS	2.15136	6.69773e-06	0.00174449
BRCA	HALLMARK_MTORC1_SIGNALING	2.15042	0.00010814	0.00624036
BRCA	GOBP_REGULATION_OF_CHROMOSOME_SEGREGATION	2.10557	0.000997413	0.0166011
BRCA	REACTOME_S_PHASE	2.06529	0.00264021	0.028397
BRCA	REACTOME_ACTIVATION_OF_THE_PRE_REPLICATIVE_COMPLEX	2.0587	7.59278e-05	0.00538027
BRCA	GOBP_DNA_REPAIR	2.05859	0.00730739	0.0517043
BRCA	GOBP_NEGATIVE_REGULATION_OF_NUCLEAR_DIVISION	2.05073	0.000149491	0.00735023
BRCA	GOBP_MITOTIC_SISTER_CHROMATID_SEPARATION	2.03792	0.000240247	0.00915124
BRCA	GOBP_DNA_RECOMBINATION	2.0278	0.00157552	0.0214756
BRCA	GOBP_DNA_REPLICATION_INITIATION	2.02057	9.17671e-05	0.00581815
BRCA	REACTOME_DNA_REPLICATION_PRE_INITIATION	2.01795	0.000847581	0.0154407
BRCA	KEGG_CELL_CYCLE	2.0151	0.000514076	0.0122627
BRCA	GOBP_REGULATION_OF_DNA_TEMPLATED_DNA_REPLICATION	2.01112	0.000262566	0.00940158
BRCA	GOBP_MEIOTIC_CHROMOSOME_SEGREGATION	2.00204	4.35565e-05	0.0040361
BRCA	REACTOME_ACTIVATION_OF_ATR_IN_RESPONSE_TO_REPLICATION_STRESS	1.97436	0.000234953	0.00912999
BRCA	GOBP_CELL_CYCLE_PHASE_TRANSITION	1.96613	0.00259122	0.0281529
BRCA	GOBP_REGULATION_OF_NUCLEAR_DIVISION	1.9511	7.77559e-05	0.00546959
BRCA	HALLMARK_MYC_TARGETS_V1	1.94135	0.0198186	0.0942702
BRCA	REACTOME_RHO_GTPASE_EFFECTORS	1.92013	0.000136365	0.00706531
BRCA	GOBP_CELL_CYCLE_CHECKPOINT_SIGNALING	1.91442	0.00173646	0.0223422
BRCA	GOBP_REGULATION_OF_MITOTIC_NUCLEAR_DIVISION	1.90751	0.000191989	0.00815064
BRCA	REACTOME_CHROMOSOME_MAINTENANCE	1.89847	0.00121915	0.0186491
BRCA	REACTOME_G1_S_SPECIFIC_TRANSCRIPTION	1.88906	8.15377e-05	0.00561271
BRCA	GOBP_NCRNA_PROCESSING	1.85214	0.031737	0.124582
BRCA	GOBP_DOUBLE_STRAND_BREAK_REPAIR	1.85189	0.00381575	0.0346256
BRCA	REACTOME_MITOTIC_G2_G2_M_PHASES	1.83644	0.00137319	0.0199
BRCA	GOBP_MITOTIC_CELL_CYCLE_PHASE_TRANSITION	1.81875	0.00235851	0.0268664
BRCA	REACTOME_DNA_STRAND_ELONGATION	1.80792	0.000525082	0.0123942
BRCA	GOBP_CELL_DIVISION	1.80124	0.0105477	0.064868
BRCA	GOBP_REGULATION_OF_CELL_CYCLE_PROCESS	1.79528	0.0107215	0.0654357
BRCA	REACTOME_HOMOLOGY_DIRECTED_REPAIR	1.79476	0.00121915	0.0186491
BRCA	REACTOME_TRNA_PROCESSING	1.78102	0.000997413	0.0166011
BRCA	GOBP_CELL_CYCLE_DNA_REPLICATION	1.77972	0.000536308	0.0123942
BRCA	GOBP_REGULATION_OF_MITOTIC_SISTER_CHROMATID_SEGREGATION	1.77498	0.00078076	0.0147533
BRCA	REACTOME_METABOLISM_OF_RNA	1.76921	0.0883917	0.235573
BRCA	REACTOME_SWITCHING_OF_ORIGINS_TO_A_POST_REPLICATIVE_STATE	1.73747	0.00145678	0.0204948
BRCA	GOBP_RECOMBINATIONAL_REPAIR	1.73495	0.0019124	0.0237498
BRCA	GOBP_NCRNA_METABOLIC_PROCESS	1.73302	0.0331188	0.128128
BRCA	GOBP_NEGATIVE_REGULATION_OF_CHROMOSOME_ORGANIZATION	1.73053	0.00142841	0.0203032
BRCA	GOBP_TRNA_METABOLIC_PROCESS	1.71574	0.00594549	0.045151
BRCA	GOBP_REGULATION_OF_CELL_CYCLE_PHASE_TRANSITION	1.69348	0.00361344	0.0335479
BRCA	GOBP_CENTROMERE_COMPLEX_ASSEMBLY	1.66082	1.32974e-05	0.00226753
BRCA	GOBP_POSITIVE_REGULATION_OF_CELL_CYCLE_PROCESS	1.66077	0.00274074	0.0289611
BRCA	GOBP_KINETOCHORE_ORGANIZATION	1.6563	5.69331e-05	0.00472339
BRCA	GOBP_RNA_PROCESSING	1.65529	0.0419595	0.147309
BRCA	HALLMARK_INTERFERON_GAMMA_RESPONSE	1.65336	0.167693	0.35147
BRCA	GOBP_MITOTIC_CELL_CYCLE_CHECKPOINT_SIGNALING	1.64506	0.00184015	0.0233336
BRCA	GOBP_REGULATION_OF_CHROMOSOME_ORGANIZATION	1.64115	0.0118187	0.0689031
BRCA	REACTOME_DNA_DOUBLE_STRAND_BREAK_REPAIR	1.63882	0.0037472	0.0342942
BRCA	GOBP_REGULATION_OF_DNA_METABOLIC_PROCESS	1.63308	0.0100413	0.0629588
BRCA	GOBP_NEGATIVE_REGULATION_OF_CELL_CYCLE_PROCESS	1.62356	0.00227091	0.0261779
BRCA	REACTOME_ORC1_REMOVAL_FROM_CHROMATIN	1.61279	0.00180497	0.0229177
BRCA	REACTOME_G0_AND_EARLY_G1	1.61266	0.0001638	0.00751688
BRCA	GOBP_REGULATION_OF_SISTER_CHROMATID_SEGREGATION	1.61199	0.00254307	0.0280086
BRCA	GOBP_DNA_CONFORMATION_CHANGE	1.59813	0.00259122	0.0281529
BRCA	REACTOME_DNA_REPAIR	1.59744	0.0132237	0.0740052
BRCA	GOBP_REGULATION_OF_CELL_CYCLE	1.59151	0.0172672	0.0868496
BRCA	GOBP_REGULATION_OF_DNA_REPLICATION	1.58069	0.00173646	0.0223422
BRCA	REACTOME_DEPOSITION_OF_NEW_CENPA_CONTAINING_NUCLEOSOMES_AT_THE_CENTROMERE	1.57975	0.0019124	0.0237498
BRCA	KEGG_DNA_REPLICATION	1.57055	0.000675457	0.0138497
BRCA	GOBP_DNA_UNWINDING_INVOLVED_IN_DNA_REPLICATION	1.55591	0.000156492	0.00751688
BRCA	GOBP_SPINDLE_ORGANIZATION	1.55211	0.00254307	0.0280086
BRCA	REACTOME_HDR_THROUGH_HOMOLOGOUS_RECOMBINATION_HRR	1.54014	0.00235851	0.0268664
BRCA	GOBP_RIBONUCLEOPROTEIN_COMPLEX_BIOGENESIS	1.53854	0.0905384	0.239703
BRCA	REACTOME_APC_C_MEDIATED_DEGRADATION_OF_CELL_CYCLE_PROTEINS	1.52804	0.0024492	0.0274772
BRCA	REACTOME_POLO_LIKE_KINASE_MEDIATED_EVENTS	1.50565	0.000115969	0.00653561
BRCA	REACTOME_TRNA_PROCESSING_IN_THE_NUCLEUS	1.49674	0.000380918	0.0107968
BRCA	REACTOME_UNWINDING_OF_DNA	1.49611	0.000274441	0.00940158
BRCA	REACTOME_CONDENSATION_OF_PROMETAPHASE_CHROMOSOMES	1.49566	0.000149491	0.00735023
BRCA	GOBP_CELLULAR_RESPONSE_TO_DNA_DAMAGE_STIMULUS	1.49465	0.0381028	0.138984
BRCA	HALLMARK_MYC_TARGETS_V2	1.48924	0.00987734	0.062255
BRCA	GOBP_ATTACHMENT_OF_SPINDLE_MICROTUBULES_TO_KINETOCHORE	1.4803	0.00173646	0.0223422
BRCA	GOBP_RIBOSOME_BIOGENESIS	1.47654	0.105533	0.263408
BRCA	GOBP_PROTEIN_LOCALIZATION_TO_CHROMOSOME_CENTROMERIC_REGION	1.47502	0.00012433	0.00669367
BRCA	GOBP_PROTEIN_LOCALIZATION_TO_CHROMOSOME	1.46956	0.00101778	0.0168239
BRCA	REACTOME_RESOLUTION_OF_D_LOOP_STRUCTURES	1.46864	0.000675457	0.0138497
BRCA	GOBP_MITOTIC_SPINDLE_ORGANIZATION	1.46739	0.00335888	0.0323049
BRCA	GOBP_CHROMOSOME_ORGANIZATION_INVOLVED_IN_MEIOTIC_CELL_CYCLE	1.45823	5.83255e-05	0.00472339
BRCA	GOBP_POSITIVE_REGULATION_OF_CHROMOSOME_SEPARATION	1.45197	0.000327159	0.0101653
BRCA	REACTOME_HOMOLOGOUS_DNA_PAIRING_AND_STRAND_EXCHANGE	1.43649	0.0027923	0.0292176
BRCA	GOBP_REGULATION_OF_MITOTIC_CELL_CYCLE_PHASE_TRANSITION	1.43234	0.00440654	0.0381887
BRCA	GOBP_MICROTUBULE_CYTOSKELETON_ORGANIZATION_INVOLVED_IN_MITOSIS	1.42963	0.00584304	0.0449396
BRCA	GOBP_REGULATION_OF_DNA_DIRECTED_DNA_POLYMERASE_ACTIVITY	1.42432	5.29425e-05	0.00455542
BRCA	GOBP_SISTER_CHROMATID_COHESION	1.41941	0.000492705	0.0120513
BRCA	REACTOME_NUCLEAR_ENVELOPE_NE_REASSEMBLY	1.41847	0.000286818	0.00940158
BRCA	REACTOME_THE_ROLE_OF_GTSE1_IN_G2_M_PROGRESSION_AFTER_G2_CHECKPOINT	1.41583	0.00154502	0.0211798
BRCA	REACTOME_HCMV_EARLY_EVENTS	1.41222	0.000813534	0.015077
BRCA	GOBP_RRNA_METABOLIC_PROCESS	1.40638	0.0960889	0.249061
BRCA	REACTOME_REGULATION_OF_TP53_ACTIVITY_THROUGH_PHOSPHORYLATION	1.40538	0.000938563	0.0162387
BRCA	REACTOME_DISEASES_OF_DNA_REPAIR	1.39484	0.00490275	0.0402109
BRCA	GOBP_CHROMOSOME_LOCALIZATION	1.39239	0.000240247	0.00915124
BRCA	GOBP_NON_MEMBRANE_BOUNDED_ORGANELLE_ASSEMBLY	1.38863	0.00481669	0.0397758
BRCA	REACTOME_G2_M_DNA_DAMAGE_CHECKPOINT	1.38825	0.00354821	0.0332951
BRCA	GOBP_MITOTIC_SPINDLE_ELONGATION	1.38626	0.000139541	0.00715294
BRCA	GOBP_NEGATIVE_REGULATION_OF_CELL_CYCLE	1.38613	0.00274074	0.0289611
BRCA	GOBP_DOUBLE_STRAND_BREAK_REPAIR_VIA_BREAK_INDUCED_REPLICATION	1.38584	0.000234953	0.00912999
BRCA	KEGG_HOMOLOGOUS_RECOMBINATION	1.38324	0.000127241	0.00677471
BRCA	GOBP_TRNA_PROCESSING	1.37974	0.00670912	0.0491679
BRCA	GOBP_POSITIVE_REGULATION_OF_CELL_CYCLE	1.37206	0.00706256	0.050679
BRCA	GOBP_POSITIVE_REGULATION_OF_CHROMOSOME_SEGREGATION	1.36672	0.00121915	0.0186491
BRCA	REACTOME_SUMOYLATION_OF_DNA_REPLICATION_PROTEINS	1.36132	0.000901136	0.0158183
BRCA	REACTOME_TRANSCRIPTIONAL_REGULATION_BY_TP53	1.35524	0.00240346	0.0270903
BRCA	GOBP_SPINDLE_ELONGATION	1.35328	0.000251174	0.00923881
BRCA	REACTOME_TELOMERE_MAINTENANCE	1.35127	0.00659489	0.0485152
BRCA	GOBP_RRNA_PROCESSING	1.34967	0.119703	0.284904
BRCA	GOBP_NEGATIVE_REGULATION_OF_MITOTIC_CELL_CYCLE_PHASE_TRANSITION	1.34957	0.000957813	0.0163371
BRCA	GOBP_DNA_TEMPLATED_DNA_REPLICATION_MAINTENANCE_OF_FIDELITY	1.3464	0.000957813	0.0163371
BRCA	GOBP_METAPHASE_PLATE_CONGRESSION	1.34515	0.000882945	0.0156414
BRCA	GOBP_SPINDLE_ASSEMBLY	1.34407	0.00464865	0.0391943
BRCA	GOBP_CELL_CYCLE_G2_M_PHASE_TRANSITION	1.33736	0.00210458	0.0250394
BRCA	REACTOME_NUCLEAR_ENVELOPE_BREAKDOWN	1.33695	0.00078076	0.0147533
BRCA	GOBP_NUCLEIC_ACID_PHOSPHODIESTER_BOND_HYDROLYSIS	1.32974	0.00448594	0.0385303
BRCA	GOBP_POSITIVE_REGULATION_OF_MITOTIC_CELL_CYCLE_SPINDLE_ASSEMBLY_CHECKPOINT	1.32947	4.68744e-05	0.00418267
BRCA	REACTOME_APC_C_CDH1_MEDIATED_DEGRADATION_OF_CDC20_AND_OTHER_APC_C_CDH1_TARGETED_PROTEINS_IN_LATE_MITOSIS_EARLY_G1	1.32742	0.0037472	0.0342942
BRCA	GOBP_MITOCHONDRIAL_GENE_EXPRESSION	1.32575	0.0419595	0.147309
BRCA	REACTOME_EXTENSION_OF_TELOMERES	1.32454	0.00342094	0.0326089
BRCA	GOBP_NEGATIVE_REGULATION_OF_MITOTIC_CELL_CYCLE	1.32174	0.00140055	0.020175
BRCA	REACTOME_PROCESSING_OF_DNA_DOUBLE_STRAND_BREAK_ENDS	1.32079	0.00381575	0.0346256
BRCA	REACTOME_KINESINS	1.32025	0.000320086	0.0100478
BRCA	GOBP_REGULATION_OF_MITOTIC_CELL_CYCLE	1.31457	0.00850595	0.0566887
BRCA	REACTOME_GENE_SILENCING_BY_RNA	1.31064	0.00240346	0.0270903
BRCA	GOBP_REGULATION_OF_DNA_TEMPLATED_DNA_REPLICATION_INITIATION	1.30545	0.000133257	0.00697934
BRCA	GOBP_HOMOLOGOUS_CHROMOSOME_SEGREGATION	1.30471	7.4532e-06	0.00175187
BRCA	GOBP_PROTEIN_DNA_COMPLEX_SUBUNIT_ORGANIZATION	1.30231	0.00464865	0.0391943
BRCA	GOBP_PROTEIN_LOCALIZATION_TO_CONDENSED_CHROMOSOME	1.29873	0.000406396	0.0111579
BRCA	REACTOME_DISEASES_OF_PROGRAMMED_CELL_DEATH	1.29864	0.00284475	0.0295419
BRCA	HALLMARK_ALLOGRAFT_REJECTION	1.29367	0.173013	0.359106
BRCA	GOBP_REGULATION_OF_CELL_CYCLE_CHECKPOINT	1.29173	0.00064789	0.0136326
BRCA	GOBP_RNA_LOCALIZATION	1.29022	0.00670912	0.0491679
BRCA	GOBP_MRNA_TRANSPORT	1.27996	0.00160656	0.0216538
BRCA	GOBP_MITOTIC_DNA_REPLICATION	1.27354	0.000274441	0.00940158
BRCA	GOBP_DNA_STRAND_ELONGATION_INVOLVED_IN_DNA_REPLICATION	1.27136	0.000919673	0.0159692
BRCA	HALLMARK_MITOTIC_SPINDLE	1.27057	0.00864943	0.0573277
BRCA	GOBP_HOMOLOGOUS_RECOMBINATION	1.26708	0.0019124	0.0237498
BRCA	GOBP_KINETOCHORE_ASSEMBLY	1.26571	2.71846e-05	0.00335793
BRCA	GOBP_REGULATION_OF_MITOTIC_CELL_CYCLE_SPINDLE_ASSEMBLY_CHECKPOINT	1.26319	4.46369e-05	0.00409682
BRCA	GOBP_MITOTIC_METAPHASE_PLATE_CONGRESSION	1.25924	0.00073389	0.0144043
BRCA	GOBP_POSITIVE_REGULATION_OF_CELL_CYCLE_PHASE_TRANSITION	1.24718	0.0010812	0.0175413
BRCA	GOBP_SPINDLE_ASSEMBLY_INVOLVED_IN_FEMALE_MEIOSIS	1.24567	5.83255e-05	0.00472339
BRCA	GOBP_NUCLEOBASE_BIOSYNTHETIC_PROCESS	1.2449	1.00863e-06	0.0006943
BRCA	HALLMARK_GLYCOLYSIS	1.23995	2.58518e-05	0.00327808
BRCA	GOBP_INTERSTRAND_CROSS_LINK_REPAIR	1.23841	0.00354821	0.0332951
BRCA	GOBP_CHROMATIN_REMODELING_AT_CENTROMERE	1.23131	9.4621e-06	0.00202636
BRCA	REACTOME_TRANSPORT_OF_MATURE_TRANSCRIPT_TO_CYTOPLASM	1.22854	0.00214508	0.0253336
BRCA	GOBP_SPINDLE_MIDZONE_ASSEMBLY	1.22415	0.000286818	0.00940158
BRCA	REACTOME_G1_S_DNA_DAMAGE_CHECKPOINTS	1.22384	0.00490275	0.0402109
BRCA	REACTOME_RESOLUTION_OF_D_LOOP_STRUCTURES_THROUGH_SYNTHESIS_DEPENDENT_STRAND_ANNEALING_SDSA	1.21694	0.00354821	0.0332951
BRCA	REACTOME_TRYPTOPHAN_CATABOLISM	1.21641	7.06582e-06	0.00175187
BRCA	REACTOME_REGULATION_OF_TP53_ACTIVITY	1.20907	0.00151508	0.0208881
BRCA	REACTOME_MITOTIC_PROPHASE	1.20187	0.0170023	0.085966
BRCA	GOBP_ESTABLISHMENT_OF_RNA_LOCALIZATION	1.19704	0.00648241	0.0480916
BRCA	GOBP_MITOTIC_CHROMOSOME_CONDENSATION	1.19632	0.000152954	0.00744452
BRCA	REACTOME_TRNA_AMINOACYLATION	1.19069	0.00323782	0.0317424
BRCA	REACTOME_TRANSCRIPTIONAL_REGULATION_BY_SMALL_RNAS	1.1844	0.0105477	0.064868
BRCA	REACTOME_HCMV_INFECTION	1.18406	0.00323782	0.0317424
BRCA	GOBP_DNA_REPLICATION_CHECKPOINT_SIGNALING	1.17937	0.000977427	0.0164102
BRCA	REACTOME_TRANSCRIPTION_OF_E2F_TARGETS_UNDER_NEGATIVE_CONTROL_BY_P107_RBL1_AND_P130_RBL2_IN_COMPLEX_WITH_HDAC1	1.17926	0.000286818	0.00940158
BRCA	GOBP_POSITIVE_REGULATION_OF_CHROMOSOME_CONDENSATION	1.1784	0.000397732	0.0110142
BRCA	GOBP_ATTACHMENT_OF_MITOTIC_SPINDLE_MICROTUBULES_TO_KINETOCHORE	1.17464	0.000334378	0.0101653
BRCA	KEGG_AMINOACYL_TRNA_BIOSYNTHESIS	1.17381	0.00249573	0.0277409
BRCA	HALLMARK_INTERFERON_ALPHA_RESPONSE	1.16198	0.373265	0.57234
BRCA	REACTOME_G2_PHASE	1.16126	1.42358e-06	0.00078421
BRCA	GOBP_NUCLEOBASE_CONTAINING_COMPOUND_TRANSPORT	1.158	0.00348404	0.033047
BRCA	GOBP_CHROMATIN_ORGANIZATION	1.14737	0.048685	0.162289
BRCA	REACTOME_PRC2_METHYLATES_HISTONES_AND_DNA	1.14504	0.0198186	0.0942702
BRCA	GOBP_NEGATIVE_REGULATION_OF_DNA_TEMPLATED_DNA_REPLICATION	1.14323	0.000251174	0.00923881
BRCA	REACTOME_INTERACTIONS_OF_REV_WITH_HOST_CELLULAR_PROTEINS	1.14074	0.00448594	0.0385303
BRCA	GOBP_DNA_INTEGRITY_CHECKPOINT_SIGNALING	1.13907	0.00939976	0.0606735
BRCA	GOBP_REPLICATION_FORK_PROCESSING	1.13903	0.00137319	0.0199
BRCA	REACTOME_BASE_EXCISION_REPAIR	1.13349	0.0386346	0.140129
BRCA	REACTOME_CYCLIN_A_B1_B2_ASSOCIATED_EVENTS_DURING_G2_M_TRANSITION	1.13288	0.00112549	0.0178688
BRCA	REACTOME_MEIOSIS	1.13038	0.0266929	0.112234
BRCA	REACTOME_CONDENSATION_OF_PROPHASE_CHROMOSOMES	1.12932	0.0312875	0.123725
BRCA	GOBP_TELOMERE_ORGANIZATION	1.1286	0.0207393	0.0967398
BRCA	GOBP_REGULATION_OF_CELL_CYCLE_G2_M_PHASE_TRANSITION	1.12798	0.00456664	0.0389458
BRCA	REACTOME_LAGGING_STRAND_SYNTHESIS	1.12798	0.00187596	0.0234787
BRCA	GOBP_CHROMOSOME_CONDENSATION	1.12748	0.000240247	0.00915124
BRCA	REACTOME_REPRODUCTION	1.12288	0.0295437	0.119477
BRCA	REACTOME_METABOLISM_OF_POLYAMINES	1.12168	0.0056429	0.0439262
BRCA	GOBP_NEGATIVE_REGULATION_OF_DNA_REPLICATION	1.12052	0.000142786	0.00720434
BRCA	GOBP_HOMOLOGOUS_CHROMOSOME_PAIRING_AT_MEIOSIS	1.12019	3.31984e-05	0.00359475
BRCA	GOBP_AMINO_ACID_ACTIVATION	1.11776	0.00481669	0.0397758
BRCA	GOBP_ADAPTIVE_IMMUNE_RESPONSE	1.11204	0.361173	0.561211
BRCA	REACTOME_TELOMERE_C_STRAND_LAGGING_STRAND_SYNTHESIS	1.11014	0.00554517	0.0436949
BRCA	GOBP_G2_MI_TRANSITION_OF_MEIOTIC_CELL_CYCLE	1.1069	0.000115969	0.00653561
BRCA	GOBP_INNATE_IMMUNE_RESPONSE	1.10647	0.318051	0.520826
BRCA	GOBP_RNA_MODIFICATION	1.10525	0.0331188	0.128128
BRCA	GOBP_MITOCHONDRIAL_RNA_METABOLIC_PROCESS	1.09121	0.00782	0.0539451
BRCA	REACTOME_MEIOTIC_RECOMBINATION	1.09025	0.0365447	0.135767
BRCA	REACTOME_NS1_MEDIATED_EFFECTS_ON_HOST_PATHWAYS	1.09018	0.00535428	0.0427146
BRCA	GOBP_MEIOSIS_II_CELL_CYCLE_PROCESS	1.08262	0.000210082	0.00847096
BRCA	REACTOME_PHOSPHORYLATION_OF_EMI1	1.08133	9.84744e-05	0.00600631
BRCA	REACTOME_CYTOKINE_SIGNALING_IN_IMMUNE_SYSTEM	1.07857	0.159102	0.339668
BRCA	KEGG_SYSTEMIC_LUPUS_ERYTHEMATOSUS	1.07641	0.0143158	0.0774628
BRCA	REACTOME_HOST_INTERACTIONS_OF_HIV_FACTORS	1.07593	0.012206	0.0701843
BRCA	REACTOME_INTERFERON_SIGNALING	1.07228	0.0995477	0.253996
BRCA	GOBP_POSITIVE_REGULATION_OF_DNA_METABOLIC_PROCESS	1.07218	0.0223568	0.100867
BRCA	GOBP_FEMALE_MEIOSIS_I	1.07195	0.000424256	0.0113571
BRCA	GOBP_MITOCHONDRIAL_TRANSLATION	1.07185	0.076359	0.215861
BRCA	GOBP_POSITIVE_REGULATION_OF_TYPE_II_INTERFERON_PRODUCTION	1.0711	0.0726582	0.209267
BRCA	REACTOME_TRANSCRIPTION_OF_E2F_TARGETS_UNDER_NEGATIVE_CONTROL_BY_DREAM_COMPLEX	1.06403	0.00198726	0.0243035
BRCA	GOBP_FEMALE_MEIOTIC_NUCLEAR_DIVISION	1.06244	0.00231433	0.0265199
BRCA	GOBP_MALE_MEIOTIC_NUCLEAR_DIVISION	1.06178	6.12075e-05	0.00487485
BRCA	GOBP_MEIOTIC_CELL_CYCLE_PHASE_TRANSITION	1.06089	0.000149491	0.00735023
BRCA	GOBP_REGULATION_OF_DNA_RECOMBINATION	1.05811	0.00335888	0.0323049
BRCA	GOBP_POSITIVE_REGULATION_OF_MITOTIC_SISTER_CHROMATID_SEPARATION	1.05763	0.000280566	0.00940158
BRCA	REACTOME_TP53_REGULATES_TRANSCRIPTION_OF_CELL_CYCLE_GENES	1.05604	0.00121915	0.0186491
BRCA	REACTOME_NUCLEAR_IMPORT_OF_REV_PROTEIN	1.05517	0.00879506	0.0578948
BRCA	REACTOME_AURKA_ACTIVATION_BY_TPX2	1.05502	0.00361344	0.0335479
BRCA	GOBP_REGULATION_OF_DNA_PRIMASE_ACTIVITY	1.05378	0.000115969	0.00653561
BRCA	REACTOME_REGULATION_OF_RUNX3_EXPRESSION_AND_ACTIVITY	1.05284	0.00670912	0.0491679
BRCA	GOBP_KERATINIZATION	1.05212	0.000675457	0.0138497
BRCA	GOBP_CENTROSOME_SEPARATION	1.05071	1.55311e-05	0.00241409
BRCA	GOBP_MATURATION_OF_5_8S_RRNA_FROM_TRICISTRONIC_RRNA_TRANSCRIPT_SSU_RRNA_5_8S_RRNA_LSU_RRNA	1.05046	0.00167035	0.0220509
BRCA	GOBP_POSITIVE_REGULATION_OF_MITOTIC_CYTOKINESIS	1.05014	0.000234953	0.00912999
BRCA	GOBP_TRANSPOSITION	1.04977	3.66598e-05	0.00371885
BRCA	GOBP_PURINE_NUCLEOBASE_BIOSYNTHETIC_PROCESS	1.04475	1.26235e-05	0.00226753
BRCA	REACTOME_POSTMITOTIC_NUCLEAR_PORE_COMPLEX_NPC_REFORMATION	1.04176	0.00648241	0.0480916
BRCA	REACTOME_SNRNP_ASSEMBLY	1.03706	0.0116292	0.0685027
BRCA	GOBP_MATURATION_OF_SSU_RRNA	1.03434	0.0562934	0.177985
BRCA	REACTOME_G2_M_DNA_REPLICATION_CHECKPOINT	1.03385	8.54929e-05	0.00572149
BRCA	GOBP_HETEROCYCLE_CATABOLIC_PROCESS	1.0329	0.0019495	0.0240247
BRCA	KEGG_PROTEASOME	1.03253	0.0157307	0.0821217
BRCA	GOBP_RESPONSE_TO_VIRUS	1.0323	0.162497	0.344249
BRCA	GOBP_REGULATION_OF_ATTACHMENT_OF_SPINDLE_MICROTUBULES_TO_KINETOCHORE	1.03122	0.00173646	0.0223422
BRCA	REACTOME_CYTOSOLIC_TRNA_AMINOACYLATION	1.03111	0.00535428	0.0427146
BRCA	GOBP_PROTEIN_PEPTIDYL_PROLYL_ISOMERIZATION	1.02572	0.00112549	0.0178688
BRCA	REACTOME_CELLULAR_SENESCENCE	1.02482	0.0028981	0.0299346
BRCA	REACTOME_NUCLEAR_PORE_COMPLEX_NPC_DISASSEMBLY	1.01952	0.0075598	0.0527544
BRCA	GOBP_DEFENSE_RESPONSE_TO_OTHER_ORGANISM	1.01704	0.39502	0.590844
BRCA	GOBP_ORGANIC_CYCLIC_COMPOUND_CATABOLIC_PROCESS	1.01628	0.0019495	0.0240247
BRCA	GOBP_RNA_EXPORT_FROM_NUCLEUS	1.01026	0.00554517	0.0436949
BRCA	REACTOME_ASYMMETRIC_LOCALIZATION_OF_PCP_PROTEINS	1.00944	0.00395628	0.0356324
BRCA	REACTOME_HCMV_LATE_EVENTS	1.00778	0.0299716	0.120701
BRCA	GOBP_POSITIVE_REGULATION_OF_MITOTIC_CELL_CYCLE_PHASE_TRANSITION	1.00644	0.00417591	0.0369204
BRCA	REACTOME_POLYMERASE_SWITCHING	1.00345	0.00170311	0.0222397
BRCA	GOBP_POSITIVE_REGULATION_OF_CELL_CYCLE_CHECKPOINT	1.00211	0.00112549	0.0178688
BRCA	REACTOME_DNA_METHYLATION	0.998831	0.048685	0.162289
BRCA	GOBP_REGULATION_OF_CHROMOSOME_CONDENSATION	0.996453	0.00202568	0.0245553
BRCA	HALLMARK_INFLAMMATORY_RESPONSE	0.996219	0.12947	0.298207
BRCA	GOBP_IMMUNE_RESPONSE	0.996209	0.461266	0.64639
BRCA	REACTOME_CROSS_PRESENTATION_OF_SOLUBLE_EXOGENOUS_ANTIGENS_ENDOSOMES	0.990843	0.0128079	0.0724781
BRCA	KEGG_PRIMARY_IMMUNODEFICIENCY	0.990717	0.0995477	0.253996
BRCA	GOBP_MEIOTIC_SPINDLE_ASSEMBLY	0.989718	0.0010812	0.0175413
BRCA	GOBP_MATURATION_OF_SSU_RRNA_FROM_TRICISTRONIC_RRNA_TRANSCRIPT_SSU_RRNA_5_8S_RRNA_LSU_RRNA	0.989503	0.0419595	0.147309
BRCA	GOBP_TRYPTOPHAN_CATABOLIC_PROCESS	0.988958	0.00012433	0.00669367
BRCA	REACTOME_EXPORT_OF_VIRAL_RIBONUCLEOPROTEINS_FROM_NUCLEUS	0.983026	0.0097158	0.0619254
BRCA	REACTOME_TRANSPORT_OF_MATURE_MRNAS_DERIVED_FROM_INTRONLESS_TRANSCRIPTS	0.982498	0.00879506	0.0578948
BRCA	GOBP_CHRONIC_INFLAMMATORY_RESPONSE	0.981626	0.00554517	0.0436949
BRCA	REACTOME_STABILIZATION_OF_P53	0.981148	0.013436	0.0745441
BRCA	REACTOME_EPIGENETIC_REGULATION_OF_GENE_EXPRESSION	0.981098	0.0326526	0.126987
BRCA	REACTOME_RRNA_MODIFICATION_IN_THE_NUCLEUS_AND_CYTOSOL	0.97905	0.0682401	0.20007
BRCA	REACTOME_SCF_SKP2_MEDIATED_DEGRADATION_OF_P27_P21	0.976854	0.0175357	0.0876965
BRCA	GOBP_MATURATION_OF_5_8S_RRNA	0.975072	0.00464865	0.0391943
BRCA	GOBP_RNA_3_END_PROCESSING	0.974059	0.0195197	0.0936343
BRCA	GOBP_REGULATION_OF_MEIOTIC_NUCLEAR_DIVISION	0.971602	1.85895e-05	0.00263451
BRCA	GOBP_REGULATION_OF_CHRONIC_INFLAMMATORY_RESPONSE	0.971546	0.000865095	0.015525
BRCA	REACTOME_KEAP1_NFE2L2_PATHWAY	0.971123	0.00481669	0.0397758
BRCA	GOBP_SNRNA_PROCESSING	0.970138	0.00173646	0.0223422
BRCA	GOBP_MRNA_EXPORT_FROM_NUCLEUS	0.969353	0.000977427	0.0164102
BRCA	REACTOME_ASSEMBLY_OF_THE_ORC_COMPLEX_AT_THE_ORIGIN_OF_REPLICATION	0.969212	0.0555631	0.176545
BRCA	REACTOME_PROCESSIVE_SYNTHESIS_ON_THE_LAGGING_STRAND	0.969166	0.00214508	0.0253336
BRCA	GOBP_MICROTUBULE_CYTOSKELETON_ORGANIZATION	0.96912	0.0983839	0.252901
BRCA	GOBP_REPRODUCTION	0.968947	0.0251731	0.108737
BRCA	GOBP_NUCLEOBASE_METABOLIC_PROCESS	0.968799	2.30164e-06	0.000938273
BRCA	REACTOME_E2F_ENABLED_INHIBITION_OF_PRE_REPLICATION_COMPLEX_FORMATION	0.96599	0.0024492	0.0274772
BRCA	REACTOME_ANTIGEN_PROCESSING_CROSS_PRESENTATION	0.964854	0.0259234	0.110737
BRCA	GOBP_REGULATORY_T_CELL_DIFFERENTIATION	0.962158	0.024805	0.107775
BRCA	GOBP_TELOMERE_MAINTENANCE	0.959568	0.0381028	0.138984
BRCA	HALLMARK_SPERMATOGENESIS	0.957645	0.00300754	0.0304771
BRCA	REACTOME_OXIDATIVE_STRESS_INDUCED_SENESCENCE	0.956483	0.0140912	0.0765485
BRCA	REACTOME_FANCONI_ANEMIA_PATHWAY	0.955941	0.00768892	0.0532314
BRCA	REACTOME_SUMOYLATION_OF_UBIQUITINYLATION_PROTEINS	0.955773	0.00361344	0.0335479
BRCA	GOBP_RIBOSOMAL_SMALL_SUBUNIT_BIOGENESIS	0.955178	0.0894599	0.237369
BRCA	REACTOME_REGULATION_OF_GLUCOKINASE_BY_GLUCOKINASE_REGULATORY_PROTEIN	0.955089	0.00481669	0.0397758
BRCA	GOBP_TRNA_MODIFICATION	0.950425	0.0207393	0.0967398
BRCA	REACTOME_TRANSPORT_OF_THE_SLBP_DEPENDANT_MATURE_MRNA	0.950254	0.0118187	0.0689031
BRCA	REACTOME_DNA_DAMAGE_TELOMERE_STRESS_INDUCED_SENESCENCE	0.949187	0.0312875	0.123725
BRCA	GOBP_CELL_CYCLE_DNA_REPLICATION_INITIATION	0.947016	0.000299716	0.0096925
BRCA	REACTOME_SUMOYLATION_OF_CHROMATIN_ORGANIZATION_PROTEINS	0.940934	0.00129406	0.0192748
BRCA	GOBP_PEPTIDYL_PROLINE_MODIFICATION	0.940294	0.000349265	0.0104856
BRCA	REACTOME_POSITIVE_EPIGENETIC_REGULATION_OF_RRNA_EXPRESSION	0.936984	0.0255458	0.110002
BRCA	GOBP_MRNA_METABOLIC_PROCESS	0.933601	0.165948	0.349026
BRCA	GOBP_CLEAVAGE_INVOLVED_IN_RRNA_PROCESSING	0.932705	0.0080882	0.0547758
BRCA	REACTOME_INTERACTIONS_OF_VPR_WITH_HOST_CELLULAR_PROTEINS	0.931442	0.0083646	0.0560568
BRCA	GOBP_RIBONUCLEOSIDE_MONOPHOSPHATE_BIOSYNTHETIC_PROCESS	0.93143	0.000268442	0.00940158
BRCA	GOBP_CELLULAR_PROCESS_INVOLVED_IN_REPRODUCTION_IN_MULTICELLULAR_ORGANISM	0.930954	0.00526108	0.0421455
BRCA	GOBP_MEIOTIC_CELL_CYCLE_CHECKPOINT_SIGNALING	0.929227	0.000689645	0.0139624
BRCA	REACTOME_CYCLIN_A_CDK2_ASSOCIATED_EVENTS_AT_S_PHASE_ENTRY	0.928579	0.0230339	0.102672
BRCA	GOBP_DNA_MODIFICATION	0.927813	0.000397732	0.0110142
BRCA	GOBP_NEGATIVE_REGULATION_OF_DNA_METABOLIC_PROCESS	0.924598	0.0130144	0.0731308
BRCA	GOBP_NEGATIVE_REGULATION_OF_TOLL_LIKE_RECEPTOR_2_SIGNALING_PATHWAY	0.922952	0.000424256	0.0113571
BRCA	GOBP_MICROTUBULE_ORGANIZING_CENTER_ORGANIZATION	0.921267	0.0105477	0.064868
BRCA	GOBP_POSITIVE_REGULATION_OF_DNA_TEMPLATED_DNA_REPLICATION	0.920779	0.00142841	0.0203032
BRCA	REACTOME_MHC_CLASS_II_ANTIGEN_PRESENTATION	0.919683	0.00235851	0.0268664
BRCA	REACTOME_GLYCOLYSIS	0.918488	0.000293201	0.00957822
BRCA	GOBP_RNA_PHOSPHODIESTER_BOND_HYDROLYSIS	0.91698	0.0237287	0.104513
BRCA	REACTOME_CHK1_CHK2_CDS1_MEDIATED_INACTIVATION_OF_CYCLIN_B_CDK1_COMPLEX	0.916773	0.000749215	0.0145568
BRCA	REACTOME_POLYMERASE_SWITCHING_ON_THE_C_STRAND_OF_THE_TELOMERE	0.916766	0.00626261	0.0468578
BRCA	REACTOME_NUCLEAR_EVENTS_MEDIATED_BY_NFE2L2	0.915724	0.00659489	0.0485152
BRCA	REACTOME_RNA_POLYMERASE_II_TRANSCRIPTION_TERMINATION	0.915677	0.00312074	0.0311654
BRCA	REACTOME_FACTORS_INVOLVED_IN_MEGAKARYOCYTE_DEVELOPMENT_AND_PLATELET_PRODUCTION	0.914615	0.00064789	0.0136326
BRCA	GOBP_GAMETE_GENERATION	0.914336	0.0266929	0.112234
BRCA	GOBP_REGULATION_OF_MITOTIC_CENTROSOME_SEPARATION	0.913959	0.000136365	0.00706531
BRCA	GOBP_REGULATION_OF_MEIOTIC_CELL_CYCLE	0.913595	0.000286818	0.00940158
BRCA	GOBP_ESTABLISHMENT_OF_PROTEIN_LOCALIZATION_TO_TELOMERE	0.912252	0.00456664	0.0389458
BRCA	GOBP_FEMALE_MEIOSIS_CHROMOSOME_SEGREGATION	0.910467	7.4532e-06	0.00175187
BRCA	GOBP_TRNA_5_LEADER_REMOVAL	0.909563	0.00154502	0.0211798
BRCA	REACTOME_TNFR2_NON_CANONICAL_NF_KB_PATHWAY	0.908108	0.0381028	0.138984
BRCA	GOBP_DNA_BIOSYNTHETIC_PROCESS	0.901655	0.032192	0.125805
BRCA	GOBP_NEGATIVE_REGULATION_OF_MEIOTIC_NUCLEAR_DIVISION	0.899855	0.000280566	0.00940158
BRCA	GOBP_RNA_CATABOLIC_PROCESS	0.899626	0.0312875	0.123725
BRCA	GOBP_ADAPTIVE_IMMUNE_RESPONSE_BASED_ON_SOMATIC_RECOMBINATION_OF_IMMUNE_RECEPTORS_BUILT_FROM_IMMUNOGLOBULIN_SUPERFAMILY_DOMAINS	0.898324	0.355221	0.555544
BRCA	GOBP_NEGATIVE_REGULATION_OF_INTERLEUKIN_10_PRODUCTION	0.897495	0.00682513	0.0496781
BRCA	GOBP_RESPONSE_TO_IONIZING_RADIATION	0.895688	0.00342094	0.0326089
BRCA	REACTOME_COOPERATION_OF_PREFOLDIN_AND_TRIC_CCT_IN_ACTIN_AND_TUBULIN_FOLDING	0.894392	0.00425154	0.0374174
BRCA	GOBP_TRYPTOPHAN_METABOLIC_PROCESS	0.893843	0.00019637	0.00822788
BRCA	REACTOME_MITOCHONDRIAL_PROTEIN_IMPORT	0.892484	0.0263057	0.111678
BRCA	GOBP_DEFENSE_RESPONSE_TO_SYMBIONT	0.892223	0.334878	0.536707
BRCA	GOBP_PURINE_NUCLEOBASE_METABOLIC_PROCESS	0.892218	3.79051e-06	0.00117836
BRCA	REACTOME_DNA_DAMAGE_BYPASS	0.890182	0.0040283	0.0360452
BRCA	GOBP_SEXUAL_REPRODUCTION	0.889027	0.0365447	0.135767
BRCA	REACTOME_B_WICH_COMPLEX_POSITIVELY_REGULATES_RRNA_EXPRESSION	0.886406	0.0386346	0.140129
BRCA	GOBP_TYPE_II_INTERFERON_PRODUCTION	0.88622	0.141377	0.315455
BRCA	REACTOME_DEGRADATION_OF_DVL	0.885778	0.0178078	0.0884152
BRCA	REACTOME_HIV_INFECTION	0.885601	0.0832042	0.227408
BRCA	REACTOME_PROCESSING_OF_CAPPED_INTRON_CONTAINING_PRE_MRNA	0.885288	0.0792342	0.220306
BRCA	REACTOME_RECRUITMENT_OF_NUMA_TO_MITOTIC_CENTROSOMES	0.884927	0.0172672	0.0868496
BRCA	REACTOME_TP53_REGULATES_TRANSCRIPTION_OF_GENES_INVOLVED_IN_G2_CELL_CYCLE_ARREST	0.883631	0.000372763	0.0107968
BRCA	GOBP_MITOTIC_SPINDLE_ASSEMBLY	0.88311	0.0413891	0.146804
BRCA	REACTOME_PTEN_REGULATION	0.882871	0.00160656	0.0216538
BRCA	REACTOME_TRNA_MODIFICATION_IN_THE_NUCLEUS_AND_CYTOSOL	0.882857	0.0100413	0.0629588
BRCA	GOBP_INDOLALKYLAMINE_METABOLIC_PROCESS	0.88217	0.000286818	0.00940158
BRCA	KEGG_MISMATCH_REPAIR	0.880771	0.00594549	0.045151
BRCA	REACTOME_SIRT1_NEGATIVELY_REGULATES_RRNA_EXPRESSION	0.879881	0.0792342	0.220306
BRCA	REACTOME_DEGRADATION_OF_AXIN	0.879672	0.0207393	0.0967398
BRCA	REACTOME_RECOGNITION_AND_ASSOCIATION_OF_DNA_GLYCOSYLASE_WITH_SITE_CONTAINING_AN_AFFECTED_PURINE	0.879156	0.0600657	0.184996
BRCA	GOBP_TRNA_5_END_PROCESSING	0.879009	0.00448594	0.0385303
BRCA	GOBP_MEIOTIC_CHROMOSOME_CONDENSATION	0.877603	0.000997413	0.0166011
BRCA	GOBP_REGULATION_OF_PROTEIN_LOCALIZATION_TO_CHROMOSOME_TELOMERIC_REGION	0.87695	0.00507906	0.0412706
BRCA	GOBP_SNRNA_3_END_PROCESSING	0.875665	0.00101778	0.0168239
BRCA	GOBP_BIOLOGICAL_PROCESS_INVOLVED_IN_INTERSPECIES_INTERACTION_BETWEEN_ORGANISMS	0.874554	0.364173	0.564053
BRCA	GOBP_NEGATIVE_REGULATION_OF_IMMUNE_RESPONSE	0.873432	0.215931	0.411006
BRCA	REACTOME_RUNX1_REGULATES_TRANSCRIPTION_OF_GENES_INVOLVED_IN_DIFFERENTIATION_OF_HSCS	0.87279	0.0648668	0.194077
BRCA	GOBP_POSITIVE_REGULATION_OF_DNA_BIOSYNTHETIC_PROCESS	0.872392	0.00240346	0.0270903
BRCA	REACTOME_REGULATION_OF_PLK1_ACTIVITY_AT_G2_M_TRANSITION	0.871149	0.0116292	0.0685027
BRCA	GOBP_RNA_PHOSPHODIESTER_BOND_HYDROLYSIS_ENDONUCLEOLYTIC	0.870325	0.0170023	0.085966
BRCA	GOBP_POSITIVE_REGULATION_OF_CELL_KILLING	0.870157	0.157424	0.337582
BRCA	REACTOME_E2F_MEDIATED_REGULATION_OF_DNA_REPLICATION	0.869263	0.0080882	0.0547758
BRCA	GOBP_FOLIC_ACID_CONTAINING_COMPOUND_METABOLIC_PROCESS	0.867844	0.000675457	0.0138497
BRCA	GOBP_DNA_STRAND_ELONGATION	0.867834	0.0116292	0.0685027
BRCA	GOBP_POSITIVE_REGULATION_OF_SPINDLE_ASSEMBLY	0.866233	0.000171429	0.00761319
BRCA	GOBP_MALE_GAMETE_GENERATION	0.865163	0.0278842	0.115182
BRCA	GOBP_NUCLEUS_ORGANIZATION	0.864223	0.00730739	0.0517043
BRCA	GOBP_POSITIVE_REGULATION_OF_CHROMOSOME_ORGANIZATION	0.863301	0.0308435	0.12308
BRCA	REACTOME_UCH_PROTEINASES	0.86285	0.0204283	0.0961268
BRCA	GOBP_MITOTIC_DNA_REPLICATION_CHECKPOINT_SIGNALING	0.86187	0.00269005	0.0285821
BRCA	GOBP_NEGATIVE_REGULATION_OF_INNATE_IMMUNE_RESPONSE	0.861744	0.146053	0.322381
BRCA	REACTOME_ERCC6_CSB_AND_EHMT2_G9A_POSITIVELY_REGULATE_RRNA_EXPRESSION	0.859737	0.0717563	0.207289
BRCA	REACTOME_CDC6_ASSOCIATION_WITH_THE_ORC_ORIGIN_COMPLEX	0.857901	0.0056429	0.0439262
BRCA	GOBP_REGULATION_OF_RESPONSE_TO_BIOTIC_STIMULUS	0.857521	0.301788	0.505182
BRCA	KEGG_RNA_DEGRADATION	0.856589	0.0150086	0.0796024
BRCA	REACTOME_ADAPTIVE_IMMUNE_SYSTEM	0.855279	0.0852488	0.231225
BRCA	GOBP_NEGATIVE_REGULATION_OF_DNA_RECOMBINATION	0.854506	0.00148566	0.0207799
BRCA	GOBP_RNA_5_END_PROCESSING	0.853427	0.00464865	0.0391943
BRCA	GOBP_DNA_REPLICATION_DEPENDENT_CHROMATIN_ASSEMBLY	0.853215	0.000334378	0.0101653
BRCA	REACTOME_SUMOYLATION_OF_SUMOYLATION_PROTEINS	0.853192	0.0128079	0.0724781
BRCA	REACTOME_MEIOTIC_SYNAPSIS	0.849764	0.0467666	0.158415
BRCA	REACTOME_RRNA_PROCESSING	0.848734	0.361173	0.561211
BRCA	REACTOME_BASE_EXCISION_REPAIR_AP_SITE_FORMATION	0.848525	0.0811995	0.223833
BRCA	REACTOME_REGULATION_OF_RUNX2_EXPRESSION_AND_ACTIVITY	0.845816	0.0136514	0.0750048
BRCA	REACTOME_SCF_BETA_TRCP_MEDIATED_DEGRADATION_OF_EMI1	0.842838	0.0419595	0.147309
BRCA	GOBP_NEGATIVE_REGULATION_OF_CELL_DIVISION	0.84266	0.00180497	0.0229177
BRCA	GOBP_PURINE_CONTAINING_COMPOUND_SALVAGE	0.841683	0.000813534	0.015077
BRCA	REACTOME_SIGNALING_BY_RHO_GTPASES_MIRO_GTPASES_AND_RHOBTB3	0.841382	0.0467666	0.158415
BRCA	REACTOME_DEPOLYMERISATION_OF_THE_NUCLEAR_LAMINA	0.841344	3.08085e-05	0.00353454
BRCA	GOBP_GMP_BIOSYNTHETIC_PROCESS	0.841106	0.000313156	0.00989471
BRCA	GOBP_NUCLEAR_EXPORT	0.840774	0.0230339	0.102672
BRCA	GOBP_TRANSLOCATION_OF_MOLECULES_INTO_HOST	0.840634	1.51355e-05	0.00241409
BRCA	REACTOME_RESOLUTION_OF_AP_SITES_VIA_THE_MULTIPLE_NUCLEOTIDE_PATCH_REPLACEMENT_PATHWAY	0.840128	0.00782	0.0539451
BRCA	GOBP_LYMPHOCYTE_ACTIVATION	0.835589	0.379404	0.57707
BRCA	REACTOME_ANTIVIRAL_MECHANISM_BY_IFN_STIMULATED_GENES	0.834556	0.0201214	0.0951006
BRCA	REACTOME_SIGNALING_BY_NOTCH	0.834401	0.00768892	0.0532314
BRCA	GOBP_MITOTIC_NUCLEAR_MEMBRANE_DISASSEMBLY	0.83339	0.000179391	0.00782259
BRCA	GOBP_REPLICATION_FORK_PROTECTION	0.83269	0.00131996	0.0194502
BRCA	GOBP_KYNURENINE_METABOLIC_PROCESS	0.832366	0.00131996	0.0194502
BRCA	REACTOME_TP53_REGULATES_TRANSCRIPTION_OF_GENES_INVOLVED_IN_G1_CELL_CYCLE_ARREST	0.831184	0.00124366	0.018904
BRCA	GOBP_REGULATION_OF_DNA_REPAIR	0.83099	0.0461415	0.157292
BRCA	GOBP_NUCLEOSIDE_PHOSPHATE_BIOSYNTHETIC_PROCESS	0.830299	0.031737	0.124582
BRCA	REACTOME_TCF_DEPENDENT_SIGNALING_IN_RESPONSE_TO_WNT	0.824907	0.0056429	0.0439262
BRCA	GOBP_POSITIVE_REGULATION_OF_ESTABLISHMENT_OF_PROTEIN_LOCALIZATION_TO_TELOMERE	0.824252	0.0097158	0.0619254
BRCA	KEGG_ALLOGRAFT_REJECTION	0.822609	0.209664	0.403945
BRCA	GOBP_NUCLEOBASE_CONTAINING_SMALL_MOLECULE_METABOLIC_PROCESS	0.822518	0.0326526	0.126987
BRCA	GOBP_RIBONUCLEOSIDE_MONOPHOSPHATE_METABOLIC_PROCESS	0.82185	0.000286818	0.00940158
BRCA	REACTOME_DNA_REPLICATION_INITIATION	0.82027	0.00121915	0.0186491
BRCA	REACTOME_INITIATION_OF_NUCLEAR_ENVELOPE_NE_REFORMATION	0.820205	0.00160656	0.0216538
BRCA	REACTOME_SIGNALING_BY_WNT	0.819304	0.00284475	0.0295419
BRCA	GOBP_REGULATION_OF_ESTABLISHMENT_OF_PROTEIN_LOCALIZATION_TO_CHROMOSOME	0.819102	0.0105477	0.064868
BRCA	REACTOME_RNA_POLYMERASE_I_PROMOTER_ESCAPE	0.818657	0.142923	0.317801
BRCA	REACTOME_AUF1_HNRNP_D0_BINDS_AND_DESTABILIZES_MRNA	0.818168	0.0244416	0.106629
BRCA	GOBP_LYMPHOCYTE_MEDIATED_IMMUNITY	0.815445	0.440767	0.629751
BRCA	GOBP_REGULATION_OF_DOUBLE_STRAND_BREAK_REPAIR	0.815034	0.0295437	0.119477
BRCA	GOBP_NUCLEOSIDE_MONOPHOSPHATE_BIOSYNTHETIC_PROCESS	0.814804	0.00151508	0.0208881
BRCA	GOBP_TRYPTOPHAN_CATABOLIC_PROCESS_TO_KYNURENINE	0.814663	0.000938563	0.0162387
BRCA	GOBP_DNA_ENDOREDUPLICATION	0.814014	0.00110314	0.0177478
BRCA	KEGG_PYRIMIDINE_METABOLISM	0.812433	0.0386346	0.140129
BRCA	GOBP_POSITIVE_REGULATION_OF_LEUKOCYTE_MEDIATED_IMMUNITY	0.812275	0.180301	0.367816
BRCA	REACTOME_SUMOYLATION_OF_RNA_BINDING_PROTEINS	0.812024	0.00987734	0.062255
BRCA	REACTOME_NEGATIVE_REGULATION_OF_NOTCH4_SIGNALING	0.811183	0.0381028	0.138984
BRCA	GOBP_NUCLEOBASE_TRANSPORT	0.810695	2.30164e-06	0.000938273
BRCA	REACTOME_SUMOYLATION_OF_DNA_DAMAGE_RESPONSE_AND_REPAIR_PROTEINS	0.809196	0.0201214	0.0951006
BRCA	REACTOME_NEGATIVE_EPIGENETIC_REGULATION_OF_RRNA_EXPRESSION	0.808843	0.111799	0.272831
BRCA	REACTOME_RECRUITMENT_OF_MITOTIC_CENTROSOME_PROTEINS_AND_COMPLEXES	0.807579	0.0178078	0.0884152
BRCA	REACTOME_PCP_CE_PATHWAY	0.807347	0.0150086	0.0796024
BRCA	GOBP_POSITIVE_REGULATION_OF_MITOTIC_CELL_CYCLE	0.806083	0.0157307	0.0821217
BRCA	REACTOME_MITOCHONDRIAL_TRNA_AMINOACYLATION	0.805359	0.0110767	0.0665916
BRCA	REACTOME_HDR_THROUGH_SINGLE_STRAND_ANNEALING_SSA	0.804437	0.0355363	0.133775
BRCA	GOBP_TELOMERE_MAINTENANCE_VIA_TELOMERE_LENGTHENING	0.804358	0.031737	0.124582
BRCA	GOBP_POSITIVE_REGULATION_OF_IMMUNE_RESPONSE	0.802143	0.482288	0.663783
BRCA	GOBP_CHROMATIN_REMODELING	0.799987	0.0665358	0.19687
BRCA	GOBP_RIBOSOMAL_LARGE_SUBUNIT_BIOGENESIS	0.799871	0.189729	0.378554
BRCA	GOBP_POSITIVE_REGULATION_OF_ADAPTIVE_IMMUNE_RESPONSE	0.799531	0.147638	0.324541
BRCA	KEGG_NATURAL_KILLER_CELL_MEDIATED_CYTOTOXICITY	0.795605	0.144482	0.320306
BRCA	GOBP_NLS_BEARING_PROTEIN_IMPORT_INTO_NUCLEUS	0.793238	0.0223568	0.100867
BRCA	GOBP_INTERLEUKIN_17_PRODUCTION	0.793112	0.0995477	0.253996
BRCA	REACTOME_PCNA_DEPENDENT_LONG_PATCH_BASE_EXCISION_REPAIR	0.791873	0.0124038	0.0710251
BRCA	GOBP_NATURAL_KILLER_CELL_MEDIATED_IMMUNITY	0.790895	0.233298	0.430707
BRCA	GOBP_CELLULAR_METABOLIC_COMPOUND_SALVAGE	0.790874	0.000847581	0.0154407
BRCA	GOBP_NEGATIVE_REGULATION_OF_CELL_CYCLE_G2_M_PHASE_TRANSITION	0.788461	0.0083646	0.0560568
BRCA	GOBP_SIGNAL_TRANSDUCTION_IN_RESPONSE_TO_DNA_DAMAGE	0.787968	0.0431202	0.149856
BRCA	REACTOME_NUCLEOTIDE_BIOSYNTHESIS	0.786594	0.00038924	0.0108728
BRCA	REACTOME_RNA_POLYMERASE_I_TRANSCRIPTION	0.785395	0.122433	0.28848
BRCA	GOBP_DEFENSE_RESPONSE_TO_BACTERIUM	0.784307	0.0616322	0.188137
BRCA	REACTOME_ATF4_ACTIVATES_GENES_IN_RESPONSE_TO_ENDOPLASMIC_RETICULUM_STRESS	0.781286	0.000901136	0.0158183
BRCA	GOBP_SPERMIDINE_METABOLIC_PROCESS	0.780609	0.0136514	0.0750048
BRCA	REACTOME_FORMATION_OF_TUBULIN_FOLDING_INTERMEDIATES_BY_CCT_TRIC	0.780149	0.00694293	0.0501191
BRCA	REACTOME_CELLULAR_RESPONSE_TO_HYPOXIA	0.77958	0.0207393	0.0967398
BRCA	KEGG_GALACTOSE_METABOLISM	0.779144	0.000977427	0.0164102
BRCA	GOBP_POSITIVE_REGULATION_OF_T_CELL_MEDIATED_CYTOTOXICITY	0.778889	0.0744898	0.212636
BRCA	REACTOME_GLUCOSE_METABOLISM	0.778584	0.00249573	0.0277409
BRCA	GOBP_POSITIVE_REGULATION_OF_DNA_REPLICATION	0.778146	0.0028981	0.0299346
BRCA	REACTOME_CHOLESTEROL_BIOSYNTHESIS	0.77808	0.12947	0.298207
BRCA	GOBP_RESPONSE_TO_CISPLATIN	0.777999	5.0431e-05	0.00441821
BRCA	GOBP_REGULATION_OF_IMMUNE_RESPONSE	0.777502	0.57521	0.736945
BRCA	GOBP_REGULATION_OF_SISTER_CHROMATID_COHESION	0.777404	0.00594549	0.045151
BRCA	GOBP_TYPE_I_INTERFERON_PRODUCTION	0.777364	0.0437107	0.151308
BRCA	GOBP_RESPONSE_TO_PEPTIDOGLYCAN	0.776713	0.00516935	0.0417577
BRCA	GOBP_KERATINOCYTE_DIFFERENTIATION	0.776056	0.0147744	0.078969
BRCA	REACTOME_PHOSPHORYLATION_OF_THE_APC_C	0.7755	0.00101778	0.0168239
BRCA	GOBP_REGULATION_OF_DOUBLE_STRAND_BREAK_REPAIR_VIA_HOMOLOGOUS_RECOMBINATION	0.774	0.0178078	0.0884152
BRCA	REACTOME_CARBOXYTERMINAL_POST_TRANSLATIONAL_MODIFICATIONS_OF_TUBULIN	0.773915	0.0157307	0.0821217
BRCA	GOBP_MEIOTIC_CHROMOSOME_SEPARATION	0.772873	0.000525082	0.0123942
BRCA	GOBP_NEGATIVE_REGULATION_OF_RESPONSE_TO_BIOTIC_STIMULUS	0.772101	0.0938368	0.244937
BRCA	GOBP_REGULATION_OF_TRANSLATIONAL_FIDELITY	0.772061	0.00594549	0.045151
BRCA	GOBP_POSITIVE_REGULATION_OF_LYMPHOCYTE_MEDIATED_IMMUNITY	0.771608	0.199515	0.391036
BRCA	KEGG_CYSTEINE_AND_METHIONINE_METABOLISM	0.771485	0.000442847	0.0115344
BRCA	GOBP_TOLERANCE_INDUCTION	0.770799	0.0204283	0.0961268
BRCA	REACTOME_TRANSLESION_SYNTHESIS_BY_Y_FAMILY_DNA_POLYMERASES_BYPASSES_LESIONS_ON_DNA_TEMPLATE	0.76746	0.00594549	0.045151
BRCA	HALLMARK_DNA_REPAIR	0.767319	0.0480383	0.161081
BRCA	GOBP_TRNA_CATABOLIC_PROCESS	0.766926	0.00768892	0.0532314
BRCA	KEGG_SPLICEOSOME	0.766687	0.0916274	0.24159
BRCA	REACTOME_PERK_REGULATES_GENE_EXPRESSION	0.76606	0.0027923	0.0292176
BRCA	GOBP_PROLINE_TRANSPORT	0.765619	0.00010814	0.00624036
BRCA	GOBP_MALE_MEIOSIS_I	0.764861	0.000356939	0.0105841
BRCA	REACTOME_REGULATION_OF_PTEN_STABILITY_AND_ACTIVITY	0.764587	0.0237287	0.104513
BRCA	REACTOME_RECOGNITION_OF_DNA_DAMAGE_BY_PCNA_CONTAINING_REPLICATION_COMPLEX	0.762496	0.0105477	0.064868
BRCA	GOBP_REGULATION_OF_INNATE_IMMUNE_RESPONSE	0.762459	0.346409	0.547179
BRCA	REACTOME_SENESCENCE_ASSOCIATED_SECRETORY_PHENOTYPE_SASP	0.76208	0.0744898	0.212636
BRCA	GOBP_STRAND_INVASION	0.761936	0.00473199	0.0395509
BRCA	REACTOME_PKMTS_METHYLATE_HISTONE_LYSINES	0.76131	0.0083646	0.0560568
BRCA	GOBP_ANTIGEN_PROCESSING_AND_PRESENTATION_OF_PEPTIDE_ANTIGEN_VIA_MHC_CLASS_IB	0.760895	0.0408252	0.1455
BRCA	GOBP_ANTIMICROBIAL_HUMORAL_IMMUNE_RESPONSE_MEDIATED_BY_ANTIMICROBIAL_PEPTIDE	0.760673	0.00134633	0.0197784
BRCA	GOBP_INNER_CELL_MASS_CELL_PROLIFERATION	0.758385	0.00157552	0.0214756
BRCA	GOBP_PROTEIN_LOCALIZATION_TO_CHROMATIN	0.758225	0.0437107	0.151308
BRCA	GOBP_ESTABLISHMENT_OF_PROTEIN_LOCALIZATION_TO_CHROMOSOME	0.757047	0.0107215	0.0654357
BRCA	REACTOME_INTERLEUKIN_1_SIGNALING	0.754826	0.0304049	0.121936
BRCA	REACTOME_TRANSCRIPTIONAL_REGULATION_BY_RUNX3	0.754112	0.00955661	0.0613981
BRCA	GOBP_PROTEIN_LOCALIZATION_TO_NUCLEAR_BODY	0.754039	0.00743263	0.0521692
BRCA	REACTOME_TCR_SIGNALING	0.753699	0.0616322	0.188137
BRCA	GOBP_NUCLEAR_TRANSCRIBED_MRNA_CATABOLIC_PROCESS	0.753519	0.0534194	0.172637
BRCA	REACTOME_PENTOSE_PHOSPHATE_PATHWAY	0.753394	0.000280566	0.00940158
BRCA	GOBP_DNA_METHYLATION	0.751206	0.00126863	0.0190136
BRCA	GOBP_REGULATION_OF_CD40_SIGNALING_PATHWAY	0.750252	0.000127241	0.00677471
BRCA	REACTOME_RNA_POLYMERASE_II_TRANSCRIPTION	0.749957	0.475223	0.658385
BRCA	GOBP_NEGATIVE_REGULATION_OF_MEIOTIC_CELL_CYCLE	0.749103	0.00170311	0.0222397
BRCA	GOBP_T_CELL_MEDIATED_CYTOTOXICITY	0.748669	0.180301	0.367816
BRCA	REACTOME_FORMATION_OF_THE_BETA_CATENIN_TCF_TRANSACTIVATING_COMPLEX	0.748556	0.0656969	0.195347
BRCA	GOBP_POSITIVE_REGULATION_OF_IMMUNE_SYSTEM_PROCESS	0.748037	0.555967	0.722765
BRCA	GOBP_DE_NOVO_NAD_BIOSYNTHETIC_PROCESS	0.745584	0.00335888	0.0323049
BRCA	GOBP_MRNA_CATABOLIC_PROCESS	0.745032	0.0304049	0.121936
BRCA	GOBP_PROTEIN_LOCALIZATION_TO_CHROMOSOME_TELOMERIC_REGION	0.744225	0.0159781	0.0830534
BRCA	GOBP_AMP_SALVAGE	0.743348	7.25704e-06	0.00175187
BRCA	GOBP_NUCLEAR_TRANSPORT	0.742585	0.0883917	0.235573
BRCA	GOBP_NEGATIVE_REGULATION_OF_CYTOKINESIS	0.742122	0.00284475	0.0295419
BRCA	REACTOME_RESOLUTION_OF_ABASIC_SITES_AP_SITES	0.74042	0.031737	0.124582
BRCA	GOBP_REGULATION_OF_CYCLIN_DEPENDENT_PROTEIN_KINASE_ACTIVITY	0.739452	0.00259122	0.0281529
BRCA	REACTOME_REGULATION_OF_MRNA_STABILITY_BY_PROTEINS_THAT_BIND_AU_RICH_ELEMENTS	0.738476	0.0230339	0.102672
BRCA	GOBP_POSITIVE_REGULATION_OF_T_HELPER_1_TYPE_IMMUNE_RESPONSE	0.73766	0.0443081	0.152881
BRCA	GOBP_NEGATIVE_REGULATION_OF_DOUBLE_STRAND_BREAK_REPAIR_VIA_HOMOLOGOUS_RECOMBINATION	0.737565	0.00516935	0.0417577
BRCA	GOBP_RESOLUTION_OF_RECOMBINATION_INTERMEDIATES	0.736381	0.000433459	0.0114759
BRCA	GOBP_REGULATION_OF_T_CELL_MEDIATED_CYTOTOXICITY	0.735626	0.141377	0.315455
BRCA	GOBP_ISOPRENOID_BIOSYNTHETIC_PROCESS	0.735486	0.0128079	0.0724781
BRCA	GOBP_NUCLEAR_TRANSCRIBED_MRNA_CATABOLIC_PROCESS_EXONUCLEOLYTIC_3_5	0.734238	0.00554517	0.0436949
BRCA	GOBP_POSITIVE_REGULATION_OF_CD4_POSITIVE_ALPHA_BETA_T_CELL_DIFFERENTIATION	0.732573	0.0699801	0.203807
BRCA	GOBP_MEIOTIC_SPINDLE_ORGANIZATION	0.731867	0.00659489	0.0485152
BRCA	KEGG_ONE_CARBON_POOL_BY_FOLATE	0.731195	0.000595869	0.0130806
BRCA	GOBP_PROTEIN_LOCALIZATION_TO_CENP_A_CONTAINING_CHROMATIN	0.730997	0.015246	0.0805512
BRCA	GOBP_NEGATIVE_REGULATION_OF_LYMPHOCYTE_ACTIVATION	0.730094	0.211738	0.406803
BRCA	GOBP_SNRNA_METABOLIC_PROCESS	0.729313	0.0210544	0.0978308
BRCA	KEGG_GRAFT_VERSUS_HOST_DISEASE	0.729306	0.253993	0.4532
BRCA	KEGG_ANTIGEN_PROCESSING_AND_PRESENTATION	0.72865	0.199515	0.391036
BRCA	REACTOME_BETA_CATENIN_INDEPENDENT_WNT_SIGNALING	0.728573	0.0180836	0.089233
BRCA	GOBP_REGULATION_OF_ANAPHASE_PROMOTING_COMPLEX_DEPENDENT_CATABOLIC_PROCESS	0.727225	0.000327159	0.0101653
BRCA	GOBP_CELLULAR_RESPONSE_TO_STRESS	0.726606	0.144482	0.320306
BRCA	GOBP_TELOMERIC_D_LOOP_DISASSEMBLY	0.726414	0.00481669	0.0397758
BRCA	GOBP_SPLICEOSOMAL_SNRNP_ASSEMBLY	0.725592	0.0326526	0.126987
BRCA	GOBP_NEGATIVE_REGULATION_OF_CELL_CYCLE_CHECKPOINT	0.722487	0.000977427	0.0164102
BRCA	GOBP_NUCLEAR_PORE_ORGANIZATION	0.72218	0.0592949	0.183975
BRCA	REACTOME_COLLAGEN_FORMATION	0.721828	0.430716	0.621751
BRCA	REACTOME_FORMATION_OF_THE_CORNIFIED_ENVELOPE	0.721759	0.0282914	0.116415
BRCA	GOBP_RRNA_3_END_PROCESSING	0.720884	0.00235851	0.0268664
BRCA	GOBP_NUCLEOLAR_LARGE_RRNA_TRANSCRIPTION_BY_RNA_POLYMERASE_I	0.720017	0.00939976	0.0606735
BRCA	GOBP_REGULATION_OF_MEIOTIC_CELL_CYCLE_PHASE_TRANSITION	0.718738	0.000415236	0.0112405
BRCA	GOBP_5_PHOSPHORIBOSE_1_DIPHOSPHATE_METABOLIC_PROCESS	0.718234	9.84744e-05	0.00600631
BRCA	REACTOME_TRNA_MODIFICATION_IN_THE_MITOCHONDRION	0.717936	0.00432841	0.0378177
BRCA	GOBP_REGULATION_OF_DNA_BIOSYNTHETIC_PROCESS	0.717289	0.0299716	0.120701
BRCA	GOBP_TRNA_THREONYLCARBAMOYLADENOSINE_METABOLIC_PROCESS	0.717281	0.00604955	0.0457251
BRCA	GOBP_RESPONSE_TO_CAMPTOTHECIN	0.716935	5.54856e-06	0.00152594
BRCA	GOBP_LEUKOCYTE_MEDIATED_CYTOTOXICITY	0.716683	0.340612	0.542379
BRCA	GOBP_REGULATION_OF_ADAPTIVE_IMMUNE_RESPONSE	0.716297	0.268481	0.468553
BRCA	GOBP_REGULATORY_NCRNA_3_END_PROCESSING	0.716188	0.00706256	0.050679
BRCA	GOBP_MITOTIC_DNA_INTEGRITY_CHECKPOINT_SIGNALING	0.715843	0.0147744	0.078969
BRCA	GOBP_TOLL_LIKE_RECEPTOR_2_SIGNALING_PATHWAY	0.71553	0.0312875	0.123725
BRCA	GOBP_PURINE_NUCLEOSIDE_MONOPHOSPHATE_BIOSYNTHETIC_PROCESS	0.715491	0.00117145	0.0182085
BRCA	GOBP_NUCLEOTIDE_SALVAGE	0.714597	0.000764837	0.0145667
BRCA	GOBP_T_CELL_MEDIATED_IMMUNITY	0.714466	0.23779	0.435828
BRCA	GOBP_THYMOCYTE_APOPTOTIC_PROCESS	0.714212	0.000415236	0.0112405
BRCA	REACTOME_INHIBITION_OF_THE_PROTEOLYTIC_ACTIVITY_OF_APC_C_REQUIRED_FOR_THE_ONSET_OF_ANAPHASE_BY_MITOTIC_SPINDLE_CHECKPOINT_COMPONENTS	0.714098	0.00323782	0.0317424
BRCA	REACTOME_HDACS_DEACETYLATE_HISTONES	0.712958	0.132371	0.302935
BRCA	GOBP_CD40_SIGNALING_PATHWAY	0.712492	0.0040283	0.0360452
BRCA	GOBP_MISMATCH_REPAIR	0.711991	0.00440654	0.0381887
BRCA	GOBP_TRNA_THIO_MODIFICATION	0.711581	0.00795309	0.0544346
BRCA	GOBP_PIGMENT_BIOSYNTHETIC_PROCESS	0.70933	0.000503284	0.0121863
BRCA	GOBP_PURINE_NUCLEOBASE_TRANSMEMBRANE_TRANSPORT	0.707965	7.59278e-05	0.00538027
BRCA	GOBP_REGULATION_OF_TELOMERE_MAINTENANCE_VIA_TELOMERE_LENGTHENING	0.707766	0.0425365	0.148362
BRCA	GOBP_RIBOSE_PHOSPHATE_BIOSYNTHETIC_PROCESS	0.706798	0.0665358	0.19687
BRCA	GOBP_POSITIVE_REGULATION_OF_BONE_RESORPTION	0.705267	0.000621373	0.0133964
BRCA	HALLMARK_UNFOLDED_PROTEIN_RESPONSE	0.704983	0.00924521	0.0598362
BRCA	GOBP_PURINE_CONTAINING_COMPOUND_METABOLIC_PROCESS	0.702062	0.0600657	0.184996
BRCA	GOBP_REGULATION_OF_OVARIAN_FOLLICLE_DEVELOPMENT	0.701772	0.00822536	0.0553933
BRCA	GOBP_NUCLEOTIDE_BINDING_OLIGOMERIZATION_DOMAIN_CONTAINING_2_SIGNALING_PATHWAY	0.701403	0.0019495	0.0240247
BRCA	GOBP_INTERLEUKIN_10_PRODUCTION	0.701259	0.105533	0.263408
BRCA	GOBP_REGULATION_OF_LYMPHOCYTE_ACTIVATION	0.701119	0.414264	0.607835
BRCA	GOBP_POSITIVE_REGULATION_OF_ATTACHMENT_OF_SPINDLE_MICROTUBULES_TO_KINETOCHORE	0.701096	0.00140055	0.020175
BRCA	GOBP_MITOCHONDRIAL_RNA_PROCESSING	0.700944	0.0251731	0.108737
BRCA	GOBP_AMINO_ACID_METABOLIC_PROCESS	0.700558	0.048685	0.162289
BRCA	GOBP_NUCLEOSOME_ORGANIZATION	0.700338	0.100723	0.255842
BRCA	GOBP_REGULATION_OF_T_CELL_MEDIATED_IMMUNITY	0.699943	0.180301	0.367816
BRCA	GOBP_REGULATION_OF_SPINDLE_ORGANIZATION	0.699638	0.0195197	0.0936343
BRCA	REACTOME_TELOMERE_EXTENSION_BY_TELOMERASE	0.699065	0.00323782	0.0317424
BRCA	REACTOME_FCGR_ACTIVATION	0.698472	0.0431202	0.149856
BRCA	REACTOME_PROCESSIVE_SYNTHESIS_ON_THE_C_STRAND_OF_THE_TELOMERE	0.69846	0.0150086	0.0796024
BRCA	REACTOME_CHEMOKINE_RECEPTORS_BIND_CHEMOKINES	0.698006	0.117021	0.280391
BRCA	GOBP_ACUTE_PHASE_RESPONSE	0.697335	0.0295437	0.119477
BRCA	REACTOME_VIRAL_MESSENGER_RNA_SYNTHESIS	0.696423	0.0295437	0.119477
BRCA	GOBP_EPHRIN_RECEPTOR_SIGNALING_PATHWAY	0.696311	0.00659489	0.0485152
BRCA	REACTOME_RMTS_METHYLATE_HISTONE_ARGININES	0.696166	0.0673835	0.198282
BRCA	REACTOME_RUNX1_REGULATES_GENES_INVOLVED_IN_MEGAKARYOCYTE_DIFFERENTIATION_AND_PLATELET_FUNCTION	0.695202	0.111799	0.272831
BRCA	GOBP_REGULATION_OF_T_HELPER_1_TYPE_IMMUNE_RESPONSE	0.695082	0.106763	0.265379
BRCA	KEGG_TERPENOID_BACKBONE_BIOSYNTHESIS	0.694981	0.0534194	0.172637
BRCA	REACTOME_DOWNSTREAM_SIGNALING_EVENTS_OF_B_CELL_RECEPTOR_BCR	0.694715	0.0386346	0.140129
BRCA	GOBP_SERINE_FAMILY_AMINO_ACID_METABOLIC_PROCESS	0.694084	0.000327159	0.0101653
BRCA	REACTOME_MAPK6_MAPK4_SIGNALING	0.694018	0.0164832	0.0844491
BRCA	REACTOME_CELLULAR_RESPONSES_TO_STIMULI	0.69396	0.0949575	0.247125
BRCA	GOBP_PYRIMIDINE_NUCLEOBASE_BIOSYNTHETIC_PROCESS	0.693455	1.22989e-05	0.00226753
BRCA	REACTOME_REGULATION_OF_RAS_BY_GAPS	0.692632	0.0237287	0.104513
BRCA	REACTOME_TRANSCRIPTIONAL_REGULATION_BY_E2F6	0.690613	0.0230339	0.102672
BRCA	GOBP_DTTP_METABOLIC_PROCESS	0.689105	0.0001638	0.00751688
BRCA	REACTOME_APC_CDC20_MEDIATED_DEGRADATION_OF_NEK2A	0.688717	0.00924521	0.0598362
BRCA	HALLMARK_CHOLESTEROL_HOMEOSTASIS	0.688629	0.0282914	0.116415
BRCA	GOBP_CENTROSOME_DUPLICATION	0.68818	0.0159781	0.0830534
BRCA	GOBP_PENTOSE_METABOLIC_PROCESS	0.687955	8.75378e-05	0.00581794
BRCA	GOBP_DOUBLE_STRAND_BREAK_REPAIR_VIA_SYNTHESIS_DEPENDENT_STRAND_ANNEALING	0.685328	0.00227091	0.0261779
BRCA	GOBP_NUCLEAR_NCRNA_SURVEILLANCE	0.685073	0.0108978	0.0660933
BRCA	GOBP_REGULATION_OF_LYMPHOCYTE_CHEMOTAXIS	0.684344	0.0577779	0.180722
BRCA	GOBP_PURINE_RIBONUCLEOTIDE_SALVAGE	0.684022	0.000313156	0.00989471
BRCA	REACTOME_RESPONSE_OF_EIF2AK1_HRI_TO_HEME_DEFICIENCY	0.683784	0.00795309	0.0544346
BRCA	REACTOME_KERATINIZATION	0.683645	0.0223568	0.100867
BRCA	REACTOME_DISEASES_OF_MITOTIC_CELL_CYCLE	0.682181	0.0143158	0.0774628
BRCA	GOBP_CELL_KILLING	0.681253	0.299132	0.502219
BRCA	REACTOME_TRANSCRIPTIONAL_REGULATION_OF_GRANULOPOIESIS	0.680894	0.0916274	0.24159
BRCA	GOBP_POSITIVE_REGULATION_OF_GLIAL_CELL_PROLIFERATION	0.680602	0.00103852	0.0170498
BRCA	GOBP_CD4_POSITIVE_CD25_POSITIVE_ALPHA_BETA_REGULATORY_T_CELL_DIFFERENTIATION	0.679582	0.0665358	0.19687
BRCA	GOBP_AEROBIC_RESPIRATION	0.678886	0.111799	0.272831
BRCA	GOBP_C_5_METHYLATION_OF_CYTOSINE	0.676798	4.80326e-05	0.0042467
BRCA	GOBP_REGULATION_OF_LEUKOCYTE_MEDIATED_IMMUNITY	0.676636	0.346409	0.547179
BRCA	GOBP_PYRIMIDINE_NUCLEOSIDE_TRIPHOSPHATE_BIOSYNTHETIC_PROCESS	0.676633	0.00730739	0.0517043
BRCA	GOBP_TELOMERIC_LOOP_DISASSEMBLY	0.675149	0.0201214	0.0951006
BRCA	GOBP_AROMATIC_AMINO_ACID_TRANSPORT	0.674616	9.17671e-05	0.00581815
BRCA	REACTOME_MITOCHONDRIAL_TRANSLATION	0.673723	0.205561	0.398749
BRCA	GOBP_GLYCOLYTIC_PROCESS_THROUGH_FRUCTOSE_6_PHOSPHATE	0.672339	0.00202568	0.0245553
BRCA	GOBP_REGULATION_OF_LYMPHOCYTE_MEDIATED_IMMUNITY	0.672273	0.382496	0.579305
BRCA	GOBP_T_CELL_ACTIVATION	0.671993	0.461266	0.64639
BRCA	REACTOME_ANCHORING_OF_THE_BASAL_BODY_TO_THE_PLASMA_MEMBRANE	0.671102	0.0608448	0.18662
BRCA	GOBP_DNA_DEAMINATION	0.670914	0.0192248	0.0930533
BRCA	GOBP_FEMALE_GAMETE_GENERATION	0.669637	0.00464865	0.0391943
BRCA	GOBP_NUCLEOSIDE_MONOPHOSPHATE_METABOLIC_PROCESS	0.668935	0.0080882	0.0547758
BRCA	GOBP_HISTONE_H3_K27_TRIMETHYLATION	0.668904	3.15863e-05	0.0035395
BRCA	GOBP_POSITIVE_REGULATION_OF_NATURAL_KILLER_CELL_CHEMOTAXIS	0.668784	0.0259234	0.110737
BRCA	GOBP_GMP_METABOLIC_PROCESS	0.668248	0.000286818	0.00940158
BRCA	REACTOME_TRANSCRIPTIONAL_REGULATION_BY_RUNX2	0.667458	0.00507906	0.0412706
BRCA	GOBP_NEGATIVE_REGULATION_OF_REGULATORY_T_CELL_DIFFERENTIATION	0.66733	0.0116292	0.0685027
BRCA	GOBP_TRNA_AMINOACYLATION_FOR_MITOCHONDRIAL_PROTEIN_TRANSLATION	0.666511	0.0124038	0.0710251
BRCA	GOBP_IMP_BIOSYNTHETIC_PROCESS	0.66613	0.00367977	0.0339349
BRCA	GOBP_CELL_CYCLE_G1_S_PHASE_TRANSITION	0.666035	0.0312875	0.123725
BRCA	REACTOME_INTERFERON_GAMMA_SIGNALING	0.665851	0.334878	0.536707
BRCA	GOBP_POLYAMINE_METABOLIC_PROCESS	0.665551	0.015246	0.0805512
BRCA	GOBP_POLYADENYLATION_DEPENDENT_RNA_CATABOLIC_PROCESS	0.665353	0.0213736	0.0983656
BRCA	REACTOME_GAP_JUNCTION_ASSEMBLY	0.664278	0.00626261	0.0468578
BRCA	GOBP_NUCLEAR_MRNA_SURVEILLANCE	0.663993	0.0112582	0.0671799
BRCA	GOBP_REGULATION_OF_THYMOCYTE_APOPTOTIC_PROCESS	0.663374	0.000634503	0.0135581
BRCA	GOBP_PYRIDINE_CONTAINING_COMPOUND_METABOLIC_PROCESS	0.66196	0.0136514	0.0750048
BRCA	GOBP_U4_SNRNA_3_END_PROCESSING	0.661035	0.0136514	0.0750048
BRCA	REACTOME_DISORDERS_OF_TRANSMEMBRANE_TRANSPORTERS	0.660475	0.0210544	0.0978308
BRCA	REACTOME_DEGRADATION_OF_GLI1_BY_THE_PROTEASOME	0.659986	0.0616322	0.188137
BRCA	REACTOME_THE_RETINOID_CYCLE_IN_CONES_DAYLIGHT_VISION	0.659588	0.00670912	0.0491679
BRCA	REACTOME_IMMUNOREGULATORY_INTERACTIONS_BETWEEN_A_LYMPHOID_AND_A_NON_LYMPHOID_CELL	0.658936	0.291259	0.493645
BRCA	GOBP_RIBONUCLEOSIDE_METABOLIC_PROCESS	0.656421	0.0021863	0.0256007
BRCA	REACTOME_TRANSLESION_SYNTHESIS_BY_POLH	0.656028	0.00909293	0.0592886
BRCA	GOBP_ANTIGEN_PROCESSING_AND_PRESENTATION_OF_ENDOGENOUS_PEPTIDE_ANTIGEN	0.656008	0.122433	0.28848
BRCA	REACTOME_MISMATCH_REPAIR	0.655379	0.013436	0.0745441
BRCA	GOBP_SERINE_FAMILY_AMINO_ACID_BIOSYNTHETIC_PROCESS	0.655298	0.00114826	0.0180813
BRCA	GOBP_REGULATION_OF_TELOMERASE_ACTIVITY	0.654731	0.0140912	0.0765485
BRCA	KEGG_GLYCOSPHINGOLIPID_BIOSYNTHESIS_LACTO_AND_NEOLACTO_SERIES	0.654007	0.00163817	0.0217753
BRCA	KEGG_RNA_POLYMERASE	0.653821	0.0792342	0.220306
BRCA	REACTOME_APC_C_CDC20_MEDIATED_DEGRADATION_OF_CYCLIN_B	0.653712	0.0075598	0.0527544
BRCA	GOBP_INTERMEDIATE_FILAMENT_ORGANIZATION	0.652024	0.0577779	0.180722
BRCA	REACTOME_DECTIN_1_MEDIATED_NONCANONICAL_NF_KB_SIGNALING	0.651716	0.0708636	0.205387
BRCA	GOBP_SCARNA_LOCALIZATION_TO_CAJAL_BODY	0.651385	0.00259122	0.0281529
BRCA	GOBP_POSITIVE_REGULATION_OF_T_CELL_MEDIATED_IMMUNITY	0.650711	0.122433	0.28848
BRCA	REACTOME_TRANSPORT_OF_CONNEXONS_TO_THE_PLASMA_MEMBRANE	0.649692	0.0216971	0.0992853
BRCA	REACTOME_INTERLEUKIN_1_FAMILY_SIGNALING	0.648718	0.0648668	0.194077
BRCA	REACTOME_DEFECTIVE_CFTR_CAUSES_CYSTIC_FIBROSIS	0.648546	0.0821969	0.225486
BRCA	GOBP_POSITIVE_REGULATION_OF_RESPONSE_TO_BIOTIC_STIMULUS	0.647873	0.355221	0.555544
BRCA	GOBP_PURINE_NUCLEOTIDE_SALVAGE	0.647831	0.000796991	0.0149138
BRCA	GOBP_DNA_METHYLATION_ON_CYTOSINE	0.647702	0.000406396	0.0111579
BRCA	GOBP_MITOCHONDRIAL_GENOME_MAINTENANCE	0.647664	0.00222824	0.0259029
BRCA	KEGG_PENTOSE_PHOSPHATE_PATHWAY	0.64719	0.00170311	0.0222397
BRCA	GOBP_REGULATION_OF_TRANSCRIPTION_INVOLVED_IN_G1_S_TRANSITION_OF_MITOTIC_CELL_CYCLE	0.645968	0.000364771	0.0106848
BRCA	GOBP_POSITIVE_REGULATION_OF_ALPHA_BETA_T_CELL_DIFFERENTIATION	0.645935	0.110523	0.270814
BRCA	GOBP_INTERLEUKIN_12_PRODUCTION	0.645914	0.195557	0.386423
BRCA	GOBP_MATURATION_OF_LSU_RRNA_FROM_TRICISTRONIC_RRNA_TRANSCRIPT_SSU_RRNA_5_8S_RRNA_LSU_RRNA	0.645831	0.031737	0.124582
BRCA	REACTOME_ACTIVATED_PKN1_STIMULATES_TRANSCRIPTION_OF_AR_ANDROGEN_RECEPTOR_REGULATED_GENES_KLK2_AND_KLK3	0.645158	0.233298	0.430707
BRCA	GOBP_NEGATIVE_REGULATION_OF_T_CELL_MEDIATED_IMMUNITY	0.644817	0.0665358	0.19687
BRCA	GOBP_RNA_SURVEILLANCE	0.64475	0.0263057	0.111678
BRCA	GOBP_L_SERINE_BIOSYNTHETIC_PROCESS	0.644641	0.000171429	0.00761319
BRCA	GOBP_MITOTIC_NUCLEAR_MEMBRANE_ORGANIZATION	0.644572	5.83255e-05	0.00472339
BRCA	KEGG_PATHOGENIC_ESCHERICHIA_COLI_INFECTION	0.644561	0.0226931	0.102003
BRCA	GOBP_INDOLE_CONTAINING_COMPOUND_METABOLIC_PROCESS	0.644429	0.00706256	0.050679
BRCA	KEGG_BASAL_TRANSCRIPTION_FACTORS	0.644411	0.0175357	0.0876965
BRCA	GOBP_RIBOSE_PHOSPHATE_METABOLIC_PROCESS	0.643439	0.0665358	0.19687
BRCA	GOBP_RESPONSE_TO_INTERLEUKIN_12	0.642463	0.000571342	0.0128047
BRCA	GOBP_MITOTIC_RECOMBINATION	0.641214	0.0291211	0.118413
BRCA	GOBP_NADH_REGENERATION	0.641195	0.00329784	0.0321348
BRCA	GOBP_NADP_METABOLIC_PROCESS	0.641184	0.00126863	0.0190136
BRCA	GOBP_REGULATION_OF_REPRODUCTIVE_PROCESS	0.640917	0.000334378	0.0101653
BRCA	GOBP_REGULATION_OF_DEFENSE_RESPONSE	0.640725	0.533299	0.705478
BRCA	GOBP_REGULATION_OF_T_CELL_ACTIVATION	0.640316	0.401374	0.596735
BRCA	REACTOME_TP53_REGULATES_TRANSCRIPTION_OF_SEVERAL_ADDITIONAL_CELL_DEATH_GENES_WHOSE_SPECIFIC_ROLES_IN_P53_DEPENDENT_APOPTOSIS_REMAIN_UNCERTAIN	0.640225	7.41404e-05	0.00537211
BRCA	GOBP_POSITIVE_REGULATION_OF_OSTEOCLAST_DIFFERENTIATION	0.640134	0.00456664	0.0389458
BRCA	GOBP_ADENINE_TRANSPORT	0.639807	8.34932e-05	0.00566636
BRCA	GOBP_REGULATION_OF_CELL_KILLING	0.63971	0.430716	0.621751
BRCA	GOBP_AMP_BIOSYNTHETIC_PROCESS	0.639256	0.00214508	0.0253336
BRCA	GOBP_REGULATION_OF_T_HELPER_1_CELL_DIFFERENTIATION	0.638111	0.00768892	0.0532314
BRCA	GOBP_REGULATION_OF_MRNA_CATABOLIC_PROCESS	0.638091	0.0360375	0.134662
BRCA	REACTOME_FOLDING_OF_ACTIN_BY_CCT_TRIC	0.637682	0.0186466	0.091078
BRCA	GOBP_CELLULAR_RESPONSE_TO_BIOTIC_STIMULUS	0.636648	0.222331	0.418151
BRCA	GOBP_MIRNA_MEDIATED_GENE_SILENCING_BY_MRNA_DESTABILIZATION	0.636459	0.00317879	0.0315489
BRCA	GOBP_IMP_METABOLIC_PROCESS	0.63601	0.000957813	0.0163371
BRCA	GOBP_NEGATIVE_REGULATION_OF_DNA_REPAIR	0.635719	0.0097158	0.0619254
BRCA	REACTOME_HIV_LIFE_CYCLE	0.635454	0.199515	0.391036
BRCA	GOBP_POSITIVE_REGULATION_OF_ALPHA_BETA_T_CELL_ACTIVATION	0.634974	0.258761	0.459072
BRCA	KEGG_PURINE_METABOLISM	0.63481	0.0274821	0.114256
BRCA	GOBP_REGULATION_OF_METAPHASE_PLATE_CONGRESSION	0.634716	0.00694293	0.0501191
BRCA	GOBP_FACULTATIVE_HETEROCHROMATIN_FORMATION	0.634438	0.0112582	0.0671799
BRCA	GOBP_RNA_DESTABILIZATION	0.633634	0.0570316	0.179436
BRCA	GOBP_POSITIVE_REGULATION_OF_INTERLEUKIN_17_PRODUCTION	0.633498	0.118356	0.282676
BRCA	GOBP_OXIDATIVE_PHOSPHORYLATION	0.633204	0.162497	0.344249
BRCA	GOBP_BIOLOGICAL_PHASE	0.632727	0.00367977	0.0339349
BRCA	GOBP_REGULATION_OF_TRANSCRIPTION_OF_NUCLEOLAR_LARGE_RRNA_BY_RNA_POLYMERASE_I	0.632119	0.0164832	0.0844491
BRCA	GOBP_PURINE_NUCLEOSIDE_MONOPHOSPHATE_METABOLIC_PROCESS	0.632066	0.00154502	0.0211798
BRCA	GOBP_U2_TYPE_PRESPLICEOSOME_ASSEMBLY	0.631451	0.0100413	0.0629588
BRCA	GOBP_RIBONUCLEOSIDE_MONOPHOSPHATE_CATABOLIC_PROCESS	0.630949	0.00142841	0.0203032
BRCA	GOBP_RRNA_TRANSCRIPTION	0.630862	0.0673835	0.198282
BRCA	GOBP_REGULATION_OF_CELL_ACTIVATION	0.630663	0.567475	0.73102
BRCA	REACTOME_INHIBITION_OF_DNA_RECOMBINATION_AT_TELOMERE	0.630082	0.213827	0.408941
BRCA	GOBP_POSITIVE_REGULATION_OF_CELL_CYCLE_G2_M_PHASE_TRANSITION	0.629908	0.0419595	0.147309
BRCA	GOBP_IMMUNE_RESPONSE_REGULATING_SIGNALING_PATHWAY	0.627994	0.489409	0.669378
BRCA	REACTOME_GAP_JUNCTION_TRAFFICKING_AND_REGULATION	0.6276	0.00594549	0.045151
BRCA	REACTOME_COLLAGEN_BIOSYNTHESIS_AND_MODIFYING_ENZYMES	0.627483	0.407788	0.602
BRCA	REACTOME_EPHB_MEDIATED_FORWARD_SIGNALING	0.627251	0.0413891	0.146804
BRCA	GOBP_TETRAHYDROFOLATE_METABOLIC_PROCESS	0.626684	0.00924521	0.0598362
BRCA	GOBP_ANTIGEN_PROCESSING_AND_PRESENTATION_OF_PEPTIDE_ANTIGEN	0.625733	0.18403	0.371801
BRCA	GOBP_RNA_TEMPLATED_DNA_BIOSYNTHETIC_PROCESS	0.625545	0.0773078	0.217396
BRCA	GOBP_MATURATION_OF_LSU_RRNA	0.624489	0.118356	0.282676
BRCA	GOBP_RESPONSE_TO_INTERLEUKIN_7	0.623704	0.00367977	0.0339349
BRCA	GOBP_PYRIMIDINE_NUCLEOBASE_TRANSPORT	0.622429	2.85827e-05	0.00340063
BRCA	GOBP_INTERLEUKIN_1_PRODUCTION	0.621145	0.309849	0.512973
BRCA	GOBP_REGULATION_OF_INFLAMMATORY_RESPONSE_TO_ANTIGENIC_STIMULUS	0.621098	0.136817	0.309435
BRCA	GOBP_NUCLEOTIDE_BINDING_DOMAIN_LEUCINE_RICH_REPEAT_CONTAINING_RECEPTOR_SIGNALING_PATHWAY	0.62056	0.0107215	0.0654357
BRCA	GOBP_CRD_MEDIATED_MRNA_STABILIZATION	0.620358	0.0291211	0.118413
BRCA	GOBP_ANTIMICROBIAL_HUMORAL_RESPONSE	0.619441	0.0282914	0.116415
BRCA	KEGG_OOCYTE_MEIOSIS	0.619391	0.0744898	0.212636
BRCA	REACTOME_INTERLEUKIN_12_SIGNALING	0.619383	0.032192	0.125805
BRCA	GOBP_DIPEPTIDE_TRANSMEMBRANE_TRANSPORT	0.618992	0.000595869	0.0130806
BRCA	GOBP_INTERLEUKIN_18_PRODUCTION	0.618587	0.00924521	0.0598362
BRCA	GOBP_REGULATION_OF_VITAMIN_METABOLIC_PROCESS	0.618278	0.0237287	0.104513
BRCA	GOBP_ANTIGEN_PROCESSING_AND_PRESENTATION_OF_PEPTIDE_ANTIGEN_VIA_MHC_CLASS_I	0.618178	0.0960889	0.249061
BRCA	GOBP_OLIGOPEPTIDE_TRANSMEMBRANE_TRANSPORT	0.618167	0.000882945	0.0156414
BRCA	GOBP_CILIUM_DISASSEMBLY	0.618145	0.000492705	0.0120513
BRCA	GOBP_ENDONUCLEOLYTIC_CLEAVAGE_INVOLVED_IN_RRNA_PROCESSING	0.617846	0.0386346	0.140129
BRCA	REACTOME_SEALING_OF_THE_NUCLEAR_ENVELOPE_NE_BY_ESCRT_III	0.617838	0.0145435	0.0782556
BRCA	GOBP_TELOMERASE_RNA_LOCALIZATION	0.617476	0.0431202	0.149856
BRCA	GOBP_DNA_METHYLATION_DEPENDENT_HETEROCHROMATIN_FORMATION	0.61723	0.00240346	0.0270903
BRCA	GOBP_MONONUCLEAR_CELL_DIFFERENTIATION	0.616706	0.385604	0.582821
BRCA	GOBP_PTERIDINE_CONTAINING_COMPOUND_METABOLIC_PROCESS	0.615838	0.00730739	0.0517043
BRCA	GOBP_RNA_MEDIATED_GENE_SILENCING	0.615781	0.0355363	0.133775
BRCA	GOBP_PROTEASOME_ASSEMBLY	0.61523	0.00214508	0.0253336
BRCA	GOBP_NEGATIVE_REGULATION_OF_DNA_DAMAGE_CHECKPOINT	0.614701	0.0024492	0.0274772
BRCA	GOBP_REGULATION_OF_VIRAL_GENOME_REPLICATION	0.614525	0.253993	0.4532
BRCA	GOBP_PURINE_NUCLEOSIDE_BIOSYNTHETIC_PROCESS	0.613965	0.000813534	0.015077
BRCA	GOBP_PYRIMIDINE_DEOXYRIBONUCLEOSIDE_TRIPHOSPHATE_METABOLIC_PROCESS	0.613538	0.00342094	0.0326089
BRCA	GOBP_NUCLEOSIDE_MONOPHOSPHATE_CATABOLIC_PROCESS	0.613364	0.00335888	0.0323049
BRCA	GOBP_PURINE_NUCLEOSIDE_MONOPHOSPHATE_CATABOLIC_PROCESS	0.612778	0.00177041	0.0226279
BRCA	GOBP_POSITIVE_REGULATION_OF_NUCLEAR_DIVISION	0.61133	0.000536308	0.0123942
BRCA	GOBP_TELOMERE_MAINTENANCE_VIA_SEMI_CONSERVATIVE_REPLICATION	0.61128	0.0105477	0.064868
BRCA	GOBP_IMMUNE_RESPONSE_REGULATING_CELL_SURFACE_RECEPTOR_SIGNALING_PATHWAY	0.610989	0.450951	0.638058
BRCA	GOBP_MRNA_PROCESSING	0.610957	0.261168	0.461388
BRCA	GOBP_ANTIGEN_PROCESSING_AND_PRESENTATION_OF_ENDOGENOUS_ANTIGEN	0.610932	0.169453	0.353543
BRCA	REACTOME_RIBAVIRIN_ADME	0.6109	0.00329784	0.0321348
BRCA	REACTOME_ABERRANT_REGULATION_OF_MITOTIC_G1_S_TRANSITION_IN_CANCER_DUE_TO_RB1_DEFECTS	0.609404	0.0150086	0.0796024
BRCA	REACTOME_METABOLISM_OF_NUCLEOTIDES	0.609319	0.0204283	0.0961268
BRCA	REACTOME_APOPTOSIS	0.608919	0.0230339	0.102672
BRCA	GOBP_PURINE_RIBONUCLEOSIDE_SALVAGE	0.608571	0.00694293	0.0501191
BRCA	GOBP_CELLULAR_RESPONSE_TO_VIRUS	0.607918	0.0513453	0.168019
BRCA	GOBP_REGULATION_OF_LEUKOCYTE_MEDIATED_CYTOTOXICITY	0.607163	0.430716	0.621751
BRCA	GOBP_DICARBOXYLIC_ACID_BIOSYNTHETIC_PROCESS	0.607078	0.00473199	0.0395509
BRCA	GOBP_INTRINSIC_APOPTOTIC_SIGNALING_PATHWAY_IN_RESPONSE_TO_OSMOTIC_STRESS	0.606942	0.000424256	0.0113571
BRCA	GOBP_POSITIVE_REGULATION_OF_INTERLEUKIN_1_PRODUCTION	0.606526	0.26359	0.463713
BRCA	REACTOME_METABOLISM_OF_CARBOHYDRATES	0.605762	0.0192248	0.0930533
BRCA	GOBP_POSITIVE_REGULATION_OF_TOLERANCE_INDUCTION	0.604807	0.0138698	0.0759017
BRCA	GOBP_GERMINAL_CENTER_FORMATION	0.60456	0.0107215	0.0654357
BRCA	REACTOME_SIGNALING_BY_THE_B_CELL_RECEPTOR_BCR	0.604164	0.126618	0.295381
BRCA	GOBP_T_CELL_TOLERANCE_INDUCTION	0.603319	0.0164832	0.0844491
BRCA	GOBP_REGULATION_OF_NCRNA_TRANSCRIPTION	0.603012	0.0080882	0.0547758
BRCA	GOBP_POSITIVE_REGULATION_OF_CYTOKINE_PRODUCTION	0.602971	0.537045	0.708293
BRCA	GOBP_NUCLEAR_PORE_COMPLEX_ASSEMBLY	0.60288	0.0449122	0.154358
BRCA	GOBP_QUINOLINATE_METABOLIC_PROCESS	0.6024	0.0100413	0.0629588
BRCA	REACTOME_LINOLEIC_ACID_LA_METABOLISM	0.602027	0.00526108	0.0421455
BRCA	GOBP_HISTONE_DEUBIQUITINATION	0.601664	0.00574218	0.0443765
BRCA	GOBP_RESPONSE_TO_MOLECULE_OF_BACTERIAL_ORIGIN	0.600725	0.401374	0.596735
BRCA	REACTOME_PURINE_RIBONUCLEOSIDE_MONOPHOSPHATE_BIOSYNTHESIS	0.600166	0.00388544	0.0351587
BRCA	GOBP_VENTRICULAR_CARDIAC_MUSCLE_CELL_DEVELOPMENT	0.599714	0.0195197	0.0936343
BRCA	GOBP_CALCIUM_DEPENDENT_CELL_CELL_ADHESION_VIA_PLASMA_MEMBRANE_CELL_ADHESION_MOLECULES	0.599697	0.0773078	0.217396
BRCA	GOBP_AMP_METABOLIC_PROCESS	0.599434	0.00119508	0.0184863
BRCA	GOBP_POSITIVE_REGULATION_OF_IMMUNE_EFFECTOR_PROCESS	0.599122	0.379404	0.57707
BRCA	GOBP_NEGATIVE_REGULATION_OF_INTRINSIC_APOPTOTIC_SIGNALING_PATHWAY_IN_RESPONSE_TO_OSMOTIC_STRESS	0.598424	0.000472165	0.0118496
BRCA	KEGG_TYPE_I_DIABETES_MELLITUS	0.597936	0.307146	0.510428
BRCA	GOBP_NEGATIVE_REGULATION_OF_TRIGLYCERIDE_BIOSYNTHETIC_PROCESS	0.597732	0.013436	0.0745441
BRCA	GOBP_POLYADENYLATION_DEPENDENT_SNORNA_3_END_PROCESSING	0.596936	0.00782	0.0539451
BRCA	GOBP_TETRAHYDROFOLATE_INTERCONVERSION	0.596743	0.0040283	0.0360452
BRCA	GOBP_PROTEIN_LOCALIZATION_TO_NUCLEAR_ENVELOPE	0.596361	0.0102076	0.0637943
BRCA	GOBP_POSITIVE_REGULATION_OF_SISTER_CHROMATID_COHESION	0.595846	0.0130144	0.0731308
BRCA	REACTOME_THE_CITRIC_ACID_TCA_CYCLE_AND_RESPIRATORY_ELECTRON_TRANSPORT	0.595563	0.157424	0.337582
BRCA	KEGG_P53_SIGNALING_PATHWAY	0.595123	0.00694293	0.0501191
BRCA	KEGG_BASE_EXCISION_REPAIR	0.595062	0.0455234	0.156013
BRCA	GOBP_PROTEIN_MODIFICATION_BY_SMALL_PROTEIN_REMOVAL	0.59389	0.0608448	0.18662
BRCA	GOBP_DEFENSE_RESPONSE	0.593854	0.622632	0.770653
BRCA	GOBP_G_QUADRUPLEX_DNA_UNWINDING	0.593694	0.0402679	0.144207
BRCA	GOBP_MITOCHONDRIAL_TRANSCRIPTION	0.593316	0.0195197	0.0936343
BRCA	GOBP_DE_NOVO_CENTRIOLE_ASSEMBLY	0.592614	0.00160656	0.0216538
BRCA	GOBP_FORMATION_OF_EXTRACHROMOSOMAL_CIRCULAR_DNA	0.592303	0.0201214	0.0951006
BRCA	GOBP_SKIN_DEVELOPMENT	0.592173	0.205561	0.398749
BRCA	GOBP_T_HELPER_1_TYPE_IMMUNE_RESPONSE	0.591733	0.231074	0.428078
BRCA	GOBP_REGULATION_OF_MITOTIC_CYTOKINESIS	0.5917	0.00682513	0.0496781
BRCA	GOBP_OLIGOPEPTIDE_IMPORT_ACROSS_PLASMA_MEMBRANE	0.591237	0.000514076	0.0122627
BRCA	KEGG_CYTOKINE_CYTOKINE_RECEPTOR_INTERACTION	0.59073	0.522143	0.697324
BRCA	GOBP_REGULATION_OF_VITAMIN_D_BIOSYNTHETIC_PROCESS	0.590665	0.0147744	0.078969
BRCA	GOBP_CENTROMERIC_SISTER_CHROMATID_COHESION	0.590338	0.000997413	0.0166011
BRCA	GOBP_MIDBRAIN_HINDBRAIN_BOUNDARY_DEVELOPMENT	0.590338	0.000847581	0.0154407
BRCA	GOBP_SOMATIC_DIVERSIFICATION_OF_IMMUNE_RECEPTORS	0.589426	0.0632324	0.190786
BRCA	GOBP_NEGATIVE_REGULATION_OF_TELOMERASE_ACTIVITY	0.588973	0.00254307	0.0280086
BRCA	REACTOME_NONHOMOLOGOUS_END_JOINING_NHEJ	0.588867	0.128038	0.296967
BRCA	GOBP_NUCLEOSIDE_METABOLIC_PROCESS	0.588703	0.013436	0.0745441
BRCA	GOBP_NEGATIVE_REGULATION_OF_VIRAL_GENOME_REPLICATION	0.588619	0.440767	0.629751
BRCA	GOBP_LEUKOCYTE_MEDIATED_IMMUNITY	0.58788	0.50382	0.681065
BRCA	REACTOME_DEGRADATION_OF_BETA_CATENIN_BY_THE_DESTRUCTION_COMPLEX	0.587548	0.0585323	0.182372
BRCA	GOBP_REGULATION_OF_NATURAL_KILLER_CELL_CHEMOTAXIS	0.587421	0.0873339	0.233918
BRCA	KEGG_INTESTINAL_IMMUNE_NETWORK_FOR_IGA_PRODUCTION	0.587368	0.312567	0.515878
BRCA	GOBP_PYRIMIDINE_NUCLEOSIDE_DIPHOSPHATE_BIOSYNTHETIC_PROCESS	0.587209	0.000675457	0.0138497
BRCA	GOBP_CELLULAR_RESPONSE_TO_PEPTIDOGLYCAN	0.587033	0.00864943	0.0573277
BRCA	GOBP_REGULATION_OF_CD4_POSITIVE_ALPHA_BETA_T_CELL_DIFFERENTIATION	0.586979	0.152471	0.330789
BRCA	GOBP_SYNAPTONEMAL_COMPLEX_ORGANIZATION	0.585535	0.00126863	0.0190136
BRCA	REACTOME_INTERLEUKIN_10_SIGNALING	0.585535	0.207605	0.40094
BRCA	GOBP_POSITIVE_REGULATION_OF_CD4_POSITIVE_ALPHA_BETA_T_CELL_ACTIVATION	0.584915	0.207605	0.40094
BRCA	GOBP_REGULATION_OF_MITOCHONDRIAL_GENE_EXPRESSION	0.584747	0.0130144	0.0731308
BRCA	GOBP_XMP_METABOLIC_PROCESS	0.584384	0.0097158	0.0619254
BRCA	GOBP_NUCLEOSIDE_CATABOLIC_PROCESS	0.582705	0.0105477	0.064868
BRCA	GOBP_REGULATION_OF_XENOPHAGY	0.580507	0.000865095	0.015525
BRCA	REACTOME_CELLULAR_RESPONSE_TO_CHEMICAL_STRESS	0.580265	0.0570316	0.179436
BRCA	GOBP_POSITIVE_REGULATION_OF_METAPHASE_ANAPHASE_TRANSITION_OF_CELL_CYCLE	0.580134	0.00526108	0.0421455
BRCA	GOBP_REGULATION_OF_DNA_DAMAGE_CHECKPOINT	0.580009	0.0335907	0.128867
BRCA	GOBP_OOGENESIS	0.579401	0.00432841	0.0378177
BRCA	GOBP_POSITIVE_REGULATION_OF_NATURAL_KILLER_CELL_MEDIATED_IMMUNITY	0.57893	0.224494	0.420414
BRCA	GOBP_DEOXYRIBONUCLEOSIDE_MONOPHOSPHATE_METABOLIC_PROCESS	0.578928	0.0037472	0.0342942
BRCA	GOBP_NATURAL_KILLER_CELL_CHEMOTAXIS	0.578855	0.146053	0.322381
BRCA	GOBP_GUANINE_METABOLIC_PROCESS	0.578293	0.00142841	0.0203032
BRCA	REACTOME_C_TYPE_LECTIN_RECEPTORS_CLRS	0.577828	0.048685	0.162289
BRCA	GOBP_CD4_POSITIVE_ALPHA_BETA_T_CELL_DIFFERENTIATION	0.576926	0.244643	0.442331
BRCA	GOBP_GERM_CELL_PROLIFERATION	0.576708	0.000397732	0.0110142
BRCA	GOBP_POSITIVE_REGULATION_OF_T_CELL_APOPTOTIC_PROCESS	0.576145	0.0291211	0.118413
BRCA	GOBP_RESPONSE_TO_INTERFERON_BETA	0.575995	0.240059	0.437491
BRCA	GOBP_NEGATIVE_REGULATION_OF_DEFENSE_RESPONSE	0.575933	0.334878	0.536707
BRCA	GOBP_NUCLEOBASE_CONTAINING_SMALL_MOLECULE_CATABOLIC_PROCESS	0.575482	0.0195197	0.0936343
BRCA	GOBP_VITAMIN_D_BIOSYNTHETIC_PROCESS	0.574931	0.00323782	0.0317424
BRCA	GOBP_POSITIVE_REGULATION_OF_CD8_POSITIVE_ALPHA_BETA_T_CELL_ACTIVATION	0.574467	0.0449122	0.154358
BRCA	GOBP_POSITIVE_REGULATION_OF_LEUKOCYTE_CELL_CELL_ADHESION	0.572134	0.482288	0.663783
BRCA	GOBP_NEGATIVE_REGULATION_OF_THYMOCYTE_APOPTOTIC_PROCESS	0.572079	0.00323782	0.0317424
BRCA	REACTOME_TERMINATION_OF_TRANSLESION_DNA_SYNTHESIS	0.57175	0.0355363	0.133775
BRCA	GOBP_ANDROGEN_CATABOLIC_PROCESS	0.571408	0.000240247	0.00915124
BRCA	KEGG_AUTOIMMUNE_THYROID_DISEASE	0.571325	0.320816	0.523309
BRCA	GOBP_DIADENOSINE_POLYPHOSPHATE_METABOLIC_PROCESS	0.571052	0.000442847	0.0115344
BRCA	GOBP_RESPONSE_TO_BACTERIUM	0.570234	0.437402	0.626615
BRCA	GOBP_CENTRIOLE_ASSEMBLY	0.569869	0.032192	0.125805
BRCA	REACTOME_DNA_DOUBLE_STRAND_BREAK_RESPONSE	0.569659	0.12947	0.298207
BRCA	GOBP_L_KYNURENINE_METABOLIC_PROCESS	0.569472	0.0145435	0.0782556
BRCA	GOBP_MITOTIC_G2_M_TRANSITION_CHECKPOINT	0.567976	0.0473989	0.159659
BRCA	GOBP_LEUKOCYTE_CELL_CELL_ADHESION	0.567722	0.475223	0.658385
BRCA	GOBP_POSITIVE_REGULATION_OF_CELL_CELL_ADHESION	0.567629	0.485841	0.666769
BRCA	GOBP_ANTIGEN_PROCESSING_AND_PRESENTATION_VIA_MHC_CLASS_IB	0.567153	0.103105	0.259703
BRCA	REACTOME_RHO_GTPASES_ACTIVATE_IQGAPS	0.567016	0.0259234	0.110737
BRCA	GOBP_RNA_SPLICING	0.565876	0.233298	0.430707
BRCA	GOBP_MITOTIC_SISTER_CHROMATID_COHESION	0.565817	0.0735693	0.211323
BRCA	GOBP_CELLULAR_RESPONSE_TO_MOLECULE_OF_BACTERIAL_ORIGIN	0.565355	0.286088	0.48823
BRCA	REACTOME_DEUBIQUITINATION	0.564058	0.0995477	0.253996
BRCA	GOBP_PIGMENT_METABOLIC_PROCESS	0.564041	0.00064789	0.0136326
BRCA	GOBP_NEGATIVE_REGULATION_OF_CELL_ACTIVATION	0.563644	0.407788	0.602
BRCA	GOBP_POST_TRANSLATIONAL_PROTEIN_MODIFICATION	0.562742	0.000583485	0.0129863
BRCA	GOBP_AMINOACYL_TRNA_METABOLISM_INVOLVED_IN_TRANSLATIONAL_FIDELITY	0.56254	0.032192	0.125805
BRCA	GOBP_NEGATIVE_REGULATION_OF_TYPE_I_INTERFERON_MEDIATED_SIGNALING_PATHWAY	0.562149	0.115698	0.278955
BRCA	KEGG_GLYCOLYSIS_GLUCONEOGENESIS	0.561089	0.00718404	0.0511697
BRCA	GOBP_MITOCHONDRIAL_ELECTRON_TRANSPORT_UBIQUINOL_TO_CYTOCHROME_C	0.560578	0.0263057	0.111678
BRCA	REACTOME_CHROMATIN_MODIFYING_ENZYMES	0.560536	0.165948	0.349026
BRCA	GOBP_CHROMOSOME_MOVEMENT_TOWARDS_SPINDLE_POLE	0.560476	0.00879506	0.0578948
BRCA	GOBP_ANTIGEN_PROCESSING_AND_PRESENTATION_OF_EXOGENOUS_PEPTIDE_ANTIGEN_VIA_MHC_CLASS_II	0.560315	0.142923	0.317801
BRCA	GOBP_NEGATIVE_REGULATION_OF_CHRONIC_INFLAMMATORY_RESPONSE	0.559997	0.000689645	0.0139624
BRCA	REACTOME_RECYCLING_PATHWAY_OF_L1	0.559963	0.0230339	0.102672
BRCA	GOBP_DNA_CYTOSINE_DEAMINATION	0.559392	0.0555631	0.176545
BRCA	GOBP_NEGATIVE_REGULATION_OF_DNA_BINDING	0.559371	0.00594549	0.045151
BRCA	GOBP_ANTIGEN_PROCESSING_AND_PRESENTATION	0.559096	0.326394	0.528471
BRCA	GOBP_IMMUNE_RESPONSE_INHIBITING_SIGNAL_TRANSDUCTION	0.558852	0.049339	0.16362
BRCA	GOBP_GLYCINE_METABOLIC_PROCESS	0.558243	0.00274074	0.0289611
BRCA	GOBP_NEGATIVE_REGULATION_OF_INTERLEUKIN_17_PRODUCTION	0.558194	0.0548407	0.175348
BRCA	GOBP_MULTICELLULAR_ORGANISM_REPRODUCTION	0.558038	0.150847	0.329267
BRCA	REACTOME_CYCLIN_D_ASSOCIATED_EVENTS_IN_G1	0.556556	0.0350411	0.132532
BRCA	REACTOME_ERYTHROPOIETIN_ACTIVATES_PHOSPHOLIPASE_C_GAMMA_PLCG	0.556522	0.00117145	0.0182085
BRCA	GOBP_PYRIMIDINE_DEOXYRIBONUCLEOTIDE_BIOSYNTHETIC_PROCESS	0.556074	0.0118187	0.0689031
BRCA	GOBP_ANTIGEN_PROCESSING_AND_PRESENTATION_OF_EXOGENOUS_PEPTIDE_ANTIGEN	0.555525	0.180301	0.367816
BRCA	GOBP_STEROID_CATABOLIC_PROCESS	0.554669	0.0213736	0.0983656
BRCA	GOBP_INTERLEUKIN_2_PRODUCTION	0.553978	0.215931	0.411006
BRCA	GOBP_GERMINAL_CENTER_B_CELL_DIFFERENTIATION	0.553703	0.0500003	0.164962
BRCA	GOBP_GLYCOSYL_COMPOUND_CATABOLIC_PROCESS	0.553359	0.0164832	0.0844491
BRCA	GOBP_DNA_METHYLATION_INVOLVED_IN_EMBRYO_DEVELOPMENT	0.553337	0.00180497	0.0229177
BRCA	GOBP_10_FORMYLTETRAHYDROFOLATE_METABOLIC_PROCESS	0.553204	0.0157307	0.0821217
BRCA	REACTOME_INTERLEUKIN_12_FAMILY_SIGNALING	0.552918	0.0995477	0.253996
BRCA	REACTOME_TNFS_BIND_THEIR_PHYSIOLOGICAL_RECEPTORS	0.551974	0.220183	0.415896
BRCA	GOBP_POSITIVE_REGULATION_OF_HEMOPOIESIS	0.551861	0.376327	0.574657
BRCA	GOBP_ELECTRON_TRANSPORT_CHAIN	0.551713	0.249288	0.447788
BRCA	GOBP_POSITIVE_REGULATION_OF_CHROMATIN_BINDING	0.551502	0.0080882	0.0547758
BRCA	GOBP_BASE_CONVERSION_OR_SUBSTITUTION_EDITING	0.551065	0.0136514	0.0750048
BRCA	GOBP_NUCLEAR_ENVELOPE_ORGANIZATION	0.550795	0.0075598	0.0527544
BRCA	GOBP_CARDIAC_VENTRICLE_FORMATION	0.550001	0.0154867	0.0814656
BRCA	GOBP_IMMUNE_RESPONSE_INHIBITING_CELL_SURFACE_RECEPTOR_SIGNALING_PATHWAY	0.549977	0.0461415	0.157292
BRCA	KEGG_AMINO_SUGAR_AND_NUCLEOTIDE_SUGAR_METABOLISM	0.549914	0.0130144	0.0731308
BRCA	GOBP_LONG_CHAIN_FATTY_ACYL_COA_BIOSYNTHETIC_PROCESS	0.549116	0.027085	0.113191
BRCA	GOBP_PYRIMIDINE_NUCLEOSIDE_TRIPHOSPHATE_METABOLIC_PROCESS	0.548765	0.0138698	0.0759017
BRCA	GOBP_NUCLEOSIDE_TRIPHOSPHATE_METABOLIC_PROCESS	0.548638	0.0754197	0.214148
BRCA	GOBP_PROTEIN_LOCALIZATION_TO_NUCLEOPLASM	0.548046	0.032192	0.125805
BRCA	GOBP_GLUTATHIONE_CATABOLIC_PROCESS	0.548034	0.0648668	0.194077
BRCA	REACTOME_INNATE_IMMUNE_SYSTEM	0.547703	0.39502	0.590844
BRCA	GOBP_PURINE_DEOXYRIBONUCLEOSIDE_MONOPHOSPHATE_METABOLIC_PROCESS	0.547646	0.000621373	0.0133964
BRCA	REACTOME_CLEC7A_DECTIN_1_SIGNALING	0.547616	0.0673835	0.198282
BRCA	GOBP_RIBONUCLEOPROTEIN_COMPLEX_SUBUNIT_ORGANIZATION	0.547537	0.266028	0.466044
BRCA	GOBP_REGULATION_OF_INTRINSIC_APOPTOTIC_SIGNALING_PATHWAY_IN_RESPONSE_TO_OSMOTIC_STRESS	0.547389	0.00335888	0.0323049
BRCA	GOBP_RNA_METHYLATION	0.547341	0.0995477	0.253996
BRCA	GOBP_OOCYTE_MATURATION	0.547046	0.00440654	0.0381887
BRCA	GOBP_PYRIMIDINE_NUCLEOSIDE_METABOLIC_PROCESS	0.546465	0.00682513	0.0496781
BRCA	GOBP_POSITIVE_REGULATION_OF_INTERLEUKIN_18_PRODUCTION	0.54644	0.0278842	0.115182
BRCA	GOBP_POSITIVE_REGULATION_OF_TYPE_I_INTERFERON_PRODUCTION	0.546048	0.160793	0.341689
BRCA	GOBP_SINGLE_STRANDED_VIRAL_RNA_REPLICATION_VIA_DOUBLE_STRANDED_DNA_INTERMEDIATE	0.54574	0.0180836	0.089233
BRCA	GOBP_POSITIVE_REGULATION_OF_T_CELL_TOLERANCE_INDUCTION	0.545072	0.0259234	0.110737
BRCA	GOBP_BASE_EXCISION_REPAIR	0.544361	0.0773078	0.217396
BRCA	GOBP_INTERLEUKIN_4_MEDIATED_SIGNALING_PATHWAY	0.54407	0.0291211	0.118413
BRCA	GOBP_RESPONSE_TO_HYDROXYUREA	0.544041	0.00440654	0.0381887
BRCA	GOBP_LIVER_REGENERATION	0.543962	0.00300754	0.0304771
BRCA	GOBP_POSITIVE_REGULATION_OF_T_HELPER_17_TYPE_IMMUNE_RESPONSE	0.543744	0.0995477	0.253996
BRCA	GOBP_REGULATION_OF_DNA_BINDING	0.543706	0.0157307	0.0821217
BRCA	GOBP_DAMP_METABOLIC_PROCESS	0.543082	0.000525082	0.0123942
BRCA	GOBP_POSITIVE_REGULATION_OF_TRANSCRIPTION_OF_NUCLEOLAR_LARGE_RRNA_BY_RNA_POLYMERASE_I	0.542744	0.0110767	0.0665916
BRCA	GOBP_NEGATIVE_REGULATION_OF_LEUKOCYTE_PROLIFERATION	0.542225	0.176629	0.36286
BRCA	GOBP_POSITIVE_REGULATION_OF_T_HELPER_CELL_DIFFERENTIATION	0.541898	0.0340684	0.129975
BRCA	GOBP_REGULATION_OF_MITOCHONDRIAL_RNA_CATABOLIC_PROCESS	0.541799	0.114387	0.276971
BRCA	GOBP_NEGATIVE_REGULATION_OF_ORGANELLE_ORGANIZATION	0.541754	0.0782662	0.21875
BRCA	GOBP_RESPONSE_TO_GAMMA_RADIATION	0.541506	0.0112582	0.0671799
BRCA	REACTOME_SIGNALING_BY_INTERLEUKINS	0.541175	0.373265	0.57234
BRCA	GOBP_DNA_SYNTHESIS_INVOLVED_IN_DNA_REPAIR	0.541014	0.0467666	0.158415
BRCA	GOBP_CHIASMA_ASSEMBLY	0.540237	0.000274441	0.00940158
BRCA	GOBP_NEGATIVE_REGULATION_OF_B_CELL_ACTIVATION	0.540025	0.0832042	0.227408
BRCA	GOBP_REGULATION_OF_ACTIVATION_OF_JANUS_KINASE_ACTIVITY	0.539932	0.0207393	0.0967398
BRCA	GOBP_VITAMIN_BIOSYNTHETIC_PROCESS	0.53973	0.0237287	0.104513
BRCA	GOBP_POSITIVE_REGULATION_OF_CELL_CYCLE_G1_S_PHASE_TRANSITION	0.539704	0.0287036	0.117559
BRCA	GOBP_DOUBLE_STRAND_BREAK_REPAIR_INVOLVED_IN_MEIOTIC_RECOMBINATION	0.539665	0.00110314	0.0177478
BRCA	GOBP_POSITIVE_REGULATION_OF_CYTOKINESIS	0.539579	0.0873339	0.233918
BRCA	GOBP_PEPTIDYL_LYSINE_HYDROXYLATION	0.538964	0.0782662	0.21875
BRCA	GOBP_NEUTROPHIL_CHEMOTAXIS	0.538885	0.28098	0.482674
BRCA	REACTOME_PRE_NOTCH_EXPRESSION_AND_PROCESSING	0.538841	0.136817	0.309435
BRCA	GOBP_APOPTOTIC_PROCESS_INVOLVED_IN_HEART_MORPHOGENESIS	0.538663	0.138324	0.311528
BRCA	GOBP_PURINE_DEOXYRIBONUCLEOSIDE_METABOLIC_PROCESS	0.538055	0.00151508	0.0208881
BRCA	REACTOME_TRANSCRIPTIONAL_REGULATION_BY_RUNX1	0.537995	0.0995477	0.253996
BRCA	REACTOME_INTERLEUKIN_18_SIGNALING	0.537439	0.0157307	0.0821217
BRCA	GOBP_INTERLEUKIN_2_MEDIATED_SIGNALING_PATHWAY	0.537015	0.0425365	0.148362
BRCA	GOBP_CELL_ACTIVATION	0.53625	0.671674	0.804789
BRCA	GOBP_DE_NOVO_AMP_BIOSYNTHETIC_PROCESS	0.535697	0.0175357	0.0876965
BRCA	GOBP_NUCLEOSIDE_TRIPHOSPHATE_BIOSYNTHETIC_PROCESS	0.535456	0.157424	0.337582
BRCA	REACTOME_ACTIVATION_OF_NIMA_KINASES_NEK9_NEK6_NEK7	0.534959	0.0114424	0.0679841
BRCA	GOBP_REGULATION_OF_TOLERANCE_INDUCTION	0.534824	0.0437107	0.151308
BRCA	GOBP_POSITIVE_REGULATION_OF_LYMPHOCYTE_CHEMOTAXIS	0.53481	0.0811995	0.223833
BRCA	GOBP_B_CELL_ACTIVATION	0.534777	0.417524	0.610944
BRCA	GOBP_DEOXYRIBONUCLEOSIDE_CATABOLIC_PROCESS	0.534664	0.000482333	0.01198
BRCA	GOBP_POSITIVE_REGULATION_OF_LYMPHOCYTE_APOPTOTIC_PROCESS	0.533611	0.0230339	0.102672
BRCA	REACTOME_CELLULAR_HEXOSE_TRANSPORT	0.53355	0.00140055	0.020175
BRCA	GOBP_REGULATION_OF_CARDIOBLAST_DIFFERENTIATION	0.533426	0.00648241	0.0480916
BRCA	GOBP_CARDIAC_CHAMBER_FORMATION	0.53341	0.0178078	0.0884152
BRCA	GOBP_REGULATION_OF_DNA_METHYLATION_DEPENDENT_HETEROCHROMATIN_FORMATION	0.533007	0.00743263	0.0521692
BRCA	REACTOME_GAP_FILLING_DNA_REPAIR_SYNTHESIS_AND_LIGATION_IN_GG_NER	0.532745	0.0402679	0.144207
BRCA	GOBP_PYRIMIDINE_NUCLEOSIDE_CATABOLIC_PROCESS	0.532723	0.0164832	0.0844491
BRCA	REACTOME_RUNX1_AND_FOXP3_CONTROL_THE_DEVELOPMENT_OF_REGULATORY_T_LYMPHOCYTES_TREGS	0.532518	0.0350411	0.132532
BRCA	GOBP_T_CELL_RECEPTOR_SIGNALING_PATHWAY	0.532412	0.266028	0.466044
BRCA	GOBP_LONG_CHAIN_FATTY_ACYL_COA_METABOLIC_PROCESS	0.532269	0.0883917	0.235573
BRCA	GOBP_HISTONE_H3_K27_METHYLATION	0.532245	0.000559434	0.0126853
BRCA	GOBP_CELLULAR_RESPIRATION	0.531798	0.178458	0.365293
BRCA	GOBP_PROTEIN_FOLDING	0.531634	0.0842215	0.229342
BRCA	GOBP_BINDING_OF_SPERM_TO_ZONA_PELLUCIDA	0.531502	0.00354821	0.0332951
BRCA	GOBP_POSITIVE_REGULATION_OF_DEFENSE_RESPONSE	0.531329	0.571336	0.73364
BRCA	GOBP_BRANCHED_CHAIN_AMINO_ACID_TRANSPORT	0.531138	0.00554517	0.0436949
BRCA	GOBP_REGULATION_OF_DEFENSE_RESPONSE_TO_VIRUS_BY_HOST	0.531136	0.0673835	0.198282
BRCA	GOBP_ATRIAL_SEPTUM_MORPHOGENESIS	0.531008	0.0198186	0.0942702
BRCA	GOBP_PRODUCTION_OF_MOLECULAR_MEDIATOR_OF_IMMUNE_RESPONSE	0.53058	0.318051	0.520826
BRCA	GOBP_GALACTOSE_CATABOLIC_PROCESS	0.530452	0.00361344	0.0335479
BRCA	GOBP_RESPONSE_TO_TYPE_II_INTERFERON	0.530034	0.343503	0.544463
BRCA	REACTOME_DEADENYLATION_DEPENDENT_MRNA_DECAY	0.529621	0.0473989	0.159659
BRCA	REACTOME_SUMOYLATION	0.529383	0.135322	0.307209
BRCA	GOBP_HAIR_CYCLE_PHASE	0.529146	0.0118187	0.0689031
BRCA	REACTOME_DIGESTION	0.528888	9.17671e-05	0.00581815
BRCA	KEGG_CYTOSOLIC_DNA_SENSING_PATHWAY	0.528323	0.213827	0.408941
BRCA	GOBP_CYTOKINE_PRODUCTION_INVOLVED_IN_IMMUNE_RESPONSE	0.527677	0.315301	0.518349
BRCA	GOBP_FATTY_ACID_DERIVATIVE_BIOSYNTHETIC_PROCESS	0.527476	0.312567	0.515878
BRCA	GOBP_ALPHA_LINOLENIC_ACID_METABOLIC_PROCESS	0.526555	0.0192248	0.0930533
BRCA	REACTOME_METALLOPROTEASE_DUBS	0.526134	0.0226931	0.102003
BRCA	REACTOME_SARS_COV_2_ACTIVATES_MODULATES_INNATE_AND_ADAPTIVE_IMMUNE_RESPONSES	0.525609	0.0541262	0.173813
BRCA	REACTOME_COPI_DEPENDENT_GOLGI_TO_ER_RETROGRADE_TRAFFIC	0.5251	0.0608448	0.18662
BRCA	GOBP_DNA_REPAIR_DEPENDENT_CHROMATIN_REMODELING	0.52504	0.000764837	0.0145667
BRCA	KEGG_STEROID_BIOSYNTHESIS	0.524687	0.0632324	0.190786
BRCA	GOBP_T_HELPER_1_CELL_DIFFERENTIATION	0.52395	0.117021	0.280391
BRCA	GOBP_CELLULAR_RESPONSE_TO_TYPE_II_INTERFERON	0.522858	0.323597	0.526153
BRCA	GOBP_REPLICATION_BORN_DOUBLE_STRAND_BREAK_REPAIR_VIA_SISTER_CHROMATID_EXCHANGE	0.522797	0.00604955	0.0457251
BRCA	GOBP_RESPONSE_TO_MURAMYL_DIPEPTIDE	0.522572	0.049339	0.16362
BRCA	GOBP_RESPONSE_TO_LEUKEMIA_INHIBITORY_FACTOR	0.522459	0.139844	0.313268
BRCA	KEGG_NOD_LIKE_RECEPTOR_SIGNALING_PATHWAY	0.522005	0.144482	0.320306
BRCA	REACTOME_PROGRAMMED_CELL_DEATH	0.52187	0.0600657	0.184996
BRCA	GOBP_PYRIMIDINE_NUCLEOSIDE_MONOPHOSPHATE_BIOSYNTHETIC_PROCESS	0.52172	0.0154867	0.0814656
BRCA	GOBP_PURINE_CONTAINING_COMPOUND_TRANSMEMBRANE_TRANSPORT	0.521573	0.00300754	0.0304771
BRCA	GOBP_REGULATION_OF_ATTACHMENT_OF_MITOTIC_SPINDLE_MICROTUBULES_TO_KINETOCHORE	0.52134	0.0170023	0.085966
BRCA	GOBP_MITOTIC_INTRA_S_DNA_DAMAGE_CHECKPOINT_SIGNALING	0.521122	0.0326526	0.126987
BRCA	GOBP_RIBONUCLEOSIDE_CATABOLIC_PROCESS	0.521092	0.0216971	0.0992853
BRCA	GOBP_RESPONSE_TO_RADIATION	0.521017	0.0811995	0.223833
BRCA	GOBP_POSITIVE_REGULATION_OF_CENTRIOLE_REPLICATION	0.520341	0.00822536	0.0553933
BRCA	GOBP_PROTEIN_K29_LINKED_DEUBIQUITINATION	0.519018	0.00126863	0.0190136
BRCA	GOBP_REGULATION_OF_DENDRITIC_CELL_DIFFERENTIATION	0.518805	0.0744898	0.212636
BRCA	GOBP_REGULATION_OF_IMMUNE_SYSTEM_PROCESS	0.518097	0.679992	0.809723
BRCA	GOBP_POSTREPLICATION_REPAIR	0.518009	0.0419595	0.147309
BRCA	GOBP_ISOPENTENYL_DIPHOSPHATE_BIOSYNTHETIC_PROCESS	0.516789	0.0600657	0.184996
BRCA	GOBP_POSITIVE_REGULATION_OF_LYMPHOCYTE_ACTIVATION	0.516674	0.482288	0.663783
BRCA	GOBP_POSITIVE_REGULATION_OF_OXIDATIVE_STRESS_INDUCED_NEURON_DEATH	0.516646	0.0049902	0.0407893
BRCA	GOBP_DEFENSE_RESPONSE_TO_GRAM_POSITIVE_BACTERIUM	0.516279	0.0873339	0.233918
BRCA	GOBP_CELL_CELL_RECOGNITION	0.516164	0.0102076	0.0637943
BRCA	GOBP_ANTIFUNGAL_INNATE_IMMUNE_RESPONSE	0.515597	0.0562934	0.177985
BRCA	GOBP_NEGATIVE_REGULATION_OF_TELOMERE_MAINTENANCE_VIA_TELOMERE_LENGTHENING	0.515459	0.0782662	0.21875
BRCA	GOBP_MONOACYLGLYCEROL_BIOSYNTHETIC_PROCESS	0.515079	0.146053	0.322381
BRCA	GOBP_VIRAL_GENOME_REPLICATION	0.514979	0.391866	0.588226
BRCA	GOBP_REGULATION_OF_CD4_POSITIVE_CD25_POSITIVE_ALPHA_BETA_REGULATORY_T_CELL_DIFFERENTIATION	0.514978	0.0480383	0.161081
BRCA	GOBP_RNA_SPLICING_VIA_TRANSESTERIFICATION_REACTIONS	0.514786	0.315301	0.518349
BRCA	GOBP_RESPONSE_TO_TYPE_III_INTERFERON	0.513411	0.329206	0.531506
BRCA	REACTOME_PIWI_INTERACTING_RNA_PIRNA_BIOGENESIS	0.513241	0.0080882	0.0547758
BRCA	GOBP_PYRUVATE_METABOLIC_PROCESS	0.513197	0.0110767	0.0665916
BRCA	GOBP_NEGATIVE_REGULATION_OF_INFLAMMATORY_RESPONSE_TO_ANTIGENIC_STIMULUS	0.512811	0.108005	0.267294
BRCA	REACTOME_DAP12_INTERACTIONS	0.512716	0.0811995	0.223833
BRCA	GOBP_INTRACELLULAR_TRANSPORT_OF_VIRUS	0.512259	0.0110767	0.0665916
BRCA	REACTOME_UB_SPECIFIC_PROCESSING_PROTEASES	0.512223	0.162497	0.344249
BRCA	GOBP_SPERM_CAPACITATION	0.511234	0.0164832	0.0844491
BRCA	REACTOME_THE_PHOTOTRANSDUCTION_CASCADE	0.511129	0.0120109	0.069561
BRCA	GOBP_RESOLUTION_OF_MEIOTIC_RECOMBINATION_INTERMEDIATES	0.510725	0.0083646	0.0560568
BRCA	GOBP_FATTY_ACID_DERIVATIVE_METABOLIC_PROCESS	0.510454	0.291259	0.493645
BRCA	KEGG_FRUCTOSE_AND_MANNOSE_METABOLISM	0.510318	0.00129406	0.0192748
BRCA	GOBP_DEOXYRIBONUCLEOTIDE_METABOLIC_PROCESS	0.510241	0.0108978	0.0660933
BRCA	GOBP_REGULATION_OF_ASYMMETRIC_CELL_DIVISION	0.510067	0.00264021	0.028397
BRCA	GOBP_PYRIMIDINE_CONTAINING_COMPOUND_BIOSYNTHETIC_PROCESS	0.50988	0.00456664	0.0389458
BRCA	REACTOME_SLC_TRANSPORTER_DISORDERS	0.508464	0.0259234	0.110737
BRCA	GOBP_CORNEA_DEVELOPMENT_IN_CAMERA_TYPE_EYE	0.507748	0.0107215	0.0654357
BRCA	REACTOME_TNF_RECEPTOR_SUPERFAMILY_TNFSF_MEMBERS_MEDIATING_NON_CANONICAL_NF_KB_PATHWAY	0.50744	0.154109	0.333067
BRCA	REACTOME_HATS_ACETYLATE_HISTONES	0.506974	0.240059	0.437491
BRCA	GOBP_POSITIVE_REGULATION_OF_TRANSCRIPTION_BY_RNA_POLYMERASE_I	0.506805	0.110523	0.270814
BRCA	GOBP_EPIDERMIS_DEVELOPMENT	0.506187	0.318051	0.520826
BRCA	REACTOME_UNFOLDED_PROTEIN_RESPONSE_UPR	0.506153	0.0413891	0.146804
BRCA	REACTOME_POST_CHAPERONIN_TUBULIN_FOLDING_PATHWAY	0.505672	0.0304049	0.121936
BRCA	GOBP_PYRUVATE_TRANSMEMBRANE_TRANSPORT	0.505034	0.00231433	0.0265199
BRCA	GOBP_MITOCHONDRIAL_RNA_MODIFICATION	0.504661	0.0263057	0.111678
BRCA	GOBP_RNA_STABILIZATION	0.504609	0.0278842	0.115182
BRCA	GOBP_CARDIAC_ATRIUM_MORPHOGENESIS	0.504461	0.0938368	0.244937
BRCA	GOBP_NATURAL_KILLER_CELL_ACTIVATION	0.504269	0.326394	0.528471
BRCA	GOBP_HEMOGLOBIN_BIOSYNTHETIC_PROCESS	0.503708	0.00795309	0.0544346
BRCA	GOBP_MANGANESE_ION_TRANSMEMBRANE_TRANSPORT	0.503508	0.00448594	0.0385303
BRCA	GOBP_CHORIONIC_TROPHOBLAST_CELL_DIFFERENTIATION	0.503211	0.000865095	0.015525
BRCA	GOBP_NEGATIVE_REGULATION_OF_LEUKOCYTE_CELL_CELL_ADHESION	0.501317	0.309849	0.512973
BRCA	GOBP_PEPTIDE_BIOSYNTHETIC_PROCESS	0.501316	0.404573	0.600011
BRCA	GOBP_PEPTIDYL_ARGININE_MODIFICATION	0.500615	0.0259234	0.110737
BRCA	GOBP_CYTIDINE_METABOLIC_PROCESS	0.499751	0.0287036	0.117559
BRCA	GOBP_B_1_B_CELL_DIFFERENTIATION	0.499569	0.0278842	0.115182
BRCA	REACTOME_INTERFERON_ALPHA_BETA_SIGNALING	0.499536	0.610618	0.762442
BRCA	GOBP_REGULATION_OF_ALPHA_BETA_T_CELL_DIFFERENTIATION	0.499436	0.253993	0.4532
BRCA	GOBP_POSITIVE_REGULATION_OF_T_HELPER_17_CELL_DIFFERENTIATION	0.49924	0.027085	0.113191
BRCA	REACTOME_NA_CL_DEPENDENT_NEUROTRANSMITTER_TRANSPORTERS	0.498914	0.000171429	0.00761319
BRCA	GOBP_TRANSCRIPTION_BY_RNA_POLYMERASE_I	0.498347	0.132371	0.302935
BRCA	GOBP_REGULATION_OF_RESPONSE_TO_DNA_DAMAGE_STIMULUS	0.498253	0.197529	0.388883
BRCA	GOBP_PIRNA_PROCESSING	0.498166	0.0360375	0.134662
BRCA	GOBP_NEGATIVE_REGULATION_OF_RNA_CATABOLIC_PROCESS	0.497717	0.0345518	0.131248
BRCA	HALLMARK_TNFA_SIGNALING_VIA_NFKB	0.497063	0.485841	0.666769
BRCA	REACTOME_MRNA_DECAY_BY_3_TO_5_EXORIBONUCLEASE	0.49671	0.121062	0.286652
BRCA	GOBP_GLUTAMINE_METABOLIC_PROCESS	0.496281	0.00456664	0.0389458
BRCA	GOBP_ACTOMYOSIN_CONTRACTILE_RING_ORGANIZATION	0.495584	0.0140912	0.0765485
BRCA	GOBP_NATURAL_KILLER_CELL_CYTOKINE_PRODUCTION	0.495201	0.0983839	0.252901
BRCA	GOBP_POSITIVE_REGULATION_OF_INTERLEUKIN_23_PRODUCTION	0.494317	0.0143158	0.0774628
BRCA	GOBP_ESTROGEN_BIOSYNTHETIC_PROCESS	0.494139	0.1936	0.383735
BRCA	GOBP_NEGATIVE_REGULATION_OF_RETINOIC_ACID_RECEPTOR_SIGNALING_PATHWAY	0.493684	0.00114826	0.0180813
BRCA	GOBP_NEGATIVE_REGULATION_OF_INTERLEUKIN_6_MEDIATED_SIGNALING_PATHWAY	0.493533	0.00163817	0.0217753
BRCA	GOBP_GRANULOCYTE_CHEMOTAXIS	0.493065	0.307146	0.510428
BRCA	GOBP_MITOTIC_G2_DNA_DAMAGE_CHECKPOINT_SIGNALING	0.492702	0.0278842	0.115182
BRCA	REACTOME_TAK1_DEPENDENT_IKK_AND_NF_KAPPA_B_ACTIVATION	0.491957	0.0555631	0.176545
BRCA	GOBP_INFLAMMATORY_RESPONSE_TO_ANTIGENIC_STIMULUS	0.491819	0.218049	0.413487
BRCA	GOBP_HAIR_FOLLICLE_MATURATION	0.491286	0.0126044	0.0719176
BRCA	GOBP_CD4_POSITIVE_ALPHA_BETA_T_CELL_ACTIVATION	0.491074	0.355221	0.555544
BRCA	GOBP_NUCLEOBASE_CONTAINING_SMALL_MOLECULE_BIOSYNTHETIC_PROCESS	0.490906	0.00264021	0.028397
BRCA	GOBP_POSITIVE_REGULATION_OF_CYTOPLASMIC_TRANSLATION	0.490405	0.0656969	0.195347
BRCA	GOBP_REGULATION_OF_LYMPHOCYTE_DIFFERENTIATION	0.4903	0.326394	0.528471
BRCA	GOBP_TETRAPYRROLE_BIOSYNTHETIC_PROCESS	0.49025	0.0304049	0.121936
BRCA	GOBP_FAT_SOLUBLE_VITAMIN_BIOSYNTHETIC_PROCESS	0.489709	0.0178078	0.0884152
BRCA	GOBP_POSITIVE_REGULATION_OF_INTERLEUKIN_12_PRODUCTION	0.489313	0.235536	0.433346
BRCA	GOBP_FORMATE_METABOLIC_PROCESS	0.488847	0.00464865	0.0391943
BRCA	GOBP_SPINAL_CORD_DEVELOPMENT	0.488443	0.0154867	0.0814656
BRCA	GOBP_REGULATION_OF_PROTEIN_UBIQUITINATION	0.488443	0.031737	0.124582
BRCA	GOBP_MITOCHONDRIAL_DNA_METABOLIC_PROCESS	0.488293	0.0278842	0.115182
BRCA	GOBP_LATERAL_MESODERM_DEVELOPMENT	0.488198	0.00284475	0.0295419
BRCA	GOBP_LYMPHOCYTE_CHEMOTAXIS	0.48785	0.23779	0.435828
BRCA	GOBP_EPIGENETIC_REGULATION_OF_GENE_EXPRESSION	0.487678	0.211738	0.406803
BRCA	GOBP_PROTEIN_K63_LINKED_UBIQUITINATION	0.487607	0.00526108	0.0421455
BRCA	GOBP_SOMATIC_DIVERSIFICATION_OF_IMMUNE_RECEPTORS_VIA_SOMATIC_MUTATION	0.487125	0.0216971	0.0992853
BRCA	REACTOME_FCERI_MEDIATED_NF_KB_ACTIVATION	0.487057	0.100723	0.255842
BRCA	GOBP_NEGATIVE_REGULATION_OF_TYPE_I_INTERFERON_PRODUCTION	0.48512	0.0562934	0.177985
BRCA	GOBP_TRANSPOSITION_RNA_MEDIATED	0.484974	0.00121915	0.0186491
BRCA	GOBP_CORNIFICATION	0.484792	0.00987734	0.062255
BRCA	GOBP_GLYCOSYL_COMPOUND_METABOLIC_PROCESS	0.48447	0.0186466	0.091078
BRCA	REACTOME_HDMS_DEMETHYLATE_HISTONES	0.48421	0.121062	0.286652
BRCA	GOBP_MICROTUBULE_BASED_PROCESS	0.483956	0.518451	0.693451
BRCA	GOBP_MITOCHONDRIAL_RNA_3_END_PROCESSING	0.483535	0.0365447	0.135767
BRCA	GOBP_POSITIVE_REGULATION_OF_NK_T_CELL_ACTIVATION	0.483448	0.0717563	0.207289
BRCA	GOBP_POSITIVE_REGULATION_OF_MEIOTIC_NUCLEAR_DIVISION	0.483225	0.00526108	0.0421455
BRCA	GOBP_NAD_TRANSPORT	0.482911	0.0145435	0.0782556
BRCA	REACTOME_WAX_AND_PLASMALOGEN_BIOSYNTHESIS	0.482897	0.080212	0.222127
BRCA	GOBP_REGULATION_OF_CELL_CELL_ADHESION	0.482256	0.586904	0.744798
BRCA	GOBP_ANAPHASE_PROMOTING_COMPLEX_DEPENDENT_CATABOLIC_PROCESS	0.482035	0.0150086	0.0796024
BRCA	GOBP_NEGATIVE_REGULATION_OF_CYTOKINE_PRODUCTION_INVOLVED_IN_IMMUNE_RESPONSE	0.481817	0.0960889	0.249061
BRCA	REACTOME_SYNTHESIS_OF_PE	0.481374	0.0140912	0.0765485
BRCA	GOBP_RNA_SPLICING_VIA_ENDONUCLEOLYTIC_CLEAVAGE_AND_LIGATION	0.481355	0.0220248	0.0998367
BRCA	REACTOME_MITOCHONDRIAL_CALCIUM_ION_TRANSPORT	0.481339	0.0312875	0.123725
BRCA	GOBP_T_CELL_PROLIFERATION	0.481287	0.454375	0.640739
BRCA	GOBP_REGULATION_OF_TOLL_LIKE_RECEPTOR_2_SIGNALING_PATHWAY	0.480881	0.0527204	0.170894
BRCA	REACTOME_UBIQUINOL_BIOSYNTHESIS	0.480877	0.012206	0.0701843
BRCA	GOBP_HISTONE_MRNA_METABOLIC_PROCESS	0.480491	0.0916274	0.24159
BRCA	GOBP_ANTIGEN_RECEPTOR_MEDIATED_SIGNALING_PATHWAY	0.480474	0.411018	0.60473
BRCA	GOBP_NEGATIVE_REGULATION_OF_T_CELL_PROLIFERATION	0.47999	0.141377	0.315455
BRCA	GOBP_RNA_PHOSPHODIESTER_BOND_HYDROLYSIS_EXONUCLEOLYTIC	0.479696	0.0682401	0.20007
BRCA	GOBP_INTERFERON_MEDIATED_SIGNALING_PATHWAY	0.47928	0.489409	0.669378
BRCA	GOBP_NEGATIVE_REGULATION_OF_LEUKOCYTE_MEDIATED_IMMUNITY	0.47922	0.349331	0.549902
BRCA	REACTOME_HEDGEHOG_LIGAND_BIOGENESIS	0.478708	0.15576	0.335506
BRCA	GOBP_PYRIMIDINE_NUCLEOSIDE_MONOPHOSPHATE_METABOLIC_PROCESS	0.478327	0.0391727	0.141177
BRCA	GOBP_REGULATION_OF_NODAL_SIGNALING_PATHWAY	0.47823	0.00131996	0.0194502
BRCA	GOBP_IMMUNOGLOBULIN_PRODUCTION_INVOLVED_IN_IMMUNOGLOBULIN_MEDIATED_IMMUNE_RESPONSE	0.477767	0.167693	0.35147
BRCA	GOBP_MONOSACCHARIDE_CATABOLIC_PROCESS	0.477381	0.0172672	0.0868496
BRCA	GOBP_POSITIVE_REGULATION_OF_MITOTIC_NUCLEAR_DIVISION	0.477334	0.00584304	0.0449396
BRCA	REACTOME_SYNTHESIS_OF_SUBSTRATES_IN_N_GLYCAN_BIOSYTHESIS	0.476494	0.0585323	0.182372
BRCA	GOBP_NUCLEOSIDE_SALVAGE	0.47636	0.00743263	0.0521692
BRCA	GOBP_REGULATION_OF_DEFENSE_RESPONSE_TO_VIRUS	0.4757	0.121062	0.286652
BRCA	GOBP_NEGATIVE_REGULATION_OF_INTERLEUKIN_12_PRODUCTION	0.475326	0.110523	0.270814
BRCA	GOBP_POSITIVE_REGULATION_OF_NEUROBLAST_PROLIFERATION	0.474834	0.150847	0.329267
BRCA	REACTOME_TFAP2A_ACTS_AS_A_TRANSCRIPTIONAL_REPRESSOR_DURING_RETINOIC_ACID_INDUCED_CELL_DIFFERENTIATION	0.47427	0.0118187	0.0689031
BRCA	GOBP_MITOCHONDRIAL_RESPIRATORY_CHAIN_COMPLEX_ASSEMBLY	0.473261	0.207605	0.40094
BRCA	REACTOME_METAL_SEQUESTRATION_BY_ANTIMICROBIAL_PROTEINS	0.473035	0.142923	0.317801
BRCA	GOBP_NUCLEAR_TRANSCRIBED_MRNA_CATABOLIC_PROCESS_EXONUCLEOLYTIC	0.472952	0.0691056	0.201993
BRCA	GOBP_FC_RECEPTOR_MEDIATED_INHIBITORY_SIGNALING_PATHWAY	0.47292	0.0467666	0.158415
BRCA	GOBP_POSITIVE_REGULATION_OF_TROPHOBLAST_CELL_MIGRATION	0.472562	0.00140055	0.020175
BRCA	GOBP_ACTIVATION_OF_IMMUNE_RESPONSE	0.47255	0.622632	0.770653
BRCA	GOBP_REGULATION_OF_TELOMERE_MAINTENANCE	0.472485	0.176629	0.36286
BRCA	GOBP_PYRIMIDINE_RIBONUCLEOSIDE_MONOPHOSPHATE_BIOSYNTHETIC_PROCESS	0.472061	0.00682513	0.0496781
BRCA	GOBP_POSITIVE_REGULATION_OF_GENE_EXPRESSION	0.471405	0.50382	0.681065
BRCA	GOBP_MITOCHONDRIAL_TRNA_PROCESSING	0.47138	0.0425365	0.148362
BRCA	GOBP_TRANSCRIPTION_INITIATION_AT_RNA_POLYMERASE_II_PROMOTER	0.471105	0.0821969	0.225486
BRCA	GOBP_NEGATIVE_REGULATION_OF_LYMPHOCYTE_MEDIATED_IMMUNITY	0.470918	0.343503	0.544463
BRCA	GOBP_DETECTION_OF_STIMULUS_INVOLVED_IN_SENSORY_PERCEPTION	0.470915	0.0360375	0.134662
BRCA	GOBP_GLYCOSPHINGOLIPID_CATABOLIC_PROCESS	0.470876	0.00574218	0.0443765
BRCA	GOBP_FLAVONOID_METABOLIC_PROCESS	0.470256	0.0108978	0.0660933
BRCA	GOBP_REGULATION_OF_EXIT_FROM_MITOSIS	0.469923	0.0112582	0.0671799
BRCA	GOBP_REGULATION_OF_SPINDLE_ASSEMBLY	0.469655	0.0894599	0.237369
BRCA	GOBP_POSITIVE_REGULATION_OF_TISSUE_REMODELING	0.469643	0.0425365	0.148362
BRCA	GOBP_NUCLEAR_BODY_ORGANIZATION	0.469129	0.0520291	0.16968
BRCA	GOBP_DEOXYRIBONUCLEOSIDE_METABOLIC_PROCESS	0.468131	0.00295236	0.0302037
BRCA	GOBP_POSITIVE_REGULATION_OF_NEUROINFLAMMATORY_RESPONSE	0.467675	0.165948	0.349026
BRCA	GOBP_POSITIVE_REGULATION_OF_PHAGOCYTOSIS	0.467564	0.218049	0.413487
BRCA	GOBP_MYELOID_DENDRITIC_CELL_ACTIVATION	0.467496	0.174814	0.360823
BRCA	GOBP_POSITIVE_REGULATION_OF_CYTOKINE_PRODUCTION_INVOLVED_IN_IMMUNE_RESPONSE	0.466916	0.430716	0.621751
BRCA	REACTOME_NEUTROPHIL_DEGRANULATION	0.466517	0.358189	0.558465
BRCA	GOBP_RESPONSE_TO_FUNGUS	0.466429	0.189729	0.378554
BRCA	GOBP_PYRIMIDINE_DEOXYRIBONUCLEOTIDE_METABOLIC_PROCESS	0.466285	0.0425365	0.148362
BRCA	GOBP_RNA_GUANINE_N7_METHYLATION	0.466192	0.0128079	0.0724781
BRCA	GOBP_DICARBOXYLIC_ACID_METABOLIC_PROCESS	0.465945	0.0548407	0.175348
BRCA	GOBP_POSITIVE_REGULATION_OF_VIRAL_PROCESS	0.465482	0.0335907	0.128867
BRCA	GOBP_POSITIVE_REGULATION_OF_NUCLEAR_CELL_CYCLE_DNA_REPLICATION	0.46528	0.012206	0.0701843
BRCA	GOBP_CELLULAR_RESPONSE_TO_GLUCAGON_STIMULUS	0.465253	0.0170023	0.085966
BRCA	GOBP_POSITIVE_REGULATION_OF_TELOMERASE_RNA_LOCALIZATION_TO_CAJAL_BODY	0.46507	0.109258	0.269083
BRCA	REACTOME_PYRUVATE_METABOLISM	0.464914	0.0233791	0.103779
BRCA	GOBP_PYRIMIDINE_NUCLEOBASE_METABOLIC_PROCESS	0.46444	0.000452426	0.0116891
BRCA	GOBP_LIPOPOLYSACCHARIDE_MEDIATED_SIGNALING_PATHWAY	0.464321	0.240059	0.437491
BRCA	GOBP_ISOCITRATE_METABOLIC_PROCESS	0.463566	0.0118187	0.0689031
BRCA	GOBP_TRYPTOPHAN_TRANSPORT	0.463129	0.00264021	0.028397
BRCA	GOBP_POSITIVE_REGULATION_OF_MYELOID_LEUKOCYTE_DIFFERENTIATION	0.46311	0.18403	0.371801
BRCA	GOBP_NEGATIVE_REGULATION_OF_GENE_EXPRESSION_VIA_CHROMOSOMAL_DNA_CYTOSINE_METHYLATION	0.462782	0.0164832	0.0844491
BRCA	GOBP_POSITIVE_REGULATION_OF_RRNA_PROCESSING	0.462444	0.0455234	0.156013
BRCA	GOBP_RESPIRATORY_CHAIN_COMPLEX_III_ASSEMBLY	0.462379	0.0233791	0.103779
BRCA	GOBP_NK_T_CELL_ACTIVATION	0.462318	0.0894599	0.237369
BRCA	GOBP_REGULATION_OF_NATURAL_KILLER_CELL_MEDIATED_IMMUNITY	0.461629	0.567475	0.73102
BRCA	GOBP_B_CELL_DIFFERENTIATION	0.461435	0.355221	0.555544
BRCA	GOBP_POSITIVE_REGULATION_OF_CD8_POSITIVE_ALPHA_BETA_T_CELL_DIFFERENTIATION	0.461278	0.0223568	0.100867
BRCA	GOBP_EPIDERMAL_CELL_DIFFERENTIATION	0.461047	0.0726582	0.209267
BRCA	GOBP_NUCLEAR_TRANSCRIBED_MRNA_CATABOLIC_PROCESS_DEADENYLATION_DEPENDENT_DECAY	0.460903	0.222331	0.418151
BRCA	GOBP_VITAMIN_METABOLIC_PROCESS	0.460713	0.0360375	0.134662
BRCA	GOBP_VIRAL_RNA_GENOME_REPLICATION	0.460568	0.0244416	0.106629
BRCA	GOBP_PROTEIN_CONTAINING_COMPLEX_ORGANIZATION	0.46051	0.376327	0.574657
BRCA	GOBP_REGULATION_OF_LYMPHANGIOGENESIS	0.460217	0.027085	0.113191
BRCA	GOBP_NEGATIVE_REGULATION_OF_IMMUNE_SYSTEM_PROCESS	0.460118	0.492991	0.671988
BRCA	GOBP_POSITIVE_REGULATION_OF_LYMPHOCYTE_ANERGY	0.460087	0.0164832	0.0844491
BRCA	REACTOME_ACTIVATION_OF_NOXA_AND_TRANSLOCATION_TO_MITOCHONDRIA	0.460076	0.0500003	0.164962
BRCA	HALLMARK_HYPOXIA	0.459868	0.444147	0.631956
BRCA	GOBP_EYELID_DEVELOPMENT_IN_CAMERA_TYPE_EYE	0.459517	0.0905384	0.239703
BRCA	GOBP_ATP_METABOLIC_PROCESS	0.45948	0.111799	0.272831
BRCA	GOBP_PROTEIN_HYDROXYLATION	0.459327	0.0782662	0.21875
BRCA	REACTOME_ACTIVATION_OF_ANTERIOR_HOX_GENES_IN_HINDBRAIN_DEVELOPMENT_DURING_EARLY_EMBRYOGENESIS	0.459308	0.273434	0.475304
BRCA	REACTOME_PYRUVATE_METABOLISM_AND_CITRIC_ACID_TCA_CYCLE	0.459017	0.0419595	0.147309
BRCA	GOBP_ALPHA_BETA_T_CELL_ACTIVATION	0.458839	0.533299	0.705478
BRCA	GOBP_REGULATION_OF_CALCIDIOL_1_MONOOXYGENASE_ACTIVITY	0.458698	0.0312875	0.123725
BRCA	REACTOME_MRNA_EDITING	0.45861	0.00795309	0.0544346
BRCA	GOBP_POSITIVE_REGULATION_OF_CELL_ACTIVATION	0.457979	0.626659	0.774146
BRCA	GOBP_POSITIVE_REGULATION_OF_CYCLIN_DEPENDENT_PROTEIN_KINASE_ACTIVITY	0.457483	0.0230339	0.102672
BRCA	GOBP_POSITIVE_REGULATION_OF_TELOMERE_MAINTENANCE_VIA_TELOMERE_LENGTHENING	0.457418	0.0773078	0.217396
BRCA	GOBP_REGULATION_OF_IMMUNE_EFFECTOR_PROCESS	0.45731	0.638808	0.782931
BRCA	GOBP_NADPH_REGENERATION	0.457202	0.00822536	0.0553933
BRCA	GOBP_POSITIVE_REGULATION_OF_MEIOTIC_CELL_CYCLE	0.456927	0.00361344	0.0335479
BRCA	GOBP_POLYAMINE_BIOSYNTHETIC_PROCESS	0.456839	0.0437107	0.151308
BRCA	GOBP_NEGATIVE_REGULATION_OF_TELOMERE_MAINTENANCE_VIA_TELOMERASE	0.456789	0.0355363	0.133775
BRCA	GOBP_HISTONE_MRNA_CATABOLIC_PROCESS	0.45557	0.0360375	0.134662
BRCA	GOBP_LYMPHOCYTE_COSTIMULATION	0.455261	0.235536	0.433346
BRCA	GOBP_POSITIVE_REGULATION_OF_ASPARTIC_TYPE_PEPTIDASE_ACTIVITY	0.455041	0.0128079	0.0724781
BRCA	GOBP_POSITIVE_REGULATION_OF_REGULATORY_T_CELL_DIFFERENTIATION	0.455024	0.118356	0.282676
BRCA	GOBP_POSITIVE_REGULATION_OF_NATURAL_KILLER_CELL_MEDIATED_CYTOTOXICITY	0.455004	0.361173	0.561211
BRCA	GOBP_TRNA_3_END_PROCESSING	0.454917	0.0381028	0.138984
BRCA	GOBP_SPERMINE_METABOLIC_PROCESS	0.454788	0.0237287	0.104513
BRCA	GOBP_DENDRITIC_CELL_DIFFERENTIATION	0.454775	0.240059	0.437491
BRCA	GOBP_HYPOXIA_INDUCIBLE_FACTOR_1ALPHA_SIGNALING_PATHWAY	0.454747	0.00694293	0.0501191
BRCA	GOBP_RIBOSOMAL_LARGE_SUBUNIT_ASSEMBLY	0.454426	0.340612	0.542379
BRCA	GOBP_REGULATION_OF_CD4_POSITIVE_ALPHA_BETA_T_CELL_ACTIVATION	0.454008	0.293868	0.496407
BRCA	GOBP_HYPOTHALAMUS_DEVELOPMENT	0.453527	0.000675457	0.0138497
BRCA	GOBP_ESTABLISHMENT_OF_SISTER_CHROMATID_COHESION	0.452789	0.0624281	0.189307
BRCA	GOBP_NEGATIVE_REGULATION_OF_GENE_EXPRESSION_EPIGENETIC	0.45267	0.18403	0.371801
BRCA	GOBP_ATP_BIOSYNTHETIC_PROCESS	0.451695	0.228866	0.426199
BRCA	REACTOME_APOPTOSIS_INDUCED_DNA_FRAGMENTATION	0.451676	0.00682513	0.0496781
BRCA	GOBP_DEFENSE_RESPONSE_TO_FUNGUS	0.451351	0.157424	0.337582
BRCA	GOBP_NEGATIVE_REGULATION_OF_B_CELL_PROLIFERATION	0.451037	0.113087	0.274791
BRCA	REACTOME_VISUAL_PHOTOTRANSDUCTION	0.450968	0.0927268	0.243357
BRCA	GOBP_SOMATIC_DIVERSIFICATION_OF_IMMUNOGLOBULINS	0.450791	0.118356	0.282676
BRCA	GOBP_REGULATION_OF_B_CELL_ACTIVATION	0.450668	0.358189	0.558465
BRCA	REACTOME_WNT_MEDIATED_ACTIVATION_OF_DVL	0.45022	0.00240346	0.0270903
BRCA	GOBP_T_CELL_ACTIVATION_INVOLVED_IN_IMMUNE_RESPONSE	0.450215	0.457813	0.643798
BRCA	GOBP_NEGATIVE_REGULATION_OF_NATURAL_KILLER_CELL_MEDIATED_IMMUNITY	0.449374	0.343503	0.544463
BRCA	REACTOME_DECTIN_2_FAMILY	0.448236	0.142923	0.317801
BRCA	GOBP_IMMUNE_EFFECTOR_PROCESS	0.447959	0.743566	0.852862
BRCA	GOBP_REGULATION_OF_MITOCHONDRIAL_TRANSLATION	0.447851	0.0640453	0.192216
BRCA	GOBP_ATRIAL_SEPTUM_DEVELOPMENT	0.447363	0.0419595	0.147309
BRCA	GOBP_ALPHA_AMINO_ACID_METABOLIC_PROCESS	0.447328	0.139844	0.313268
BRCA	GOBP_CHOLESTEROL_CATABOLIC_PROCESS	0.44661	0.0201214	0.0951006
BRCA	REACTOME_ACETYLCHOLINE_BINDING_AND_DOWNSTREAM_EVENTS	0.446215	0.00924521	0.0598362
BRCA	GOBP_SPLICEOSOMAL_COMPLEX_ASSEMBLY	0.44583	0.138324	0.311528
BRCA	GOBP_DEVELOPMENTAL_PROCESS_INVOLVED_IN_REPRODUCTION	0.445667	0.358189	0.558465
BRCA	GOBP_IRIS_MORPHOGENESIS	0.445535	0.00066154	0.0138292
BRCA	REACTOME_TP53_REGULATES_TRANSCRIPTION_OF_CELL_DEATH_GENES	0.445226	0.0056429	0.0439262
BRCA	GOBP_EMBRYONIC_BRAIN_DEVELOPMENT	0.445013	0.0180836	0.089233
BRCA	GOBP_GLYCINE_IMPORT_ACROSS_PLASMA_MEMBRANE	0.445002	0.00367977	0.0339349
BRCA	GOBP_FATTY_ACYL_COA_CATABOLIC_PROCESS	0.444916	0.0204283	0.0961268
BRCA	REACTOME_EPHRIN_SIGNALING	0.444431	0.109258	0.269083
BRCA	GOBP_HISTONE_H3_K4_DEMETHYLATION	0.444387	0.0213736	0.0983656
BRCA	GOBP_MITOCHONDRIAL_DNA_REPLICATION	0.443368	0.0832042	0.227408
BRCA	GOBP_NEGATIVE_REGULATION_OF_INTERLEUKIN_18_PRODUCTION	0.443163	0.0175357	0.0876965
BRCA	GOBP_SPERM_EGG_RECOGNITION	0.442257	0.016741	0.0852711
BRCA	GOBP_GERM_CELL_MIGRATION	0.442138	0.152471	0.330789
BRCA	GOBP_POSITIVE_REGULATION_OF_T_CELL_PROLIFERATION	0.442075	0.522143	0.697324
BRCA	GOBP_REGULATION_OF_ANTIMICROBIAL_HUMORAL_RESPONSE	0.44143	0.00822536	0.0553933
BRCA	REACTOME_HEDGEHOG_ON_STATE	0.440817	0.097231	0.251076
BRCA	GOBP_ORGANOPHOSPHATE_BIOSYNTHETIC_PROCESS	0.440315	0.152471	0.330789
BRCA	GOBP_MIRNA_CATABOLIC_PROCESS	0.439763	0.00604955	0.0457251
BRCA	GOBP_LEUCINE_TRANSPORT	0.439677	0.0312875	0.123725
BRCA	REACTOME_NUCLEOTIDE_SALVAGE	0.439339	0.0230339	0.102672
BRCA	GOBP_ALPHA_BETA_T_CELL_DIFFERENTIATION	0.439109	0.482288	0.663783
BRCA	GOBP_INTRACELLULAR_OXYGEN_HOMEOSTASIS	0.438817	0.0041015	0.0365644
BRCA	GOBP_L_HISTIDINE_TRANSMEMBRANE_TRANSPORT	0.438693	0.00126863	0.0190136
BRCA	GOBP_GMP_SALVAGE	0.438561	0.00694293	0.0501191
BRCA	GOBP_MOTOR_LEARNING	0.438463	0.000536308	0.0123942
BRCA	GOBP_NEGATIVE_REGULATION_OF_PROGRAMMED_NECROTIC_CELL_DEATH	0.438335	0.0852488	0.231225
BRCA	GOBP_POSITIVE_REGULATION_OF_TELOMERASE_ACTIVITY	0.437813	0.0624281	0.189307
BRCA	GOBP_HUMORAL_IMMUNE_RESPONSE	0.437327	0.642879	0.786022
BRCA	GOBP_REGULATION_OF_TRANSLATIONAL_TERMINATION	0.436303	0.0110767	0.0665916
BRCA	GOBP_REGULATION_OF_ALPHA_BETA_T_CELL_ACTIVATION	0.436275	0.42409	0.617272
BRCA	GOBP_CYTOCHROME_COMPLEX_ASSEMBLY	0.435386	0.0821969	0.225486
BRCA	GOBP_FC_GAMMA_RECEPTOR_SIGNALING_PATHWAY	0.434623	0.147638	0.324541
BRCA	REACTOME_DIGESTION_AND_ABSORPTION	0.433817	0.000245654	0.00917584
BRCA	REACTOME_GLUTATHIONE_SYNTHESIS_AND_RECYCLING	0.43379	0.048685	0.162289
BRCA	GOBP_ABSCISSION	0.433728	0.0140912	0.0765485
BRCA	GOBP_GLUCOSE_CATABOLIC_PROCESS	0.433532	0.0210544	0.0978308
BRCA	GOBP_LINOLEIC_ACID_METABOLIC_PROCESS	0.43249	0.0375773	0.137955
BRCA	REACTOME_RECEPTOR_MEDIATED_MITOPHAGY	0.432477	0.0103764	0.0643071
BRCA	GOBP_ASPARTATE_FAMILY_AMINO_ACID_METABOLIC_PROCESS	0.432399	0.0308435	0.12308
BRCA	REACTOME_ACTIVATION_OF_AMPK_DOWNSTREAM_OF_NMDARS	0.43207	0.0632324	0.190786
BRCA	GOBP_ENDONUCLEOLYTIC_CLEAVAGE_IN_ITS1_TO_SEPARATE_SSU_RRNA_FROM_5_8S_RRNA_AND_LSU_RRNA_FROM_TRICISTRONIC_RRNA_TRANSCRIPT_SSU_RRNA_5_8S_RRNA_LSU_RRNA	0.431572	0.0600657	0.184996
BRCA	GOBP_RESPONSE_TO_TESTOSTERONE	0.43152	0.00924521	0.0598362
BRCA	REACTOME_CONVERSION_FROM_APC_C_CDC20_TO_APC_C_CDH1_IN_LATE_ANAPHASE	0.431434	0.0172672	0.0868496
BRCA	GOBP_NEGATIVE_REGULATION_OF_T_CELL_DIFFERENTIATION	0.431153	0.149236	0.32649
BRCA	GOBP_REGULATION_OF_MITOCHONDRIAL_TRANSCRIPTION	0.430907	0.0312875	0.123725
BRCA	GOBP_PENTOSE_PHOSPHATE_SHUNT_NON_OXIDATIVE_BRANCH	0.43078	0.0600657	0.184996
BRCA	GOBP_REGULATION_OF_MYELOID_DENDRITIC_CELL_ACTIVATION	0.430769	0.0773078	0.217396
BRCA	GOBP_SYNOVIOCYTE_PROLIFERATION	0.430702	0.0240829	0.105782
BRCA	GOBP_NEGATIVE_REGULATION_OF_SINGLE_STRANDED_VIRAL_RNA_REPLICATION_VIA_DOUBLE_STRANDED_DNA_INTERMEDIATE	0.43067	0.0570316	0.179436
BRCA	REACTOME_HDR_THROUGH_MMEJ_ALT_NHEJ	0.430376	0.0419595	0.147309
BRCA	GOBP_IMMUNE_SYSTEM_DEVELOPMENT	0.430226	0.149236	0.32649
BRCA	REACTOME_RESPIRATORY_ELECTRON_TRANSPORT_ATP_SYNTHESIS_BY_CHEMIOSMOTIC_COUPLING_AND_HEAT_PRODUCTION_BY_UNCOUPLING_PROTEINS	0.430046	0.320816	0.523309
BRCA	GOBP_INTERMEDIATE_FILAMENT_BASED_PROCESS	0.429793	0.149236	0.32649
BRCA	GOBP_POSITIVE_REGULATION_OF_IMMATURE_T_CELL_PROLIFERATION	0.429377	0.00151508	0.0208881
BRCA	REACTOME_ACTIVATION_OF_PUMA_AND_TRANSLOCATION_TO_MITOCHONDRIA	0.428635	0.0345518	0.131248
BRCA	GOBP_LYMPHOCYTE_ACTIVATION_INVOLVED_IN_IMMUNE_RESPONSE	0.428497	0.507457	0.683776
BRCA	REACTOME_GENE_AND_PROTEIN_EXPRESSION_BY_JAK_STAT_SIGNALING_AFTER_INTERLEUKIN_12_STIMULATION	0.428133	0.0506691	0.166598
BRCA	GOBP_EOSINOPHIL_MIGRATION	0.428064	0.187815	0.376685
BRCA	GOBP_CELL_DIFFERENTIATION_INVOLVED_IN_PHENOTYPIC_SWITCHING	0.427889	0.00425154	0.0374174
BRCA	REACTOME_ONCOGENE_INDUCED_SENESCENCE	0.427823	0.118356	0.282676
BRCA	REACTOME_BIOSYNTHESIS_OF_THE_N_GLYCAN_PRECURSOR_DOLICHOL_LIPID_LINKED_OLIGOSACCHARIDE_LLO_AND_TRANSFER_TO_A_NASCENT_PROTEIN	0.427178	0.0821969	0.225486
BRCA	GOBP_RESPONSE_TO_YEAST	0.42705	0.0592949	0.183975
BRCA	KEGG_SELENOAMINO_ACID_METABOLISM	0.426772	0.0213736	0.0983656
BRCA	GOBP_NEGATIVE_REGULATION_OF_CILIUM_ASSEMBLY	0.426752	0.00795309	0.0544346
BRCA	GOBP_POSITIVE_REGULATION_OF_VIRAL_LIFE_CYCLE	0.426452	0.0624281	0.189307
BRCA	GOBP_TRANSLESION_SYNTHESIS	0.425022	0.0331188	0.128128
BRCA	GOBP_REGULATION_OF_MRNA_BINDING	0.424945	0.00526108	0.0421455
BRCA	GOBP_LENS_FIBER_CELL_DEVELOPMENT	0.424943	0.0110767	0.0665916
BRCA	GOBP_ENDOPLASMIC_RETICULUM_PLASMA_MEMBRANE_TETHERING	0.424929	0.0175357	0.0876965
BRCA	GOBP_DEOXYRIBONUCLEOSIDE_MONOPHOSPHATE_CATABOLIC_PROCESS	0.424869	0.0233791	0.103779
BRCA	GOBP_TOLERANCE_INDUCTION_DEPENDENT_UPON_IMMUNE_RESPONSE	0.424527	0.0112582	0.0671799
BRCA	GOBP_REGULATION_OF_NADP_METABOLIC_PROCESS	0.42451	0.0138698	0.0759017
BRCA	GOBP_OOCYTE_DIFFERENTIATION	0.424344	0.0282914	0.116415
BRCA	GOBP_POSITIVE_REGULATION_OF_G1_S_TRANSITION_OF_MITOTIC_CELL_CYCLE	0.424141	0.108005	0.267294
BRCA	GOBP_POSITIVE_REGULATION_OF_ACTIVATION_OF_JANUS_KINASE_ACTIVITY	0.424084	0.0226931	0.102003
BRCA	REACTOME_AZATHIOPRINE_ADME	0.42393	0.00822536	0.0553933
BRCA	GOBP_SPINDLE_LOCALIZATION	0.423842	0.12947	0.298207
BRCA	GOBP_GLUTAMINE_FAMILY_AMINO_ACID_METABOLIC_PROCESS	0.423659	0.0350411	0.132532
BRCA	GOBP_MITOTIC_CYTOKINESIS	0.423315	0.246958	0.445013
BRCA	GOBP_INTERFERON_BETA_PRODUCTION	0.423297	0.244643	0.442331
BRCA	GOBP_TROPHOBLAST_GIANT_CELL_DIFFERENTIATION	0.422986	0.0425365	0.148362
BRCA	GOBP_IMPORT_INTO_NUCLEUS	0.422281	0.296492	0.49944
BRCA	REACTOME_ABC_TRANSPORTER_DISORDERS	0.422101	0.167693	0.35147
BRCA	REACTOME_TELOMERE_C_STRAND_SYNTHESIS_INITIATION	0.421316	0.0449122	0.154358
BRCA	GOBP_PROTEIN_LOCALIZATION_TO_NUCLEUS	0.421256	0.291259	0.493645
BRCA	GOBP_REGULATION_OF_T_CELL_CHEMOTAXIS	0.42113	0.122433	0.28848
BRCA	GOBP_RESPONSE_TO_GLYCOSIDE	0.420933	0.00202568	0.0245553
BRCA	REACTOME_RUNX3_REGULATES_IMMUNE_RESPONSE_AND_CELL_MIGRATION	0.419684	0.00850595	0.0566887
BRCA	GOBP_PYRIMIDINE_RIBONUCLEOTIDE_BIOSYNTHETIC_PROCESS	0.419521	0.0340684	0.129975
BRCA	GOBP_DNA_DOUBLE_STRAND_BREAK_PROCESSING	0.419412	0.0624281	0.189307
BRCA	GOBP_MAGNESIUM_ION_TRANSPORT	0.419294	0.115698	0.278955
BRCA	REACTOME_ELECTRIC_TRANSMISSION_ACROSS_GAP_JUNCTIONS	0.418849	0.00167035	0.0220509
BRCA	REACTOME_WNT_LIGAND_BIOGENESIS_AND_TRAFFICKING	0.418608	0.0107215	0.0654357
BRCA	GOBP_DEMETHYLATION	0.418203	0.0640453	0.192216
BRCA	GOBP_SNO_S_RNA_PROCESSING	0.418135	0.0782662	0.21875
BRCA	GOBP_POSITIVE_REGULATION_OF_LYMPHOCYTE_DIFFERENTIATION	0.41783	0.461266	0.64639
BRCA	GOBP_ROSTROCAUDAL_NEURAL_TUBE_PATTERNING	0.417677	0.00626261	0.0468578
BRCA	GOBP_CYTIDINE_TO_URIDINE_EDITING	0.417162	0.0562934	0.177985
BRCA	GOBP_WALKING_BEHAVIOR	0.417159	0.013436	0.0745441
BRCA	GOBP_HETEROCHROMATIN_ORGANIZATION	0.415797	0.199515	0.391036
BRCA	GOBP_PEPTIDE_ANTIGEN_ASSEMBLY_WITH_MHC_PROTEIN_COMPLEX	0.415654	0.268481	0.468553
BRCA	GOBP_REGULATION_OF_GLIAL_CELL_PROLIFERATION	0.415592	0.132371	0.302935
BRCA	GOBP_DNA_METHYLATION_INVOLVED_IN_GAMETE_GENERATION	0.415245	0.0842215	0.229342
BRCA	REACTOME_STRIATED_MUSCLE_CONTRACTION	0.415165	0.117021	0.280391
BRCA	GOBP_NEUROMUSCULAR_SYNAPTIC_TRANSMISSION	0.414814	0.0443081	0.152881
BRCA	GOBP_PROTEIN_K11_LINKED_UBIQUITINATION	0.41463	0.0331188	0.128128
BRCA	GOBP_POSITIVE_REGULATION_OF_MICROGLIAL_CELL_ACTIVATION	0.414432	0.048685	0.162289
BRCA	GOBP_ATP_SYNTHESIS_COUPLED_ELECTRON_TRANSPORT	0.41438	0.293868	0.496407
BRCA	GOBP_REGULATION_OF_VIRAL_PROCESS	0.414376	0.427396	0.61965
BRCA	GOBP_REGULATION_OF_T_CELL_DIFFERENTIATION	0.413963	0.398189	0.593925
BRCA	GOBP_REGULATION_OF_T_HELPER_17_CELL_LINEAGE_COMMITMENT	0.4136	0.136817	0.309435
BRCA	REACTOME_HIGHLY_CALCIUM_PERMEABLE_POSTSYNAPTIC_NICOTINIC_ACETYLCHOLINE_RECEPTORS	0.413489	0.0178078	0.0884152
BRCA	GOBP_NEGATIVE_REGULATION_OF_LYMPHOCYTE_DIFFERENTIATION	0.413163	0.139844	0.313268
BRCA	GOBP_RESPONSE_TO_TYPE_I_INTERFERON	0.413143	0.634747	0.780137
BRCA	GOBP_NEUROBLAST_PROLIFERATION	0.412672	0.0821969	0.225486
BRCA	REACTOME_INTERLEUKIN_23_SIGNALING	0.412629	0.103105	0.259703
BRCA	GOBP_NEUTROPHIL_MIGRATION	0.412469	0.434051	0.624042
BRCA	GOBP_OLFACTORY_NERVE_DEVELOPMENT	0.412262	0.00516935	0.0417577
BRCA	GOBP_CELLULAR_RESPONSE_TO_PURINE_CONTAINING_COMPOUND	0.41203	0.00187596	0.0234787
BRCA	GOBP_REGULATION_OF_TETRAPYRROLE_METABOLIC_PROCESS	0.411715	0.162497	0.344249
BRCA	REACTOME_PROCESSING_OF_CAPPED_INTRONLESS_PRE_MRNA	0.411305	0.0938368	0.244937
BRCA	GOBP_REGULATION_OF_LEUKOCYTE_DIFFERENTIATION	0.410997	0.590827	0.747807
BRCA	GOBP_PYRIMIDINE_RIBONUCLEOSIDE_MONOPHOSPHATE_METABOLIC_PROCESS	0.410923	0.0136514	0.0750048
BRCA	GOBP_7_METHYLGUANOSINE_CAP_HYPERMETHYLATION	0.410735	0.0360375	0.134662
BRCA	GOBP_REGULATION_OF_ENAMEL_MINERALIZATION	0.410622	0.0331188	0.128128
BRCA	REACTOME_SIGNALING_BY_NOTCH4	0.41057	0.113087	0.274791
BRCA	GOBP_L_SERINE_METABOLIC_PROCESS	0.410323	0.0195197	0.0936343
BRCA	REACTOME_REGULATION_OF_NPAS4_MRNA_TRANSLATION	0.409553	0.0340684	0.129975
BRCA	GOBP_NEGATIVE_REGULATION_OF_NF_KAPPAB_TRANSCRIPTION_FACTOR_ACTIVITY	0.409508	0.0852488	0.231225
BRCA	GOBP_NEGATIVE_REGULATION_OF_NUCLEAR_TRANSCRIBED_MRNA_CATABOLIC_PROCESS_DEADENYLATION_DEPENDENT_DECAY	0.409432	0.149236	0.32649
BRCA	GOBP_REGULATION_OF_T_HELPER_17_TYPE_IMMUNE_RESPONSE	0.409431	0.222331	0.418151
BRCA	GOBP_DEOXYRIBONUCLEOTIDE_BIOSYNTHETIC_PROCESS	0.409305	0.0792342	0.220306
BRCA	REACTOME_PROCESSING_OF_SMDT1	0.409095	0.0360375	0.134662
BRCA	GOBP_NEGATIVE_REGULATION_OF_GENE_EXPRESSION	0.40889	0.507457	0.683776
BRCA	GOBP_NEGATIVE_REGULATION_OF_SERINE_TYPE_PEPTIDASE_ACTIVITY	0.408886	0.0195197	0.0936343
BRCA	HALLMARK_WNT_BETA_CATENIN_SIGNALING	0.408866	0.111799	0.272831
BRCA	GOBP_REGULATION_OF_GERMINAL_CENTER_FORMATION	0.408838	0.00574218	0.0443765
BRCA	GOBP_RNA_CAPPING	0.40855	0.0562934	0.177985
BRCA	GOBP_ISOLEUCINE_TRANSPORT	0.408408	0.00743263	0.0521692
BRCA	GOBP_NEGATIVE_REGULATION_OF_T_CELL_CYTOKINE_PRODUCTION	0.40816	0.109258	0.269083
BRCA	REACTOME_TRANSLATION	0.408044	0.626659	0.774146
BRCA	GOBP_PROTEIN_EXPORT_FROM_NUCLEUS	0.408012	0.0207393	0.0967398
BRCA	GOBP_REGULATION_OF_CHROMATIN_BINDING	0.407992	0.0107215	0.0654357
BRCA	GOBP_TRNA_PSEUDOURIDINE_SYNTHESIS	0.407983	0.0916274	0.24159
BRCA	GOBP_NEGATIVE_REGULATION_OF_MYELINATION	0.407968	0.135322	0.307209
BRCA	GOBP_EMBRYONIC_VISCEROCRANIUM_MORPHOGENESIS	0.407615	0.0326526	0.126987
BRCA	GOBP_POLY_A_PLUS_MRNA_EXPORT_FROM_NUCLEUS	0.407475	0.0213736	0.0983656
BRCA	GOBP_LEUKOCYTE_DIFFERENTIATION	0.406774	0.667529	0.802617
BRCA	GOBP_FATTY_ACYL_COA_METABOLIC_PROCESS	0.406661	0.147638	0.324541
BRCA	REACTOME_NOD1_2_SIGNALING_PATHWAY	0.406327	0.0178078	0.0884152
BRCA	GOBP_REGULATION_OF_T_HELPER_CELL_DIFFERENTIATION	0.406161	0.218049	0.413487
BRCA	GOBP_POSITIVE_REGULATION_OF_NIK_NF_KAPPAB_SIGNALING	0.405918	0.258761	0.459072
BRCA	GOBP_NEGATIVE_REGULATION_OF_INTERLEUKIN_6_PRODUCTION	0.405876	0.326394	0.528471
BRCA	GOBP_NEGATIVE_REGULATION_OF_MRNA_METABOLIC_PROCESS	0.405603	0.174814	0.360823
BRCA	GOBP_POSITIVE_REGULATION_OF_ANOIKIS	0.405359	0.0541262	0.173813
BRCA	GOBP_PROTON_MOTIVE_FORCE_DRIVEN_ATP_SYNTHESIS	0.405016	0.283526	0.485491
BRCA	REACTOME_THE_CANONICAL_RETINOID_CYCLE_IN_RODS_TWILIGHT_VISION	0.404925	0.0754197	0.214148
BRCA	REACTOME_MRNA_SPLICING	0.404888	0.407788	0.602
BRCA	REACTOME_ANDROGEN_BIOSYNTHESIS	0.404758	0.0408252	0.1455
BRCA	REACTOME_DEFECTIVE_INTRINSIC_PATHWAY_FOR_APOPTOSIS	0.404705	0.0862863	0.23208
BRCA	GOBP_DNA_REPLICATION_SYNTHESIS_OF_RNA_PRIMER	0.404447	0.0304049	0.121936
BRCA	GOBP_MEMBRANE_DISASSEMBLY	0.404086	0.0120109	0.069561
BRCA	GOBP_NEGATIVE_REGULATION_OF_CELLULAR_SENESCENCE	0.403964	0.0616322	0.188137
BRCA	REACTOME_RHO_GTPASES_ACTIVATE_PKNS	0.403895	0.361173	0.561211
BRCA	REACTOME_REGULATION_OF_MECP2_EXPRESSION_AND_ACTIVITY	0.403753	0.0180836	0.089233
BRCA	REACTOME_COLLAGEN_DEGRADATION	0.40316	0.598708	0.754117
BRCA	GOBP_KERATAN_SULFATE_METABOLIC_PROCESS	0.403128	0.00544897	0.0432196
BRCA	GOBP_SPERM_DNA_CONDENSATION	0.403057	0.0291211	0.118413
BRCA	REACTOME_CRISTAE_FORMATION	0.403035	0.130914	0.300815
BRCA	GOBP_GLYCOLIPID_CATABOLIC_PROCESS	0.402625	0.0304049	0.121936
BRCA	REACTOME_REGULATION_OF_TLR_BY_ENDOGENOUS_LIGAND	0.402103	0.126618	0.295381
BRCA	GOBP_FLAVONE_METABOLIC_PROCESS	0.40205	0.0102076	0.0637943
BRCA	GOBP_GANGLIOSIDE_BIOSYNTHETIC_PROCESS_VIA_LACTOSYLCERAMIDE	0.401863	0.00909293	0.0592886
BRCA	GOBP_PYRIDINE_CONTAINING_COMPOUND_BIOSYNTHETIC_PROCESS	0.401704	0.0592949	0.183975
BRCA	GOBP_REGULATION_OF_RNA_BINDING	0.401642	0.0154867	0.0814656
BRCA	GOBP_NEGATIVE_REGULATION_OF_MONOATOMIC_ANION_TRANSPORT	0.401257	0.0180836	0.089233
BRCA	GOBP_PEPTIDYL_GLUTAMIC_ACID_MODIFICATION	0.40119	0.0365447	0.135767
BRCA	GOBP_GRANULOCYTE_MIGRATION	0.401104	0.434051	0.624042
BRCA	GOBP_AMIDE_CATABOLIC_PROCESS	0.400834	0.0103764	0.0643071
BRCA	GOBP_RIBOSOMAL_LARGE_SUBUNIT_EXPORT_FROM_NUCLEUS	0.3998	0.159102	0.339668
BRCA	GOBP_MITOCHONDRIAL_RNA_CATABOLIC_PROCESS	0.399753	0.286088	0.48823
BRCA	GOBP_NEGATIVE_REGULATION_OF_INTERLEUKIN_5_PRODUCTION	0.399665	0.0287036	0.117559
BRCA	GOBP_DEHYDROASCORBIC_ACID_TRANSPORT	0.39917	0.0162289	0.0838147
BRCA	GOBP_EMBRYONIC_EYE_MORPHOGENESIS	0.398623	0.0995477	0.253996
BRCA	GOBP_REGULATION_OF_NEUROBLAST_PROLIFERATION	0.398383	0.323597	0.526153
BRCA	REACTOME_SYNTHESIS_OF_ACTIVE_UBIQUITIN_ROLES_OF_E1_AND_E2_ENZYMES	0.398215	0.0331188	0.128128
BRCA	REACTOME_SIGNALING_BY_CSF1_M_CSF_IN_MYELOID_CELLS	0.398041	0.199515	0.391036
BRCA	GOBP_PROTEIN_LOCALIZATION_TO_MICROTUBULE_ORGANIZING_CENTER	0.39708	0.0691056	0.201993
BRCA	GOBP_FOREBRAIN_MORPHOGENESIS	0.397004	0.00163817	0.0217753
BRCA	REACTOME_POLB_DEPENDENT_LONG_PATCH_BASE_EXCISION_REPAIR	0.396282	0.0255458	0.110002
BRCA	GOBP_GLUCOSAMINE_CONTAINING_COMPOUND_METABOLIC_PROCESS	0.39611	0.00187596	0.0234787
BRCA	GOBP_FATTY_ACID_DERIVATIVE_CATABOLIC_PROCESS	0.395683	0.0527204	0.170894
BRCA	REACTOME_DUAL_INCISION_IN_GG_NER	0.395482	0.149236	0.32649
BRCA	GOBP_POSITIVE_REGULATION_OF_MACROPHAGE_ACTIVATION	0.394805	0.12947	0.298207
BRCA	GOBP_REGULATION_OF_PHAGOCYTOSIS	0.394062	0.385604	0.582821
BRCA	GOBP_POSITIVE_REGULATION_OF_INTERLEUKIN_2_PRODUCTION	0.393741	0.337737	0.539406
BRCA	GOBP_RESPIRATORY_BURST	0.393506	0.154109	0.333067
BRCA	GOBP_REGULATION_OF_NON_MEMBRANE_SPANNING_PROTEIN_TYROSINE_KINASE_ACTIVITY	0.393486	0.0207393	0.0967398
BRCA	GOBP_GERM_CELL_DEVELOPMENT	0.393145	0.142923	0.317801
BRCA	GOBP_POSITIVE_REGULATION_OF_ALPHA_BETA_T_CELL_PROLIFERATION	0.39285	0.382496	0.579305
BRCA	GOBP_SMOOTH_MUSCLE_CELL_APOPTOTIC_PROCESS	0.392724	0.187815	0.376685
BRCA	KEGG_OXIDATIVE_PHOSPHORYLATION	0.392703	0.367188	0.5669
BRCA	GOBP_REGULATION_OF_CELLULAR_SENESCENCE	0.392682	0.0207393	0.0967398
BRCA	HALLMARK_IL6_JAK_STAT3_SIGNALING	0.39245	0.475223	0.658385
BRCA	GOBP_PURINE_RIBONUCLEOSIDE_METABOLIC_PROCESS	0.392254	0.0251731	0.108737
BRCA	REACTOME_REGULATION_OF_HSF1_MEDIATED_HEAT_SHOCK_RESPONSE	0.392091	0.246958	0.445013
BRCA	GOBP_SECONDARY_METABOLITE_BIOSYNTHETIC_PROCESS	0.392067	0.00730739	0.0517043
BRCA	GOBP_DE_NOVO_PYRIMIDINE_NUCLEOBASE_BIOSYNTHETIC_PROCESS	0.391786	0.00507906	0.0412706
BRCA	GOBP_RESPONSE_TO_CELL_CYCLE_CHECKPOINT_SIGNALING	0.391716	0.0360375	0.134662
BRCA	GOBP_POSITIVE_REGULATION_OF_LEUKOCYTE_APOPTOTIC_PROCESS	0.391525	0.0983839	0.252901
BRCA	REACTOME_RUNX3_REGULATES_YAP1_MEDIATED_TRANSCRIPTION	0.391452	0.301788	0.505182
BRCA	REACTOME_RNA_POLYMERASE_III_CHAIN_ELONGATION	0.391397	0.138324	0.311528
BRCA	GOBP_GDP_MANNOSE_METABOLIC_PROCESS	0.391386	0.00354821	0.0332951
BRCA	GOBP_INTERLEUKIN_23_PRODUCTION	0.390832	0.0811995	0.223833
BRCA	GOBP_DETECTION_OF_OTHER_ORGANISM	0.390521	0.176629	0.36286
BRCA	REACTOME_KSRP_KHSRP_BINDS_AND_DESTABILIZES_MRNA	0.389404	0.0365447	0.135767
BRCA	GOBP_POSITIVE_REGULATION_OF_DEFENSE_RESPONSE_TO_VIRUS_BY_HOST	0.389071	0.147638	0.324541
BRCA	GOBP_INNATE_IMMUNE_RESPONSE_ACTIVATING_SIGNALING_PATHWAY	0.388738	0.522143	0.697324
BRCA	GOBP_EXIT_FROM_MITOSIS	0.388387	0.0375773	0.137955
BRCA	GOBP_CYTOSKELETON_DEPENDENT_CYTOKINESIS	0.388326	0.278449	0.480382
BRCA	GOBP_REGULATION_OF_DNA_DUPLEX_UNWINDING	0.388041	0.13384	0.305283
BRCA	GOBP_REGULATION_OF_CORE_PROMOTER_BINDING	0.387874	0.288666	0.490976
BRCA	GOBP_NEGATIVE_REGULATION_OF_INTERLEUKIN_13_PRODUCTION	0.387627	0.0287036	0.117559
BRCA	GOBP_MITOCHONDRIAL_CYTOCHROME_C_OXIDASE_ASSEMBLY	0.387625	0.132371	0.302935
BRCA	GOBP_CELL_DIFFERENTIATION_INVOLVED_IN_EMBRYONIC_PLACENTA_DEVELOPMENT	0.38727	0.0186466	0.091078
BRCA	GOBP_PURINE_DEOXYRIBONUCLEOSIDE_MONOPHOSPHATE_CATABOLIC_PROCESS	0.387214	0.0150086	0.0796024
BRCA	GOBP_METHYLATION	0.386948	0.199515	0.391036
BRCA	GOBP_REGULATION_OF_SECONDARY_METABOLIC_PROCESS	0.386878	0.0259234	0.110737
BRCA	GOBP_B_CELL_MEDIATED_IMMUNITY	0.386812	0.544575	0.71412
BRCA	GOBP_DTMP_METABOLIC_PROCESS	0.386528	0.0600657	0.184996
BRCA	GOBP_REGULATION_OF_PRODUCTION_OF_MOLECULAR_MEDIATOR_OF_IMMUNE_RESPONSE	0.386475	0.482288	0.663783
BRCA	GOBP_POSITIVE_REGULATION_OF_T_HELPER_1_CELL_DIFFERENTIATION	0.386437	0.0600657	0.184996
BRCA	GOBP_GLYCOSYL_COMPOUND_BIOSYNTHETIC_PROCESS	0.385967	0.0437107	0.151308
BRCA	GOBP_MICROTUBULE_ORGANIZING_CENTER_LOCALIZATION	0.385445	0.0397171	0.142553
BRCA	GOBP_REGULATION_OF_HYDROGEN_PEROXIDE_BIOSYNTHETIC_PROCESS	0.38472	0.000380918	0.0107968
BRCA	GOBP_POSITIVE_REGULATION_OF_VIRAL_GENOME_REPLICATION	0.3847	0.0744898	0.212636
BRCA	GOBP_GRANULOCYTE_MACROPHAGE_COLONY_STIMULATING_FACTOR_PRODUCTION	0.384696	0.0665358	0.19687
BRCA	GOBP_MONOUBIQUITINATED_PROTEIN_DEUBIQUITINATION	0.384492	0.0555631	0.176545
BRCA	GOBP_CYTOKINETIC_PROCESS	0.38449	0.0562934	0.177985
BRCA	GOBP_REGULATION_OF_NIK_NF_KAPPAB_SIGNALING	0.384418	0.358189	0.558465
BRCA	REACTOME_SUMOYLATION_OF_DNA_METHYLATION_PROTEINS	0.384089	0.0894599	0.237369
BRCA	REACTOME_ENDOSOMAL_VACUOLAR_PATHWAY	0.38404	0.251633	0.450322
BRCA	GOBP_SOMATIC_DIVERSIFICATION_OF_IMMUNOGLOBULINS_INVOLVED_IN_IMMUNE_RESPONSE	0.383553	0.160793	0.341689
BRCA	GOBP_PROTEIN_LOCALIZATION_TO_ORGANELLE	0.383508	0.320816	0.523309
BRCA	GOBP_MESODERM_DEVELOPMENT	0.383359	0.144482	0.320306
BRCA	GOBP_DNA_DEALKYLATION	0.383077	0.0278842	0.115182
BRCA	GOBP_POSITIVE_REGULATION_OF_SMOOTH_MUSCLE_CELL_APOPTOTIC_PROCESS	0.382779	0.180301	0.367816
BRCA	GOBP_HEXOSE_CATABOLIC_PROCESS	0.382702	0.0278842	0.115182
BRCA	REACTOME_DAP12_SIGNALING	0.382677	0.159102	0.339668
BRCA	REACTOME_AGGREPHAGY	0.38266	0.0821969	0.225486
BRCA	GOBP_BASE_EXCISION_REPAIR_GAP_FILLING	0.382394	0.119703	0.284904
BRCA	GOBP_CARDIAC_ATRIUM_DEVELOPMENT	0.382194	0.205561	0.398749
BRCA	GOBP_PUTRESCINE_BIOSYNTHETIC_PROCESS	0.382052	0.00544897	0.0432196
BRCA	GOBP_REGULATION_OF_NECROTIC_CELL_DEATH	0.38199	0.0792342	0.220306
BRCA	REACTOME_EPH_EPHRIN_SIGNALING	0.381781	0.291259	0.493645
BRCA	GOBP_ISOTYPE_SWITCHING_TO_IGG_ISOTYPES	0.381568	0.135322	0.307209
BRCA	GOBP_REGULATION_OF_CENTROSOME_CYCLE	0.381501	0.0862863	0.23208
BRCA	GOBP_ACTIVATION_OF_INNATE_IMMUNE_RESPONSE	0.381401	0.525848	0.700042
BRCA	GOBP_PENETRATION_OF_ZONA_PELLUCIDA	0.381161	0.0124038	0.0710251
BRCA	GOBP_GALACTOSE_METABOLIC_PROCESS	0.381103	0.032192	0.125805
BRCA	GOBP_NUCLEOTIDE_BINDING_OLIGOMERIZATION_DOMAIN_CONTAINING_1_SIGNALING_PATHWAY	0.380698	0.0110767	0.0665916
BRCA	GOBP_NEGATIVE_REGULATION_OF_NERVOUS_SYSTEM_PROCESS	0.380157	0.122433	0.28848
BRCA	GOBP_NCRNA_CATABOLIC_PROCESS	0.379658	0.110523	0.270814
BRCA	GOBP_RESPONSE_TO_PROTOZOAN	0.379576	0.207605	0.40094
BRCA	GOBP_BENZENE_CONTAINING_COMPOUND_METABOLIC_PROCESS	0.379462	0.70941	0.829985
BRCA	GOBP_REGULATION_OF_INFLAMMATORY_RESPONSE	0.379165	0.663395	0.800042
BRCA	REACTOME_ALPHA_LINOLENIC_OMEGA3_AND_LINOLEIC_OMEGA6_ACID_METABOLISM	0.37891	0.178458	0.365293
BRCA	GOBP_TOLERANCE_INDUCTION_TO_SELF_ANTIGEN	0.378805	0.0230339	0.102672
BRCA	REACTOME_INFECTIOUS_DISEASE	0.378626	0.434051	0.624042
BRCA	GOBP_POST_TRANSLATIONAL_PROTEIN_TARGETING_TO_MEMBRANE_TRANSLOCATION	0.378495	0.0308435	0.12308
BRCA	GOBP_NEGATIVE_REGULATION_OF_UBIQUITIN_PROTEIN_TRANSFERASE_ACTIVITY	0.377937	0.027085	0.113191
BRCA	GOBP_ISG15_PROTEIN_CONJUGATION	0.377892	0.224494	0.420414
BRCA	GOBP_REGULATION_OF_UBIQUITIN_PROTEIN_TRANSFERASE_ACTIVITY	0.377587	0.0640453	0.192216
BRCA	GOBP_BEHAVIORAL_RESPONSE_TO_NICOTINE	0.377454	0.0355363	0.133775
BRCA	GOBP_REGULATION_OF_ISOMERASE_ACTIVITY	0.377382	0.0873339	0.233918
BRCA	GOBP_CELLULAR_RESPONSE_TO_IONIZING_RADIATION	0.376997	0.207605	0.40094
BRCA	REACTOME_MITOTIC_TELOPHASE_CYTOKINESIS	0.37686	0.15576	0.335506
BRCA	GOBP_REGULATION_OF_PROGRAMMED_NECROTIC_CELL_DEATH	0.376781	0.0570316	0.179436
BRCA	GOBP_PYRIMIDINE_RIBONUCLEOSIDE_TRIPHOSPHATE_BIOSYNTHETIC_PROCESS	0.375935	0.0862863	0.23208
BRCA	GOBP_SEQUESTERING_OF_IRON_ION	0.375903	0.118356	0.282676
BRCA	GOBP_RESPONSE_TO_LECTIN	0.375826	0.224494	0.420414
BRCA	REACTOME_RNA_POLYMERASE_III_TRANSCRIPTION_INITIATION_FROM_TYPE_1_PROMOTER	0.375643	0.220183	0.415896
BRCA	REACTOME_MRNA_EDITING_C_TO_U_CONVERSION	0.375455	0.0080882	0.0547758
BRCA	GOBP_NEGATIVE_REGULATION_OF_VITAMIN_D_BIOSYNTHETIC_PROCESS	0.375342	0.0592949	0.183975
BRCA	GOBP_REGULATION_OF_NUCLEAR_CELL_CYCLE_DNA_REPLICATION	0.37518	0.0735693	0.211323
BRCA	GOBP_DENDRITIC_CELL_CYTOKINE_PRODUCTION	0.374525	0.123816	0.290743
BRCA	GOBP_MYOBLAST_FATE_COMMITMENT	0.374265	0.0425365	0.148362
BRCA	GOBP_MEIOTIC_DNA_DOUBLE_STRAND_BREAK_FORMATION	0.374248	0.0230339	0.102672
BRCA	GOBP_NEGATIVE_REGULATION_OF_NUCLEOBASE_CONTAINING_COMPOUND_METABOLIC_PROCESS	0.374172	0.598708	0.754117
BRCA	GOBP_V_D_J_RECOMBINATION	0.373875	0.189729	0.378554
BRCA	GOBP_MITOCHONDRIAL_PROTEIN_PROCESSING	0.373848	0.105533	0.263408
BRCA	REACTOME_GDP_FUCOSE_BIOSYNTHESIS	0.373447	0.00526108	0.0421455
BRCA	GOBP_CELLULAR_RESPONSE_TO_INTERFERON_BETA	0.373264	0.18403	0.371801
BRCA	GOBP_ISOPRENOID_METABOLIC_PROCESS	0.373055	0.346409	0.547179
BRCA	GOBP_SEQUESTERING_OF_ACTIN_MONOMERS	0.372764	0.28098	0.482674
BRCA	GOBP_REGULATION_OF_BRANCHING_INVOLVED_IN_LUNG_MORPHOGENESIS	0.372701	0.0548407	0.175348
BRCA	KEGG_TRYPTOPHAN_METABOLISM	0.372558	0.0938368	0.244937
BRCA	GOBP_B_CELL_PROLIFERATION	0.372534	0.492991	0.671988
BRCA	GOBP_MODULATION_OF_MICROTUBULE_CYTOSKELETON_INVOLVED_IN_CEREBRAL_CORTEX_RADIAL_GLIA_GUIDED_MIGRATION	0.372367	0.0164832	0.0844491
BRCA	GOBP_POSITIVE_REGULATION_OF_NECROTIC_CELL_DEATH	0.37224	0.0365447	0.135767
BRCA	GOBP_REGULATION_OF_RETINOIC_ACID_RECEPTOR_SIGNALING_PATHWAY	0.372191	0.0186466	0.091078
BRCA	GOBP_POSITIVE_REGULATION_OF_KERATINOCYTE_DIFFERENTIATION	0.372034	0.013436	0.0745441
BRCA	GOBP_DETECTION_OF_VISIBLE_LIGHT	0.371966	0.0608448	0.18662
BRCA	GOBP_REGULATION_OF_PROTEIN_MODIFICATION_BY_SMALL_PROTEIN_CONJUGATION_OR_REMOVAL	0.370552	0.0792342	0.220306
BRCA	GOBP_DOUBLE_STRAND_BREAK_REPAIR_VIA_NONHOMOLOGOUS_END_JOINING	0.370155	0.159102	0.339668
BRCA	REACTOME_VLDL_CLEARANCE	0.370152	0.0189337	0.0922469
BRCA	REACTOME_BINDING_OF_TCF_LEF_CTNNB1_TO_TARGET_GENE_PROMOTERS	0.369439	0.0927268	0.243357
BRCA	REACTOME_AMYLOID_FIBER_FORMATION	0.369185	0.323597	0.526153
BRCA	KEGG_FC_GAMMA_R_MEDIATED_PHAGOCYTOSIS	0.369147	0.26359	0.463713
BRCA	GOBP_POSITIVE_T_CELL_SELECTION	0.369049	0.454375	0.640739
BRCA	GOBP_SIGNAL_TRANSDUCTION_BY_P53_CLASS_MEDIATOR	0.369018	0.0691056	0.201993
BRCA	GOBP_RRNA_CATABOLIC_PROCESS	0.368862	0.191657	0.381218
BRCA	GOBP_REGULATION_OF_NUCLEAR_TRANSCRIBED_MRNA_CATABOLIC_PROCESS_DEADENYLATION_DEPENDENT_DECAY	0.368097	0.174814	0.360823
BRCA	GOBP_PYRIMIDINE_NUCLEOTIDE_METABOLIC_PROCESS	0.367947	0.0782662	0.21875
BRCA	GOBP_NEGATIVE_REGULATION_OF_CELL_CHEMOTAXIS_TO_FIBROBLAST_GROWTH_FACTOR	0.367945	0.0381028	0.138984
BRCA	GOBP_REGULATION_OF_SIGNALING_RECEPTOR_ACTIVITY	0.367154	0.211738	0.406803
BRCA	GOBP_DEADENYLATION_DEPENDENT_DECAPPING_OF_NUCLEAR_TRANSCRIBED_MRNA	0.366972	0.117021	0.280391
BRCA	REACTOME_APOBEC3G_MEDIATED_RESISTANCE_TO_HIV_1_INFECTION	0.36686	0.0213736	0.0983656
BRCA	GOBP_HORMONE_CATABOLIC_PROCESS	0.366821	0.167693	0.35147
BRCA	GOBP_POSITIVE_REGULATION_OF_PRODUCTION_OF_MOLECULAR_MEDIATOR_OF_IMMUNE_RESPONSE	0.366282	0.485841	0.666769
BRCA	GOBP_NEGATIVE_REGULATION_OF_PROTEIN_SUMOYLATION	0.366242	0.747873	0.855867
BRCA	GOBP_CARBOHYDRATE_DERIVATIVE_CATABOLIC_PROCESS	0.365953	0.18403	0.371801
BRCA	GOBP_DOUBLE_STRAND_BREAK_REPAIR_VIA_SINGLE_STRAND_ANNEALING	0.365892	0.126618	0.295381
BRCA	GOBP_ANAGEN	0.365223	0.121062	0.286652
BRCA	GOBP_TRANSCRIPTION_DEPENDENT_TETHERING_OF_RNA_POLYMERASE_II_GENE_DNA_AT_NUCLEAR_PERIPHERY	0.365161	0.0473989	0.159659
BRCA	KEGG_LYSINE_DEGRADATION	0.365083	0.0699801	0.203807
BRCA	KEGG_GLYOXYLATE_AND_DICARBOXYLATE_METABOLISM	0.364777	0.0624281	0.189307
BRCA	GOBP_FUNGIFORM_PAPILLA_DEVELOPMENT	0.364653	0.031737	0.124582
BRCA	GOBP_POSITIVE_REGULATION_OF_HYDROGEN_PEROXIDE_METABOLIC_PROCESS	0.364411	0.00306367	0.0308834
BRCA	REACTOME_METABOLISM_OF_STEROIDS	0.364193	0.548359	0.716548
BRCA	GOBP_PROGRAMMED_NECROTIC_CELL_DEATH	0.363817	0.167693	0.35147
BRCA	GOBP_POSITIVE_REGULATION_OF_TOOTH_MINERALIZATION	0.363734	0.0632324	0.190786
BRCA	GOBP_NCRNA_TRANSCRIPTION	0.363603	0.253993	0.4532
BRCA	REACTOME_DISEASES_OF_BASE_EXCISION_REPAIR	0.363443	0.0391727	0.141177
BRCA	GOBP_REGULATION_OF_DNA_HELICASE_ACTIVITY	0.363283	0.105533	0.263408
BRCA	GOBP_POSITIVE_REGULATION_OF_MITOTIC_SISTER_CHROMATID_SEGREGATION	0.363259	0.0397171	0.142553
BRCA	REACTOME_PYROPTOSIS	0.362967	0.312567	0.515878
BRCA	GOBP_MESENCHYMAL_CELL_DEVELOPMENT	0.362669	0.141377	0.315455
BRCA	GOBP_DETECTION_OF_LIGHT_STIMULUS_INVOLVED_IN_SENSORY_PERCEPTION	0.36239	0.0370579	0.13683
BRCA	REACTOME_RESPIRATORY_ELECTRON_TRANSPORT	0.362129	0.352268	0.5529
BRCA	GOBP_VIRAL_LIFE_CYCLE	0.362106	0.268481	0.468553
BRCA	GOBP_NEGATIVE_REGULATION_OF_APOPTOTIC_PROCESS_INVOLVED_IN_DEVELOPMENT	0.361903	0.12947	0.298207
BRCA	REACTOME_HORMONE_LIGAND_BINDING_RECEPTORS	0.361821	0.0295437	0.119477
BRCA	GOBP_RRNA_MODIFICATION	0.361763	0.39502	0.590844
BRCA	GOBP_ADENOSINE_TO_INOSINE_EDITING	0.361692	0.0107215	0.0654357
BRCA	GOBP_REGULATION_OF_SERINE_TYPE_PEPTIDASE_ACTIVITY	0.361532	0.0201214	0.0951006
BRCA	GOBP_REGULATION_OF_NK_T_CELL_ACTIVATION	0.361374	0.162497	0.344249
BRCA	GOBP_VENTRAL_SPINAL_CORD_DEVELOPMENT	0.361197	0.0375773	0.137955
BRCA	GOBP_NEGATIVE_REGULATION_OF_REPRODUCTIVE_PROCESS	0.361193	0.027085	0.113191
BRCA	GOBP_ANTIGEN_PROCESSING_AND_PRESENTATION_OF_EXOGENOUS_ANTIGEN	0.361064	0.411018	0.60473
BRCA	GOBP_EXTRAEMBRYONIC_MEMBRANE_DEVELOPMENT	0.360847	0.0570316	0.179436
BRCA	GOBP_POSITIVE_REGULATION_OF_TELOMERE_MAINTENANCE	0.360811	0.207605	0.40094
BRCA	GOBP_POSITIVE_REGULATION_OF_MUSCLE_CELL_APOPTOTIC_PROCESS	0.360545	0.203531	0.395927
BRCA	GOBP_ANTIBODY_DEPENDENT_CELLULAR_CYTOTOXICITY	0.360098	0.0541262	0.173813
BRCA	REACTOME_RHOBTB3_ATPASE_CYCLE	0.36005	0.0010812	0.0175413
BRCA	GOBP_AMP_CATABOLIC_PROCESS	0.359892	0.0616322	0.188137
BRCA	GOBP_NEGATIVE_REGULATION_OF_ADAPTIVE_IMMUNE_RESPONSE	0.359719	0.407788	0.602
BRCA	GOBP_NIK_NF_KAPPAB_SIGNALING	0.359211	0.370219	0.569663
BRCA	GOBP_REGULATION_OF_MRNA_METABOLIC_PROCESS	0.359133	0.401374	0.596735
BRCA	GOBP_POSITIVE_REGULATION_OF_HELICASE_ACTIVITY	0.359109	0.138324	0.311528
BRCA	GOBP_PUTRESCINE_METABOLIC_PROCESS	0.358645	0.0118187	0.0689031
BRCA	REACTOME_ABERRANT_REGULATION_OF_MITOTIC_EXIT_IN_CANCER_DUE_TO_RB1_DEFECTS	0.358477	0.0425365	0.148362
BRCA	GOBP_ASPARTATE_FAMILY_AMINO_ACID_BIOSYNTHETIC_PROCESS	0.358472	0.0744898	0.212636
BRCA	GOBP_INOSINE_METABOLIC_PROCESS	0.358446	0.0295437	0.119477
BRCA	GOBP_POSITIVE_REGULATION_OF_GRANULOCYTE_MACROPHAGE_COLONY_STIMULATING_FACTOR_PRODUCTION	0.358297	0.0773078	0.217396
BRCA	GOBP_MULTI_CILIATED_EPITHELIAL_CELL_DIFFERENTIATION	0.358226	0.152471	0.330789
BRCA	GOBP_REGULATION_OF_CHROMATIN_ORGANIZATION	0.358027	0.28098	0.482674
BRCA	HALLMARK_REACTIVE_OXYGEN_SPECIES_PATHWAY	0.357808	0.0370579	0.13683
BRCA	GOBP_REGULATION_OF_T_CELL_COSTIMULATION	0.357668	0.0506691	0.166598
BRCA	GOBP_ORGANOPHOSPHATE_METABOLIC_PROCESS	0.357466	0.291259	0.493645
BRCA	REACTOME_CELLULAR_RESPONSE_TO_HEAT_STRESS	0.357427	0.261168	0.461388
BRCA	GOBP_T_CELL_LINEAGE_COMMITMENT	0.357425	0.226673	0.423506
BRCA	GOBP_RESPIRATORY_CHAIN_COMPLEX_IV_ASSEMBLY	0.356987	0.176629	0.36286
BRCA	GOBP_NEGATIVE_REGULATION_OF_ANTIGEN_RECEPTOR_MEDIATED_SIGNALING_PATHWAY	0.356912	0.240059	0.437491
BRCA	REACTOME_RNA_POLYMERASE_III_TRANSCRIPTION_TERMINATION	0.356712	0.176629	0.36286
BRCA	REACTOME_MRNA_DECAY_BY_5_TO_3_EXORIBONUCLEASE	0.356492	0.0198186	0.0942702
BRCA	GOBP_MITOCHONDRIAL_TRANSMEMBRANE_TRANSPORT	0.356428	0.132371	0.302935
BRCA	REACTOME_DIGESTION_OF_DIETARY_LIPID	0.356419	0.0500003	0.164962
BRCA	REACTOME_DISEASES_ASSOCIATED_WITH_GLYCOSYLATION_PRECURSOR_BIOSYNTHESIS	0.356232	0.108005	0.267294
BRCA	GOBP_CELLULAR_RESPONSE_TO_INTERLEUKIN_1	0.356191	0.364173	0.564053
BRCA	GOBP_NK_T_CELL_PROLIFERATION	0.356179	0.152471	0.330789
BRCA	KEGG_BLADDER_CANCER	0.35527	0.0335907	0.128867
BRCA	GOBP_HISTONE_H4_DEACETYLATION	0.355059	0.0223568	0.100867
BRCA	GOBP_DETERMINATION_OF_LEFT_RIGHT_ASYMMETRY_IN_LATERAL_MESODERM	0.354955	0.0157307	0.0821217
BRCA	GOBP_MICROTUBULE_DEPOLYMERIZATION	0.354782	0.185915	0.37459
BRCA	GOBP_SENSORY_PERCEPTION_OF_CHEMICAL_STIMULUS	0.354632	0.0811995	0.223833
BRCA	GOBP_LEUKOCYTE_PROLIFERATION	0.354479	0.743566	0.852862
BRCA	GOBP_SKELETAL_MUSCLE_SATELLITE_CELL_ACTIVATION	0.354415	0.0513453	0.168019
BRCA	GOBP_RIBONUCLEOTIDE_CATABOLIC_PROCESS	0.354315	0.049339	0.16362
BRCA	REACTOME_VLDL_ASSEMBLY	0.354159	0.00167035	0.0220509
BRCA	GOBP_RESPONSE_TO_TUMOR_CELL	0.354083	0.427396	0.61965
BRCA	GOBP_NEGATIVE_REGULATION_OF_DNA_BINDING_TRANSCRIPTION_FACTOR_ACTIVITY	0.353367	0.110523	0.270814
BRCA	GOBP_EQUILIBRIOCEPTION	0.353351	0.00615525	0.0463423
BRCA	REACTOME_SYNTHESIS_OF_GDP_MANNOSE	0.353213	0.0616322	0.188137
BRCA	GOBP_NUCLEAR_MEMBRANE_ORGANIZATION	0.353207	0.0233791	0.103779
BRCA	GOBP_CELLULAR_SENESCENCE	0.353063	0.0216971	0.0992853
BRCA	GOBP_CHORION_DEVELOPMENT	0.353024	0.0640453	0.192216
BRCA	GOBP_NEGATIVE_REGULATION_OF_INTERFERON_BETA_PRODUCTION	0.352816	0.0577779	0.180722
BRCA	REACTOME_SLC_MEDIATED_TRANSMEMBRANE_TRANSPORT	0.352688	0.117021	0.280391
BRCA	GOBP_MONOUBIQUITINATED_HISTONE_DEUBIQUITINATION	0.352566	0.0513453	0.168019
BRCA	GOBP_CADMIUM_ION_TRANSMEMBRANE_TRANSPORT	0.352496	0.00626261	0.0468578
BRCA	REACTOME_ACTIVATION_OF_RAS_IN_B_CELLS	0.352316	0.0312875	0.123725
BRCA	GOBP_POSITIVE_REGULATION_OF_LOW_DENSITY_LIPOPROTEIN_RECEPTOR_ACTIVITY	0.352148	0.0449122	0.154358
BRCA	GOBP_REGULATION_OF_HYPERSENSITIVITY	0.351976	0.197529	0.388883
BRCA	GOBP_REGULATION_OF_CELLULAR_RESPONSE_TO_OSMOTIC_STRESS	0.35061	0.0178078	0.0884152
BRCA	GOBP_REGULATION_OF_VESICLE_TRANSPORT_ALONG_MICROTUBULE	0.350515	0.0397171	0.142553
BRCA	GOBP_LEUKOCYTE_MIGRATION_INVOLVED_IN_INFLAMMATORY_RESPONSE	0.350233	0.231074	0.428078
BRCA	GOBP_PEPTIDE_ANTIGEN_ASSEMBLY_WITH_MHC_CLASS_II_PROTEIN_COMPLEX	0.35005	0.404573	0.600011
BRCA	GOBP_SOFT_PALATE_DEVELOPMENT	0.349925	0.0419595	0.147309
BRCA	GOBP_POSITIVE_REGULATION_OF_DNA_RECOMBINATION	0.349687	0.147638	0.324541
BRCA	GOBP_SATELLITE_CELL_ACTIVATION_INVOLVED_IN_SKELETAL_MUSCLE_REGENERATION	0.349684	0.141377	0.315455
BRCA	GOBP_ALLANTOIN_METABOLIC_PROCESS	0.349181	0.0175357	0.0876965
BRCA	GOBP_DETECTION_OF_STIMULUS	0.349016	0.0726582	0.209267
BRCA	GOBP_CARDIOBLAST_DIFFERENTIATION	0.348949	0.080212	0.222127
BRCA	REACTOME_ASSEMBLY_AND_CELL_SURFACE_PRESENTATION_OF_NMDA_RECEPTORS	0.348494	0.199515	0.391036
BRCA	GOBP_SPINAL_CORD_MOTOR_NEURON_DIFFERENTIATION	0.348354	0.0381028	0.138984
BRCA	GOBP_GLYCOSYLCERAMIDE_CATABOLIC_PROCESS	0.347981	0.0154867	0.0814656
BRCA	REACTOME_GLUCONEOGENESIS	0.347935	0.0541262	0.173813
BRCA	REACTOME_EGFR_INTERACTS_WITH_PHOSPHOLIPASE_C_GAMMA	0.347853	0.0365447	0.135767
BRCA	GOBP_VASCULAR_ASSOCIATED_SMOOTH_MUSCLE_CELL_APOPTOTIC_PROCESS	0.347772	0.160793	0.341689
BRCA	GOBP_REGULATION_OF_HAIR_CYCLE	0.34741	0.0413891	0.146804
BRCA	GOBP_POSITIVE_REGULATION_OF_MONOOXYGENASE_ACTIVITY	0.347054	0.154109	0.333067
BRCA	GOBP_CELLULAR_RESPONSE_TO_MURAMYL_DIPEPTIDE	0.346994	0.0186466	0.091078
BRCA	GOBP_FATTY_ACYL_COA_BIOSYNTHETIC_PROCESS	0.346984	0.224494	0.420414
BRCA	GOBP_REGULATION_OF_RESPONSE_TO_STRESS	0.346192	0.511108	0.687062
BRCA	GOBP_DOLICHOL_METABOLIC_PROCESS	0.346056	0.016741	0.0852711
BRCA	REACTOME_TRANSLESION_SYNTHESIS_BY_POLK	0.346032	0.146053	0.322381
BRCA	GOBP_REGULATION_OF_MACROPHAGE_ACTIVATION	0.346027	0.382496	0.579305
BRCA	GOBP_NEGATIVE_REGULATION_OF_UBIQUITIN_PROTEIN_LIGASE_ACTIVITY	0.345589	0.167693	0.35147
BRCA	GOBP_PODOSOME_ASSEMBLY	0.345428	0.0927268	0.243357
BRCA	GOBP_NEGATIVE_REGULATION_OF_NEURON_MIGRATION	0.345242	0.358189	0.558465
BRCA	GOBP_TRANSCRIPTION_BY_RNA_POLYMERASE_III	0.345013	0.13384	0.305283
BRCA	GOBP_NEGATIVE_REGULATION_OF_ACTIVATED_T_CELL_PROLIFERATION	0.34476	0.0983839	0.252901
BRCA	GOBP_DNA_TEMPLATED_TRANSCRIPTION_INITIATION	0.344754	0.149236	0.32649
BRCA	REACTOME_RECYCLING_OF_EIF2_GDP	0.344507	0.115698	0.278955
BRCA	REACTOME_SYNTHESIS_OF_VERY_LONG_CHAIN_FATTY_ACYL_COAS	0.34437	0.253993	0.4532
BRCA	GOBP_NEURAL_PRECURSOR_CELL_PROLIFERATION	0.343904	0.0938368	0.244937
BRCA	GOBP_AMMONIUM_HOMEOSTASIS	0.343882	0.0097158	0.0619254
BRCA	GOBP_POSITIVE_REGULATION_OF_ANTIMICROBIAL_HUMORAL_RESPONSE	0.343868	0.0175357	0.0876965
BRCA	GOBP_T_CELL_CHEMOTAXIS	0.343605	0.218049	0.413487
BRCA	GOBP_CYTOSOLIC_PATTERN_RECOGNITION_RECEPTOR_SIGNALING_PATHWAY	0.342858	0.293868	0.496407
BRCA	GOBP_ACUTE_INFLAMMATORY_RESPONSE	0.34285	0.492991	0.671988
BRCA	GOBP_POST_EMBRYONIC_CAMERA_TYPE_EYE_DEVELOPMENT	0.342685	0.0080882	0.0547758
BRCA	GOBP_CYTOSKELETON_ORGANIZATION	0.342554	0.391866	0.588226
BRCA	REACTOME_REGULATION_BY_C_FLIP	0.342386	0.110523	0.270814
BRCA	GOBP_GRANZYME_MEDIATED_PROGRAMMED_CELL_DEATH_SIGNALING_PATHWAY	0.342338	0.195557	0.386423
BRCA	GOBP_NUCLEOBASE_CONTAINING_SMALL_MOLECULE_INTERCONVERSION	0.342099	0.0147744	0.078969
BRCA	REACTOME_RHO_GTPASES_ACTIVATE_RHOTEKIN_AND_RHOPHILINS	0.341843	0.126618	0.295381
BRCA	GOBP_INNATE_IMMUNE_RESPONSE_IN_MUCOSA	0.341275	0.0375773	0.137955
BRCA	GOBP_PORE_COMPLEX_ASSEMBLY	0.34083	0.174814	0.360823
BRCA	GOBP_PRE_MIRNA_PROCESSING	0.340772	0.108005	0.267294
BRCA	GOBP_LYMPHOCYTE_ANERGY	0.340737	0.0274821	0.114256
BRCA	REACTOME_METABOLISM_OF_STEROID_HORMONES	0.340591	0.0949575	0.247125
BRCA	GOBP_FOREBRAIN_NEUROBLAST_DIVISION	0.340547	0.0207393	0.0967398
BRCA	GOBP_PARAXIAL_MESODERM_FORMATION	0.340198	0.109258	0.269083
BRCA	GOBP_RIBONUCLEOSIDE_DIPHOSPHATE_METABOLIC_PROCESS	0.339688	0.0461415	0.157292
BRCA	GOBP_REGULATION_OF_CD8_POSITIVE_ALPHA_BETA_T_CELL_DIFFERENTIATION	0.339506	0.0995477	0.253996
BRCA	GOBP_CD4_POSITIVE_OR_CD8_POSITIVE_ALPHA_BETA_T_CELL_LINEAGE_COMMITMENT	0.339499	0.320816	0.523309
BRCA	REACTOME_RNA_POLYMERASE_III_TRANSCRIPTION	0.339352	0.27095	0.472178
BRCA	GOBP_NEGATIVE_REGULATION_OF_VIRAL_PROCESS	0.339124	0.786975	0.880436
BRCA	GOBP_PURINE_NUCLEOSIDE_METABOLIC_PROCESS	0.339086	0.0500003	0.164962
BRCA	GOBP_APOPTOTIC_PROCESS_INVOLVED_IN_DEVELOPMENT	0.338878	0.275934	0.478097
BRCA	GOBP_ANIMAL_ORGAN_REGENERATION	0.338869	0.0862863	0.23208
BRCA	GOBP_POSITIVE_REGULATION_OF_DENDRITIC_CELL_CYTOKINE_PRODUCTION	0.338862	0.12947	0.298207
BRCA	GOBP_MYELOID_DENDRITIC_CELL_DIFFERENTIATION	0.338638	0.182158	0.370194
BRCA	GOBP_IRON_ION_TRANSMEMBRANE_TRANSPORT	0.338625	0.016741	0.0852711
BRCA	REACTOME_GENERATION_OF_SECOND_MESSENGER_MOLECULES	0.338558	0.544575	0.71412
BRCA	GOBP_DETECTION_OF_EXTERNAL_BIOTIC_STIMULUS	0.338532	0.309849	0.512973
BRCA	GOBP_LONG_CHAIN_FATTY_ACID_CATABOLIC_PROCESS	0.338375	0.0562934	0.177985
BRCA	GOBP_REGULATION_OF_APOPTOTIC_PROCESS_INVOLVED_IN_DEVELOPMENT	0.338125	0.253993	0.4532
BRCA	GOBP_POSITIVE_REGULATION_OF_APOPTOTIC_DNA_FRAGMENTATION	0.337798	0.031737	0.124582
BRCA	GOBP_NECROTIC_CELL_DEATH	0.33742	0.176629	0.36286
BRCA	GOBP_POSITIVE_REGULATION_OF_NEURAL_PRECURSOR_CELL_PROLIFERATION	0.337322	0.417524	0.610944
BRCA	GOBP_POSITIVE_REGULATION_OF_PROTEIN_MODIFICATION_BY_SMALL_PROTEIN_CONJUGATION_OR_REMOVAL	0.337028	0.0555631	0.176545
BRCA	GOBP_PEPTIDYL_LYSINE_MODIFICATION	0.337014	0.373265	0.57234
BRCA	GOBP_NEGATIVE_REGULATION_OF_VASCULAR_ASSOCIATED_SMOOTH_MUSCLE_CELL_APOPTOTIC_PROCESS	0.33687	0.0299716	0.120701
BRCA	GOBP_REGULATION_OF_ANTIGEN_RECEPTOR_MEDIATED_SIGNALING_PATHWAY	0.336696	0.401374	0.596735
BRCA	GOBP_ODONTOBLAST_DIFFERENTIATION	0.336623	0.0534194	0.172637
BRCA	GOBP_PROTEIN_NEDDYLATION	0.336591	0.080212	0.222127
BRCA	GOBP_PYROPTOSIS	0.336567	0.240059	0.437491
BRCA	GOBP_ANTERIOR_HEAD_DEVELOPMENT	0.33656	0.0500003	0.164962
BRCA	REACTOME_PD_1_SIGNALING	0.336264	0.414264	0.607835
BRCA	GOBP_ADENOSINE_METABOLIC_PROCESS	0.336083	0.049339	0.16362
BRCA	GOBP_PYRIMIDINE_CONTAINING_COMPOUND_METABOLIC_PROCESS	0.335947	0.0449122	0.154358
BRCA	KEGG_PROGESTERONE_MEDIATED_OOCYTE_MATURATION	0.335444	0.0754197	0.214148
BRCA	GOBP_POSITIVE_REGULATION_OF_DNA_DEMETHYLATION	0.335235	0.0237287	0.104513
BRCA	REACTOME_INTERCONVERSION_OF_NUCLEOTIDE_DI_AND_TRIPHOSPHATES	0.335235	0.111799	0.272831
BRCA	GOBP_PROTEIN_FOLDING_IN_ENDOPLASMIC_RETICULUM	0.334324	0.125211	0.293091
BRCA	KEGG_GLUTATHIONE_METABOLISM	0.334202	0.209664	0.403945
BRCA	GOBP_POSITIVE_REGULATION_OF_INTERFERON_BETA_PRODUCTION	0.333518	0.376327	0.574657
BRCA	REACTOME_POU5F1_OCT4_SOX2_NANOG_ACTIVATE_GENES_RELATED_TO_PROLIFERATION	0.333283	0.00388544	0.0351587
BRCA	KEGG_STEROID_HORMONE_BIOSYNTHESIS	0.332855	0.411018	0.60473
BRCA	GOBP_LIPID_GLYCOSYLATION	0.332494	0.189729	0.378554
BRCA	GOBP_POSITIVE_REGULATION_OF_FEEDING_BEHAVIOR	0.332171	0.0147744	0.078969
BRCA	GOBP_SULFATION	0.332073	0.100723	0.255842
BRCA	KEGG_BASAL_CELL_CARCINOMA	0.331972	0.187815	0.376685
BRCA	GOBP_REGULATION_OF_ISOTYPE_SWITCHING	0.331623	0.123816	0.290743
BRCA	REACTOME_EARLY_PHASE_OF_HIV_LIFE_CYCLE	0.33161	0.13384	0.305283
BRCA	GOBP_THYROID_HORMONE_TRANSPORT	0.331347	0.0708636	0.205387
BRCA	REACTOME_IRF3_MEDIATED_ACTIVATION_OF_TYPE_1_IFN	0.331151	0.0624281	0.189307
BRCA	GOBP_RIBOSOME_ASSEMBLY	0.330046	0.496587	0.674599
BRCA	GOBP_TRNA_METHYLATION	0.329832	0.185915	0.37459
BRCA	GOBP_SIRNA_PROCESSING	0.329824	0.0083646	0.0560568
BRCA	GOBP_REGULATION_OF_RESPONSE_TO_OSMOTIC_STRESS	0.329085	0.0083646	0.0560568
BRCA	GOBP_POSITIVE_REGULATION_OF_PEPTIDYL_THREONINE_PHOSPHORYLATION	0.328858	0.0136514	0.0750048
BRCA	REACTOME_RNA_POLYMERASE_I_TRANSCRIPTION_INITIATION	0.328827	0.364173	0.564053
BRCA	REACTOME_TRP_CHANNELS	0.328789	0.0240829	0.105782
BRCA	REACTOME_EPH_EPHRIN_MEDIATED_REPULSION_OF_CELLS	0.328588	0.13384	0.305283
BRCA	KEGG_LEISHMANIA_INFECTION	0.328133	0.675828	0.807258
BRCA	GOBP_GROOMING_BEHAVIOR	0.327947	0.076359	0.215861
BRCA	GOBP_RESPIRATORY_ELECTRON_TRANSPORT_CHAIN	0.327672	0.434051	0.624042
BRCA	REACTOME_MECP2_REGULATES_NEURONAL_RECEPTORS_AND_CHANNELS	0.327418	0.0862863	0.23208
BRCA	REACTOME_INHIBITION_OF_REPLICATION_INITIATION_OF_DAMAGED_DNA_BY_RB1_E2F1	0.327062	0.0773078	0.217396
BRCA	GOBP_PROTEIN_DNA_COVALENT_CROSS_LINKING_REPAIR	0.326792	0.0312875	0.123725
BRCA	GOBP_NEGATIVE_REGULATION_OF_SMOOTH_MUSCLE_CELL_APOPTOTIC_PROCESS	0.326646	0.0821969	0.225486
BRCA	GOBP_REACTIVE_OXYGEN_SPECIES_BIOSYNTHETIC_PROCESS	0.326378	0.097231	0.251076
BRCA	GOBP_PROTEIN_LOCALIZATION_TO_CYTOSKELETON	0.32632	0.115698	0.278955
BRCA	GOBP_SPERMATID_NUCLEUS_DIFFERENTIATION	0.326242	0.160793	0.341689
BRCA	REACTOME_STAT3_NUCLEAR_EVENTS_DOWNSTREAM_OF_ALK_SIGNALING	0.325757	0.115698	0.278955
BRCA	GOBP_GLUCOSE_6_PHOSPHATE_METABOLIC_PROCESS	0.32555	0.0562934	0.177985
BRCA	GOBP_WATER_SOLUBLE_VITAMIN_METABOLIC_PROCESS	0.32555	0.103105	0.259703
BRCA	GOBP_T_CELL_DIFFERENTIATION_INVOLVED_IN_IMMUNE_RESPONSE	0.325535	0.496587	0.674599
BRCA	GOBP_POSITIVE_REGULATION_OF_HEMOGLOBIN_BIOSYNTHETIC_PROCESS	0.325372	0.108005	0.267294
BRCA	GOBP_REGULATION_OF_TRANSCRIPTION_BY_RNA_POLYMERASE_I	0.325328	0.185915	0.37459
BRCA	GOBP_RESPONSE_TO_HUMAN_CHORIONIC_GONADOTROPIN	0.325238	0.0656969	0.195347
BRCA	GOBP_POSITIVE_REGULATION_OF_NON_MOTILE_CILIUM_ASSEMBLY	0.32512	0.024805	0.107775
BRCA	GOBP_THREONINE_METABOLIC_PROCESS	0.324783	0.0172672	0.0868496
BRCA	GOBP_NEGATIVE_REGULATION_OF_MESENCHYMAL_CELL_APOPTOTIC_PROCESS	0.324781	0.0370579	0.13683
BRCA	GOBP_VOLUNTARY_SKELETAL_MUSCLE_CONTRACTION	0.324765	0.0648668	0.194077
BRCA	GOBP_GLYCOLIPID_TRANSPORT	0.324658	0.0842215	0.229342
BRCA	GOBP_CYTOKINE_PRODUCTION	0.324538	0.791355	0.882672
BRCA	REACTOME_TRAFFICKING_AND_PROCESSING_OF_ENDOSOMAL_TLR	0.324109	0.209664	0.403945
BRCA	REACTOME_PURINE_SALVAGE	0.324061	0.100723	0.255842
BRCA	GOBP_NEGATIVE_REGULATION_OF_MACROPHAGE_ACTIVATION	0.323658	0.478748	0.660988
BRCA	REACTOME_TP53_REGULATES_TRANSCRIPTION_OF_DEATH_RECEPTORS_AND_LIGANDS	0.323612	0.244643	0.442331
BRCA	GOBP_NEGATIVE_REGULATION_OF_CD4_POSITIVE_ALPHA_BETA_T_CELL_DIFFERENTIATION	0.323321	0.258761	0.459072
BRCA	GOBP_HEPATOCYTE_GROWTH_FACTOR_RECEPTOR_SIGNALING_PATHWAY	0.322901	0.0365447	0.135767
BRCA	GOBP_GAMMA_AMINOBUTYRIC_ACID_SIGNALING_PATHWAY	0.322628	0.0520291	0.16968
BRCA	GOBP_TERPENOID_BIOSYNTHETIC_PROCESS	0.322622	0.0640453	0.192216
BRCA	GOBP_REGULATION_OF_OOCYTE_MATURATION	0.322525	0.013436	0.0745441
BRCA	GOBP_GANGLIOSIDE_CATABOLIC_PROCESS	0.322424	0.0282914	0.116415
BRCA	GOBP_CELL_FATE_SPECIFICATION	0.322002	0.12947	0.298207
BRCA	GOBP_NEGATIVE_REGULATION_OF_PROTEIN_KINASE_ACTIVITY_BY_REGULATION_OF_PROTEIN_PHOSPHORYLATION	0.321826	0.0213736	0.0983656
BRCA	REACTOME_PARASITE_INFECTION	0.321675	0.301788	0.505182
BRCA	GOBP_VENTRICULAR_CARDIAC_MUSCLE_TISSUE_MORPHOGENESIS	0.321585	0.361173	0.561211
BRCA	REACTOME_SELECTIVE_AUTOPHAGY	0.321387	0.0960889	0.249061
BRCA	GOBP_POSITIVE_REGULATION_OF_HAIR_FOLLICLE_DEVELOPMENT	0.321096	0.0673835	0.198282
BRCA	GOBP_NEGATIVE_REGULATION_OF_CREB_TRANSCRIPTION_FACTOR_ACTIVITY	0.321073	0.0600657	0.184996
BRCA	GOBP_HOMOSERINE_METABOLIC_PROCESS	0.321043	0.0699801	0.203807
BRCA	GOBP_MESODERMAL_CELL_FATE_SPECIFICATION	0.320573	0.0386346	0.140129
BRCA	GOBP_PROTECTION_FROM_NATURAL_KILLER_CELL_MEDIATED_CYTOTOXICITY	0.320514	0.304459	0.507889
BRCA	GOBP_POSITIVE_REGULATION_OF_REACTIVE_OXYGEN_SPECIES_BIOSYNTHETIC_PROCESS	0.320227	0.103105	0.259703
BRCA	GOBP_CELLULAR_RESPONSE_TO_GAMMA_RADIATION	0.320141	0.0331188	0.128128
BRCA	GOBP_NEGATIVE_REGULATION_OF_CARDIOCYTE_DIFFERENTIATION	0.320032	0.0821969	0.225486
BRCA	GOBP_NEGATIVE_REGULATION_OF_PROTEIN_EXPORT_FROM_NUCLEUS	0.319993	0.0255458	0.110002
BRCA	GOBP_IMMUNOGLOBULIN_PRODUCTION	0.31992	0.320816	0.523309
BRCA	GOBP_SIGNAL_COMPLEX_ASSEMBLY	0.319588	0.119703	0.284904
BRCA	GOBP_CHITIN_METABOLIC_PROCESS	0.319248	0.00939976	0.0606735
BRCA	GOBP_VENTRICULAR_CARDIAC_MUSCLE_CELL_DIFFERENTIATION	0.319045	0.235536	0.433346
BRCA	GOBP_MRNA_3_END_PROCESSING_BY_STEM_LOOP_BINDING_AND_CLEAVAGE	0.318909	0.332034	0.533925
BRCA	GOBP_DETECTION_OF_CHEMICAL_STIMULUS	0.318763	0.283526	0.485491
BRCA	GOBP_POSITIVE_REGULATION_OF_SARCOMERE_ORGANIZATION	0.318734	0.076359	0.215861
BRCA	REACTOME_EGFR_TRANSACTIVATION_BY_GASTRIN	0.318726	0.0397171	0.142553
BRCA	REACTOME_EPHA_MEDIATED_GROWTH_CONE_COLLAPSE	0.318536	0.249288	0.447788
BRCA	GOBP_OSMOSENSORY_SIGNALING_PATHWAY	0.318379	0.0862863	0.23208
BRCA	GOBP_CYTOPLASMIC_SEQUESTERING_OF_NF_KAPPAB	0.318178	0.0118187	0.0689031
BRCA	GOBP_TRANSPORT_OF_VIRUS	0.318063	0.169453	0.353543
BRCA	REACTOME_INTERACTION_WITH_CUMULUS_CELLS_AND_THE_ZONA_PELLUCIDA	0.317914	0.447541	0.634725
BRCA	GOBP_POSITIVE_REGULATION_OF_PROTEIN_NEDDYLATION	0.31726	0.0916274	0.24159
BRCA	GOBP_REGULATION_OF_FEEDING_BEHAVIOR	0.316964	0.097231	0.251076
BRCA	GOBP_INTESTINAL_EPITHELIAL_CELL_MATURATION	0.316777	0.0548407	0.175348
BRCA	GOBP_FC_RECEPTOR_MEDIATED_STIMULATORY_SIGNALING_PATHWAY	0.316319	0.224494	0.420414
BRCA	GOBP_ASPARAGINE_METABOLIC_PROCESS	0.316148	0.0431202	0.149856
BRCA	HALLMARK_COMPLEMENT	0.316081	0.563627	0.728203
BRCA	REACTOME_MICRORNA_MIRNA_BIOGENESIS	0.315926	0.0616322	0.188137
BRCA	GOBP_NEGATIVE_REGULATION_OF_GUANYL_NUCLEOTIDE_EXCHANGE_FACTOR_ACTIVITY	0.315825	0.0143158	0.0774628
BRCA	GOBP_MITOCHONDRION_ORGANIZATION	0.31577	0.315301	0.518349
BRCA	GOBP_REGULATION_OF_PROTEIN_LOCALIZATION_TO_CENTROSOME	0.315434	0.101908	0.257902
BRCA	GOBP_POSITIVE_REGULATION_OF_INTERLEUKIN_10_PRODUCTION	0.314773	0.376327	0.574657
BRCA	GOBP_APOPTOTIC_PROCESS_INVOLVED_IN_MORPHOGENESIS	0.314673	0.39502	0.590844
BRCA	GOBP_HISTONE_H3_K9_DIMETHYLATION	0.314581	0.136817	0.309435
BRCA	GOBP_REVERSIBLE_DIFFERENTIATION	0.314077	0.0624281	0.189307
BRCA	GOBP_ATRIOVENTRICULAR_NODE_DEVELOPMENT	0.313855	0.0195197	0.0936343
BRCA	GOBP_SULFUR_AMINO_ACID_TRANSPORT	0.313687	0.0437107	0.151308
BRCA	REACTOME_ACTIVATED_TAK1_MEDIATES_P38_MAPK_ACTIVATION	0.313554	0.0266929	0.112234
BRCA	REACTOME_MULTIFUNCTIONAL_ANION_EXCHANGERS	0.31355	0.0381028	0.138984
BRCA	GOBP_POSITIVE_REGULATION_OF_FATTY_ACID_TRANSPORT	0.313471	0.0220248	0.0998367
BRCA	GOBP_T_CELL_DIFFERENTIATION	0.313229	0.602666	0.756236
BRCA	GOBP_RESPONSE_TO_CHEMOKINE	0.313173	0.427396	0.61965
BRCA	GOBP_INOSITOL_TRISPHOSPHATE_BIOSYNTHETIC_PROCESS	0.312952	0.080212	0.222127
BRCA	GOBP_NEGATIVE_REGULATION_OF_VITAMIN_METABOLIC_PROCESS	0.312912	0.0708636	0.205387
BRCA	GOBP_TETRAPYRROLE_METABOLIC_PROCESS	0.312741	0.104313	0.261516
BRCA	GOBP_FLAVIN_CONTAINING_COMPOUND_METABOLIC_PROCESS	0.31269	0.0157307	0.0821217
BRCA	GOBP_POSITIVE_REGULATION_OF_MACROPHAGE_CYTOKINE_PRODUCTION	0.312655	0.552157	0.720046
BRCA	GOBP_REGULATION_OF_CYTOKINESIS	0.312185	0.461266	0.64639
BRCA	GOBP_CARBOHYDRATE_CATABOLIC_PROCESS	0.312165	0.0230339	0.102672
BRCA	GOBP_CELLULAR_RESPONSE_TO_UV_A	0.312008	0.176629	0.36286
BRCA	GOBP_ANTEROGRADE_NEURONAL_DENSE_CORE_VESICLE_TRANSPORT	0.311699	0.332034	0.533925
BRCA	GOBP_ANTIBACTERIAL_HUMORAL_RESPONSE	0.311585	0.114387	0.276971
BRCA	GOBP_REGULATION_OF_HEMATOPOIETIC_STEM_CELL_DIFFERENTIATION	0.31155	0.031737	0.124582
BRCA	GOBP_NEGATIVE_REGULATION_OF_LEUKOCYTE_DEGRANULATION	0.311543	0.182158	0.370194
BRCA	GOBP_IMMUNE_RESPONSE_TO_TUMOR_CELL	0.311487	0.275934	0.478097
BRCA	GOBP_REGULATION_OF_PHOSPHOLIPID_CATABOLIC_PROCESS	0.311243	0.015246	0.0805512
BRCA	GOBP_REGULATION_OF_MITOCHONDRIAL_ATP_SYNTHESIS_COUPLED_ELECTRON_TRANSPORT	0.31109	0.0585323	0.182372
BRCA	REACTOME_PROTEIN_FOLDING	0.310812	0.147638	0.324541
BRCA	GOBP_NEGATIVE_REGULATION_OF_TOLL_LIKE_RECEPTOR_SIGNALING_PATHWAY	0.310757	0.0656969	0.195347
BRCA	GOBP_MAINTENANCE_OF_DNA_REPEAT_ELEMENTS	0.310336	0.0862863	0.23208
BRCA	GOBP_SULFUR_COMPOUND_TRANSPORT	0.310254	0.0782662	0.21875
BRCA	REACTOME_TRANSCRIPTION_OF_THE_HIV_GENOME	0.310204	0.447541	0.634725
BRCA	GOBP_PROTEIN_MODIFICATION_BY_SMALL_PROTEIN_CONJUGATION_OR_REMOVAL	0.309952	0.540803	0.7114
BRCA	REACTOME_REGULATION_OF_RUNX1_EXPRESSION_AND_ACTIVITY	0.309695	0.0995477	0.253996
BRCA	GOBP_PROLINE_IMPORT_ACROSS_PLASMA_MEMBRANE	0.309336	0.0461415	0.157292
BRCA	REACTOME_MITOCHONDRIAL_BIOGENESIS	0.309292	0.126618	0.295381
BRCA	GOBP_REGULATION_OF_B_CELL_DIFFERENTIATION	0.309287	0.355221	0.555544
BRCA	GOBP_REGULATION_OF_POSTSYNAPTIC_NEUROTRANSMITTER_RECEPTOR_ACTIVITY	0.309239	0.0425365	0.148362
BRCA	GOBP_REGULATION_OF_GLUTAMINE_FAMILY_AMINO_ACID_METABOLIC_PROCESS	0.309234	0.0056429	0.0439262
BRCA	GOBP_NEGATIVE_REGULATION_OF_DEFENSE_RESPONSE_TO_BACTERIUM	0.309217	0.0140912	0.0765485
BRCA	GOBP_PYRIMIDINE_NUCLEOSIDE_DIPHOSPHATE_METABOLIC_PROCESS	0.308918	0.0312875	0.123725
BRCA	GOBP_VENOUS_BLOOD_VESSEL_MORPHOGENESIS	0.308624	0.258761	0.459072
BRCA	GOBP_DEOXYRIBONUCLEOSIDE_MONOPHOSPHATE_BIOSYNTHETIC_PROCESS	0.308605	0.0541262	0.173813
BRCA	REACTOME_SYNTHESIS_OF_PC	0.308297	0.224494	0.420414
BRCA	GOBP_L_ALANINE_TRANSPORT	0.307857	0.0355363	0.133775
BRCA	GOBP_VITAMIN_B6_METABOLIC_PROCESS	0.307647	0.211738	0.406803
BRCA	GOBP_LACTATE_METABOLIC_PROCESS	0.307374	0.0157307	0.0821217
BRCA	GOBP_BLASTOCYST_DEVELOPMENT	0.307364	0.191657	0.381218
BRCA	GOBP_OXYGEN_TRANSPORT	0.307203	0.651054	0.791498
BRCA	GOBP_ODONTOGENESIS_OF_DENTIN_CONTAINING_TOOTH	0.307075	0.176629	0.36286
BRCA	REACTOME_REGULATION_OF_IFNA_IFNB_SIGNALING	0.307073	0.301788	0.505182
BRCA	GOBP_NEUROMUSCULAR_PROCESS_CONTROLLING_POSTURE	0.30662	0.0608448	0.18662
BRCA	GOBP_PH_REDUCTION	0.306082	0.209664	0.403945
BRCA	GOBP_HEMOPOIESIS	0.305497	0.638808	0.782931
BRCA	GOBP_INTERLEUKIN_6_PRODUCTION	0.30497	0.835495	0.91041
BRCA	GOBP_CARDIAC_MUSCLE_TISSUE_MORPHOGENESIS	0.304932	0.334878	0.536707
BRCA	REACTOME_FORMATION_OF_SENESCENCE_ASSOCIATED_HETEROCHROMATIN_FOCI_SAHF	0.304846	0.0425365	0.148362
BRCA	GOBP_POSITIVE_REGULATION_OF_CYTOKINE_PRODUCTION_INVOLVED_IN_INFLAMMATORY_RESPONSE	0.304738	0.364173	0.564053
BRCA	REACTOME_REGULATION_OF_PTEN_GENE_TRANSCRIPTION	0.304	0.097231	0.251076
BRCA	GOBP_FRUCTOSE_TRANSMEMBRANE_TRANSPORT	0.303431	0.0162289	0.0838147
BRCA	KEGG_OLFACTORY_TRANSDUCTION	0.30299	0.334878	0.536707
BRCA	GOBP_OUTER_MITOCHONDRIAL_MEMBRANE_ORGANIZATION	0.302989	0.244643	0.442331
BRCA	GOBP_TONGUE_DEVELOPMENT	0.30253	0.309849	0.512973
BRCA	GOBP_NEGATIVE_REGULATION_OF_INTERFERON_ALPHA_PRODUCTION	0.302481	0.126618	0.295381
BRCA	REACTOME_OVARIAN_TUMOR_DOMAIN_PROTEASES	0.302106	0.213827	0.408941
BRCA	GOBP_REGULATION_OF_POSTSYNAPTIC_SPECIALIZATION_ASSEMBLY	0.301816	0.0170023	0.085966
BRCA	GOBP_TRANSLATIONAL_TERMINATION	0.301801	0.0717563	0.207289
BRCA	GOBP_NEGATIVE_REGULATION_OF_INTERLEUKIN_2_PRODUCTION	0.301674	0.220183	0.415896
BRCA	REACTOME_SARS_COV_1_ACTIVATES_MODULATES_INNATE_IMMUNE_RESPONSES	0.301553	0.117021	0.280391
BRCA	GOBP_POSITIVE_REGULATION_OF_MYELOID_LEUKOCYTE_CYTOKINE_PRODUCTION_INVOLVED_IN_IMMUNE_RESPONSE	0.301388	0.4208	0.614245
BRCA	GOBP_POSITIVE_REGULATION_OF_MRNA_METABOLIC_PROCESS	0.301258	0.4208	0.614245
BRCA	REACTOME_HEDGEHOG_OFF_STATE	0.301074	0.215931	0.411006
BRCA	GOBP_CUT_CATABOLIC_PROCESS	0.300755	0.27095	0.472178
BRCA	GOBP_MACROPHAGE_INFLAMMATORY_PROTEIN_1_ALPHA_PRODUCTION	0.300641	0.0534194	0.172637
BRCA	REACTOME_ASSEMBLY_OF_COLLAGEN_FIBRILS_AND_OTHER_MULTIMERIC_STRUCTURES	0.300541	0.92973	0.964665
BRCA	REACTOME_PECAM1_INTERACTIONS	0.300419	0.144482	0.320306
BRCA	REACTOME_SIGNAL_REGULATORY_PROTEIN_FAMILY_INTERACTIONS	0.300202	0.139844	0.313268
BRCA	GOBP_DEOXYRIBONUCLEOTIDE_CATABOLIC_PROCESS	0.299959	0.132371	0.302935
BRCA	GOBP_REGULATION_OF_PHOSPHATIDYLINOSITOL_DEPHOSPHORYLATION	0.299677	0.288666	0.490976
BRCA	GOBP_REGULATION_OF_HAIR_FOLLICLE_DEVELOPMENT	0.299625	0.144482	0.320306
BRCA	GOBP_DETECTION_OF_LIGHT_STIMULUS	0.299613	0.157424	0.337582
BRCA	GOBP_RIBOFLAVIN_METABOLIC_PROCESS	0.299216	0.0216971	0.0992853
BRCA	REACTOME_RRNA_PROCESSING_IN_THE_MITOCHONDRION	0.298817	0.154109	0.333067
BRCA	GOBP_REGULATION_OF_TYPE_I_INTERFERON_MEDIATED_SIGNALING_PATHWAY	0.298662	0.388727	0.585887
BRCA	GOBP_RRNA_METHYLATION	0.298326	0.379404	0.57707
BRCA	GOBP_REGULATION_OF_SKELETAL_MUSCLE_TISSUE_REGENERATION	0.298182	0.0600657	0.184996
BRCA	GOBP_CD8_POSITIVE_ALPHA_BETA_T_CELL_DIFFERENTIATION	0.297979	0.291259	0.493645
BRCA	KEGG_GLYCOSAMINOGLYCAN_DEGRADATION	0.297885	0.23779	0.435828
BRCA	GOBP_REGULATION_OF_RHODOPSIN_MEDIATED_SIGNALING_PATHWAY	0.297604	0.0811995	0.223833
BRCA	GOBP_IMP_CATABOLIC_PROCESS	0.297401	0.0259234	0.110737
BRCA	GOBP_BLASTOCYST_GROWTH	0.297198	0.417524	0.610944
BRCA	REACTOME_ROLE_OF_SECOND_MESSENGERS_IN_NETRIN_1_SIGNALING	0.29696	0.016741	0.0852711
BRCA	GOBP_POSITIVE_REGULATION_OF_UBIQUITIN_PROTEIN_TRANSFERASE_ACTIVITY	0.296938	0.407788	0.602
BRCA	GOBP_VITAMIN_A_METABOLIC_PROCESS	0.296586	0.121062	0.286652
BRCA	GOBP_MRNA_CLEAVAGE	0.296388	0.0862863	0.23208
BRCA	GOBP_SEX_DETERMINATION	0.296363	0.215931	0.411006
BRCA	GOBP_ESTABLISHMENT_OF_SPINDLE_ORIENTATION	0.296295	0.213827	0.408941
BRCA	GOBP_REGULATION_OF_OSTEOCLAST_DIFFERENTIATION	0.296111	0.537045	0.708293
BRCA	GOBP_PYRIMIDINE_CONTAINING_COMPOUND_CATABOLIC_PROCESS	0.295916	0.0883917	0.235573
BRCA	GOBP_REGULATION_OF_PROTEIN_LOCALIZATION_TO_CILIUM	0.295592	0.0852488	0.231225
BRCA	GOBP_RESPIRATORY_BURST_INVOLVED_IN_DEFENSE_RESPONSE	0.295307	0.13384	0.305283
BRCA	REACTOME_TRANSCRIPTIONAL_REGULATION_BY_MECP2	0.294942	0.0541262	0.173813
BRCA	GOBP_ORGANONITROGEN_COMPOUND_BIOSYNTHETIC_PROCESS	0.29461	0.318051	0.520826
BRCA	GOBP_NUCLEOTIDE_TRANSMEMBRANE_TRANSPORT	0.294548	0.0754197	0.214148
BRCA	GOBP_TONGUE_MORPHOGENESIS	0.294482	0.164216	0.346442
BRCA	GOBP_POSITIVE_REGULATION_OF_PROTEIN_LOCALIZATION_TO_CILIUM	0.29433	0.0331188	0.128128
BRCA	GOBP_CARBOHYDRATE_DERIVATIVE_TRANSPORT	0.294195	0.104313	0.261516
BRCA	REACTOME_PYRIMIDINE_SALVAGE	0.293908	0.00682513	0.0496781
BRCA	GOBP_PALLIUM_DEVELOPMENT	0.293881	0.162497	0.344249
BRCA	GOBP_POSITIVE_REGULATION_OF_PODOSOME_ASSEMBLY	0.293791	0.0842215	0.229342
BRCA	GOBP_REGULATION_OF_NEUROINFLAMMATORY_RESPONSE	0.293637	0.525848	0.700042
BRCA	GOBP_EMBRYONIC_CAMERA_TYPE_EYE_MORPHOGENESIS	0.293579	0.167693	0.35147
BRCA	GOBP_AROMATIC_AMINO_ACID_FAMILY_CATABOLIC_PROCESS	0.293579	0.507457	0.683776
BRCA	GOBP_NEGATIVE_REGULATION_OF_AMYLOID_FIBRIL_FORMATION	0.293192	0.0189337	0.0922469
BRCA	GOBP_NEGATIVE_REGULATION_OF_PROTEIN_ACETYLATION	0.293083	0.174814	0.360823
BRCA	REACTOME_SUMO_IS_TRANSFERRED_FROM_E1_TO_E2_UBE2I_UBC9	0.293078	0.0251731	0.108737
BRCA	GOBP_DESMOSOME_ORGANIZATION	0.292913	0.0443081	0.152881
BRCA	GOBP_REGULATION_OF_UBIQUITIN_PROTEIN_LIGASE_ACTIVITY	0.292867	0.240059	0.437491
BRCA	GOBP_INTERCELLULAR_TRANSPORT	0.292584	0.00768892	0.0532314
BRCA	REACTOME_REGULATION_OF_KIT_SIGNALING	0.292304	0.159102	0.339668
BRCA	GOBP_REGULATION_OF_T_CELL_RECEPTOR_SIGNALING_PATHWAY	0.292088	0.401374	0.596735
BRCA	GOBP_DNA_CATABOLIC_PROCESS_ENDONUCLEOLYTIC	0.292064	0.139844	0.313268
BRCA	GOBP_SPERM_MITOCHONDRIAL_SHEATH_ASSEMBLY	0.292024	0.0370579	0.13683
BRCA	GOBP_LEUKOCYTE_AGGREGATION	0.291599	0.273434	0.475304
BRCA	REACTOME_HIGHLY_CALCIUM_PERMEABLE_NICOTINIC_ACETYLCHOLINE_RECEPTORS	0.291054	0.0832042	0.227408
BRCA	GOBP_PORPHYRIN_CONTAINING_COMPOUND_METABOLIC_PROCESS	0.290893	0.0960889	0.249061
BRCA	REACTOME_NFE2L2_REGULATES_PENTOSE_PHOSPHATE_PATHWAY_GENES	0.290763	0.0632324	0.190786
BRCA	GOBP_REGULATION_OF_NEURONAL_ACTION_POTENTIAL	0.290761	0.0708636	0.205387
BRCA	GOBP_TONIC_SMOOTH_MUSCLE_CONTRACTION	0.290753	0.244643	0.442331
BRCA	GOBP_UBIQUINONE_METABOLIC_PROCESS	0.290698	0.149236	0.32649
BRCA	GOBP_NEUTRAL_AMINO_ACID_TRANSPORT	0.290421	0.0691056	0.201993
BRCA	GOBP_NEGATIVE_REGULATION_OF_MYOBLAST_DIFFERENTIATION	0.2902	0.242343	0.43941
BRCA	GOBP_REGULATION_OF_RESPONSE_TO_TUMOR_CELL	0.290021	0.139844	0.313268
BRCA	REACTOME_REGULATION_OF_PTEN_MRNA_TRANSLATION	0.29001	0.121062	0.286652
BRCA	GOBP_REGULATION_OF_LEUKOCYTE_CHEMOTAXIS	0.289949	0.75651	0.861964
BRCA	GOBP_INNATE_IMMUNE_RESPONSE_ACTIVATING_CELL_SURFACE_RECEPTOR_SIGNALING_PATHWAY	0.289303	0.475223	0.658385
BRCA	GOBP_FOREBRAIN_REGIONALIZATION	0.288921	0.0473989	0.159659
BRCA	GOBP_HISTONE_ARGININE_METHYLATION	0.28876	0.349331	0.549902
BRCA	GOBP_RESPONSE_TO_ETHER	0.288711	0.0624281	0.189307
BRCA	GOBP_POSITIVE_REGULATION_OF_OXIDATIVE_STRESS_INDUCED_CELL_DEATH	0.288644	0.0665358	0.19687
BRCA	GOBP_RESPONSE_TO_INTERLEUKIN_18	0.288608	0.0735693	0.211323
BRCA	GOBP_PROTEIN_POLYGLUTAMYLATION	0.288554	0.141377	0.315455
BRCA	KEGG_CELL_ADHESION_MOLECULES_CAMS	0.288438	0.552157	0.720046
BRCA	GOBP_ANTIGEN_PROCESSING_AND_PRESENTATION_OF_PEPTIDE_OR_POLYSACCHARIDE_ANTIGEN_VIA_MHC_CLASS_II	0.288429	0.417524	0.610944
BRCA	GOBP_GLYCOSPHINGOLIPID_METABOLIC_PROCESS	0.28841	0.0461415	0.157292
BRCA	GOBP_NEGATIVE_REGULATION_OF_INTERLEUKIN_1_ALPHA_PRODUCTION	0.288118	0.215931	0.411006
BRCA	GOBP_TAURINE_TRANSPORT	0.28811	0.0995477	0.253996
BRCA	GOBP_RHODOPSIN_MEDIATED_SIGNALING_PATHWAY	0.287762	0.0425365	0.148362
BRCA	REACTOME_TRANSCRIPTIONAL_REGULATION_BY_VENTX	0.287372	0.174814	0.360823
BRCA	GOBP_POSITIVE_REGULATION_OF_LEUKOCYTE_PROLIFERATION	0.287059	0.634747	0.780137
BRCA	GOBP_COMMISSURAL_NEURON_AXON_GUIDANCE	0.286837	0.0883917	0.235573
BRCA	GOBP_POLYPRENOL_METABOLIC_PROCESS	0.286643	0.0927268	0.243357
BRCA	GOBP_NATURAL_KILLER_CELL_ACTIVATION_INVOLVED_IN_IMMUNE_RESPONSE	0.286287	0.379404	0.57707
BRCA	GOBP_ACTIN_CROSSLINK_FORMATION	0.286216	0.108005	0.267294
BRCA	GOBP_TELOMERE_MAINTENANCE_VIA_RECOMBINATION	0.28604	0.226673	0.423506
BRCA	GOBP_SKELETAL_MUSCLE_THIN_FILAMENT_ASSEMBLY	0.285955	0.0506691	0.166598
BRCA	GOBP_POSITIVE_REGULATION_OF_PROTEIN_K63_LINKED_UBIQUITINATION	0.285927	0.0402679	0.144207
BRCA	GOBP_NEGATIVE_REGULATION_OF_BIOSYNTHETIC_PROCESS	0.285596	0.88016	0.935285
BRCA	GOBP_GLUTATHIONE_TRANSMEMBRANE_TRANSPORT	0.285446	0.0198186	0.0942702
BRCA	GOBP_TRNA_WOBBLE_BASE_MODIFICATION	0.2853	0.240059	0.437491
BRCA	GOBP_POSITIVE_REGULATION_OF_INTERLEUKIN_4_PRODUCTION	0.285248	0.283526	0.485491
BRCA	GOBP_POSITIVE_REGULATION_OF_HAIR_FOLLICLE_MATURATION	0.285022	0.0608448	0.18662
BRCA	GOBP_NEGATIVE_REGULATION_OF_AMIDE_METABOLIC_PROCESS	0.284797	0.332034	0.533925
BRCA	GOBP_ASYMMETRIC_CELL_DIVISION	0.284765	0.242343	0.43941
BRCA	GOBP_RNA_3_URIDYLATION	0.284561	0.128038	0.296967
BRCA	GOBP_PEPTIDYL_LYSINE_MONOMETHYLATION	0.284339	0.0699801	0.203807
BRCA	GOBP_ENDODERMAL_CELL_FATE_SPECIFICATION	0.284003	0.0842215	0.229342
BRCA	GOBP_DETECTION_OF_BACTERIUM	0.283857	0.251633	0.450322
BRCA	REACTOME_BLOOD_GROUP_SYSTEMS_BIOSYNTHESIS	0.28383	0.18403	0.371801
BRCA	REACTOME_STING_MEDIATED_INDUCTION_OF_HOST_IMMUNE_RESPONSES	0.283566	0.100723	0.255842
BRCA	GOBP_POSITIVE_REGULATION_OF_AMYLOID_PRECURSOR_PROTEIN_CATABOLIC_PROCESS	0.283274	0.105533	0.263408
[truncated: 94,371 more rows]
