# Supplementary material for: Pan‐cancer proteogenomic landscape of whole‐genome doubling reveals putative therapeutic targets in various cancer types
Source: Clin Transl Med. 2024 Aug 15;14(8):e1796. doi: 10.1002/ctm2.1796 (PMC11327001; doi:10.1002/ctm2.1796)
Supplement: Supplementary file 4 — Supporting Information [file CTM2-14-e1796-s004.xlsx]

## Sheet: Key
	Table S3.
	TableS3A : TF activities and their gene and protein expressions in WGD in pan-cancer (Figure 3A)
	Column	Description
	TF	Transcription factors
	Score	TF activity scores in WGD in pan-cancer
	P.value	P-value
	FDR	Adjusted p-value using Benjamini-Hochberg
	TableS3B : TF activities and their gene and protein expressions in WGD in each cancer type (Figure 3B)
	Column	Description
	Cancer.type	Cancer type
	TF	Transcription factors
	TF.score	TF activity scores in WGD in each cancer type
	TF.p	P-value of TF activity score
	TF.FDR	Adjusted p-value of TF activity score using Benjamini-Hochberg
	DEG.log2fc	Log-2-fold change of gene expression from differentially expressed gene (DEG) analysis comparing WGD-positive and WGD-negative tumors in each cancer
	DEG.p	P-value from DEG analysis
	DEG.FDR	Adjusted p-value using Benjamini-Hochberg from DEG analysis
	DEP.log2fc	Log-2-fold change of protein expression from differentially expressed protein (DEP) analysis comparing WGD-positive and WGD-negative tumors in each cancer
	DEP.p	P-value from DEP analysis
	DEP.FDR	Adjusted p-value using Benjamini-Hochberg from DEP analysis
	TableS3C : Cancer dependencies and druggabilities of 99 significant TFs (Figure 3D - 3F; Figure S3)
	Column	Description
	Cancer.type	Cancer type
	TF	Transcription factors
	TF.score	TF activity scores in WGD in each cancer type
	TF.p	P-value of TF activity score
	TF.FDR	Adjusted p-value of TF activity score using Benjamini-Hochberg
	CN.log2FC	Log-2-fold change of copy numbers from linear regression comparing WGD-positive and WGD-negative samples
	CN.FDR	Adjusted p-value using Benjamini-Hochberg from linear regression
	DEG.log2fc	Log-2-fold change of gene expression from differentially expressed gene (DEG) analysis comparing WGD-positive and WGD-negative tumors in each cancer
	DEG.p	P-value from DEG analysis
	DEG.FDR	Adjusted p-value using Benjamini-Hochberg from DEG analysis
	DEP.log2fc	Log-2-fold change of protein expression from differentially expressed protein (DEP) analysis comparing WGD-positive and WGD-negative tumors in each cancer
	DEP.p	P-value from DEP analysis
	DEP.FDR	Adjusted p-value using Benjamini-Hochberg from DEP analysis
	CRISPR.p	P-value of one-sided Wilcoxon rank sum test comparing cancer dependencies between WGD-positive and WGD-nagative cell lines upon CRISPR depletion
	RNAi.p	P-value of one-sided Wilcoxon rank sum test comparing cancer dependencies between WGD-positive and WGD-nagative cell lines upon RNA interference depletion
	Prognosis	Whether the higher protein expression of TF is associated with favorable or poor prognosis in each cancer type
	Prognosis.p	P-value of log-rank test comparing the prognosis of high- and low-protein expression group
	Druggability	Druggability of each TF from DGIdb (v5.0.5)
	TableS3D : Cell viability assay (Figure 3G)
	Column	Description
	Cell.line	The name of each cell line
	Cancer.type	Cancer type of each cell line
	WGD	WGD status of each cell line
	Condition	Experiment condition (either control or knockdown of genes using siRNA)
	Replicate	Replicate number of each experiment
	Viability(%)	Percentage of MTT reduction assuming the absorbance of control cells is 100%
	Average	Average of viabilities from three replicates
	STD	Standard deviation of viabilities from three replicates

## Sheet: Table S3A
TF	Score	P.value	FDR
MYC	5.88079	4.16853e-09	1.96963e-07
SPI1	-13.5418	1.53986e-41	1.7462e-38
SMAD3	-3.89848	9.72115e-05	0.00159765
SMAD4	-5.50692	3.71067e-08	1.20226e-06
STAT5A	-7.00118	2.64399e-12	1.66571e-10
STAT5B	-2.56361	0.0103686	0.0795729
RELA	-12.1225	1.14662e-33	4.33423e-31
WT1	-2.51845	0.0117975	0.086312
NR0B2	-0.191981	0.84776	0.934101
SP1	-8.69001	3.98727e-18	6.45938e-16
TP53	-3.42069	0.000626265	0.00855645
ZBTB16	-1.64907	0.0991535	0.342805
ETV6	-1.95189	0.0509698	0.228006
RUNX1	-7.59678	3.21156e-14	3.31083e-12
STAT1	-7.05449	1.80676e-12	1.28054e-10
STAT3	-7.13589	1.00488e-12	7.59692e-11
ETV4	-2.45012	0.014292	0.0970486
MTF1	-1.021	0.307273	0.603895
CREB1	-5.01725	5.30052e-07	1.46605e-05
FOXA2	-3.96169	7.4758e-05	0.00134564
NFATC2	-6.84756	7.79874e-12	4.65462e-10
CEBPB	-7.51957	5.80073e-14	5.48169e-12
FOS	-7.65764	2.00709e-14	2.27604e-12
E2F1	4.08125	4.50228e-05	0.000886349
E2F3	4.36045	1.30645e-05	0.000296302
HBP1	-0.879517	0.379135	0.665915
YY1	0.854491	0.392846	0.678823
ESR1	-2.38897	0.0169076	0.109431
JUN	-9.20886	3.71651e-20	7.02421e-18
NR1I3	-1.22095	0.222124	0.506818
CEBPG	-7.37958	1.66963e-13	1.45643e-11
MAFK	-0.473548	0.635829	0.85613
NFE2L3	-2.96633	0.00301846	0.0308373
PHOX2A	-0.502397	0.615396	0.841608
STAT4	-2.73013	0.00633822	0.0557174
ATF2	-3.97271	7.13849e-05	0.00130565
NR2C2	-3.33914	0.0008424	0.0111079
IRF3	-3.42951	0.000606272	0.0083843
TFAP2A	-3.10982	0.00187548	0.0204499
HNF1A	-4.22604	2.39222e-05	0.000531918
ETS1	-8.56179	1.21606e-17	1.61135e-15
ARNT	-2.26144	0.0237459	0.13397
AHR	-1.69031	0.09099	0.325497
PAX6	-1.41018	0.158507	0.424934
CARF	0.193989	0.846187	0.934101
NFYA	0.434179	0.664165	0.86273
ZNF148	-1.28573	0.198557	0.476736
NFIC	-0.823777	0.410079	0.692577
RBPJ	-2.7484	0.00599573	0.0535367
GATA4	-3.92417	8.74113e-05	0.00150188
GATA6	-3.15964	0.00158273	0.0179722
HNF4A	-2.76208	0.00575038	0.0520088
RXRG	-0.261947	0.793366	0.924643
RARA	-5.49546	3.95942e-08	1.24722e-06
DBP	-2.22339	0.0262041	0.141502
HLF	-1.37941	0.167787	0.43708
PPARG	-1.26196	0.206984	0.491394
MAX	-0.737648	0.46074	0.727687
USF2	-2.57035	0.0101691	0.0789845
IRF1	-8.55596	1.27885e-17	1.61135e-15
IRF2	-2.43443	0.0149266	0.100158
SP3	-5.19725	2.04862e-07	6.1135e-06
AR	-2.88306	0.00394383	0.0379008
CUX1	-1.88098	0.0599932	0.251972
ATF1	-2.9409	0.00327747	0.0328907
KAT7	-2.41641	0.0156863	0.102937
CREBZF	-0.860736	0.389397	0.675193
GLI3	-1.0834	0.278649	0.572442
NKX2-5	-3.75697	0.000172624	0.00275712
TGFB1I1	-2.24977	0.0244778	0.135404
RARB	-0.226438	0.820864	0.931159
RARG	-1.47128	0.141236	0.404714
TEAD1	0.00799042	0.993625	0.997142
PPARA	-3.15925	0.00158485	0.0179722
ESR2	-4.20568	2.61785e-05	0.000560122
NR3C1	-2.60891	0.00909186	0.0731218
PGR	-2.92666	0.00343127	0.0341321
NRG1	-0.863726	0.387752	0.674403
TBP	-1.15209	0.249301	0.532406
GTF2A1	0.580264	0.561745	0.818791
REL	-7.33301	2.36342e-13	1.91437e-11
ISL1	-0.780905	0.43487	0.715737
ZBTB14	-0.352056	0.724801	0.889904
MYB	-4.10893	3.99564e-05	0.000809118
PITX1	0.0245534	0.980411	0.992702
EGR1	-5.79129	7.1223e-09	3.10642e-07
MYOD1	-0.185866	0.852553	0.934101
ETS2	-6.13179	8.90333e-10	4.58926e-08
GTF2I	-2.15219	0.031398	0.162582
NR2F1	-1.51042	0.130956	0.391558
BTAF1	-0.190484	0.848932	0.934101
ENO1	0.069489	0.944601	0.975172
JDP2	-1.43109	0.152424	0.4164
MAZ	-2.0473	0.0406456	0.196939
NR4A1	-0.771662	0.440327	0.719496
HMGA1	-5.66978	1.45573e-08	5.50265e-07
NFKB1	-12.3451	7.59151e-35	4.30438e-32
DDIT3	-1.50457	0.132456	0.39218
ATF4	-1.38181	0.167051	0.43708
ATF3	-1.35321	0.176009	0.442559
TAF1	-1.55601	0.119726	0.372638
RUNX2	-0.27605	0.782513	0.91988
TFAP2B	-1.3706	0.17052	0.439476
CREM	-1.85079	0.0642195	0.258269
IRF8	-5.67768	1.39018e-08	5.4361e-07
ETV5	-4.0053	6.2233e-05	0.00115692
DMTF1	-1.35409	0.175727	0.442559
NR5A1	-1.85915	0.0630248	0.257659
NEUROD2	0.258175	0.796275	0.926129
NEUROD1	-1.52426	0.127464	0.387519
FOXO3	-5.77662	7.76998e-09	3.26339e-07
USF1	-3.57529	0.000350918	0.00516807
MBD1	0.834306	0.404122	0.686828
CEBPD	-5.54367	3.01103e-08	1.06703e-06
ELK1	0.0886035	0.929398	0.971434
FLI1	-4.07965	4.53336e-05	0.000886349
ELK4	-1.26428	0.20615	0.491122
PREB	-2.33957	0.0193188	0.120371
POU1F1	1.25428	0.209759	0.495753
PAX5	-2.76047	0.00577875	0.0520088
CEBPA	-7.02479	2.23449e-12	1.49054e-10
LITAF	0.197459	0.843471	0.934101
STAT6	-5.35888	8.49536e-08	2.60371e-06
HIF1A	-6.04489	1.52993e-09	7.54321e-08
TP73	-2.67033	0.00758568	0.0637899
KLF11	-2.53778	0.0111657	0.0833022
TCF4	0.292833	0.769654	0.916793
HIVEP2	-1.61072	0.107261	0.35053
E2F4	6.79878	1.09425e-11	6.20437e-10
GATA5	-1.43236	0.152061	0.4164
SRF	-4.77752	1.79119e-06	4.5138e-05
ELF1	-3.93154	8.47764e-05	0.00147902
GATA3	-2.79298	0.00522903	0.0486042
OTX2	-1.30432	0.192146	0.464591
LHX2	-0.701003	0.483312	0.751819
GABPA	-0.774325	0.438751	0.718774
HSF2	-0.94489	0.34473	0.640414
VDR	-3.94183	8.12214e-05	0.00143914
HOXC8	-0.438439	0.661074	0.860687
HR	-2.48552	0.0129467	0.0906269
RELB	-3.9173	8.99378e-05	0.00151092
CEBPE	-1.87587	0.0606921	0.252449
NR0B1	-0.106286	0.915357	0.963214
LEF1	0.320673	0.748463	0.903894
ID1	-2.22746	0.0259312	0.140698
ZNF143	2.62922	0.00856677	0.0703965
SOX9	-0.9737	0.330221	0.623079
YBX1	-0.563973	0.572781	0.825328
HSF1	-3.12367	0.00178945	0.0198945
HES1	-1.04691	0.295159	0.591789
FOXE1	-0.378069	0.705385	0.879985
POU4F1	0.388881	0.697369	0.873842
NOTO	-2.37875	0.0173837	0.111374
HNF1B	-3.07581	0.00210306	0.0227131
PAX3	-2.86681	0.00415193	0.0395655
ID2	-2.07848	0.0376817	0.18401
MEF2A	-3.01028	0.00261436	0.0269516
PDX1	-1.13984	0.254372	0.539467
NR2F2	-2.31113	0.0208389	0.124118
NR1H4	0.143594	0.885823	0.953566
ASCL1	-0.539479	0.589564	0.838853
RFX1	-3.23803	0.00120615	0.0144468
CRX	0.387827	0.698149	0.873842
NRL	-0.349941	0.726388	0.889904
UBTF	1.0545	0.29167	0.589069
MYBL2	0.914089	0.360685	0.649103
ELF2	-4.19944	2.69098e-05	0.000565105
NCOA4	-1.83699	0.0662302	0.264454
ZNF571	-0.294046	0.768727	0.916652
TP63	-2.60427	0.00921582	0.0735968
NFKBIB	-3.02996	0.00244996	0.0258808
HOXC6	-2.37062	0.0177705	0.11315
FOXO1	-4.52554	6.06975e-06	0.000143398
PITX2	-4.54126	5.63465e-06	0.000135951
NR5A2	-0.308893	0.757407	0.911783
POU2F1	-2.11868	0.0341336	0.171603
XBP1	-3.6796	0.000234402	0.00364125
SREBF1	-0.107132	0.914686	0.963214
TCF3	-4.92848	8.3741e-07	2.20843e-05
LRRFIP1	-0.0521578	0.958404	0.981079
TCF12	-0.346731	0.728798	0.889904
IKZF3	-2.36129	0.0182242	0.114812
E4F1	0.225442	0.821638	0.931159
HOXB1	-0.402115	0.687605	0.870931
BRCA1	-1.4064	0.159625	0.426923
ZNF362	-2.00394	0.045094	0.212185
NRF1	-0.20354	0.838716	0.934101
GATA1	-3.44009	0.00058308	0.00816312
MYCN	3.57777	0.000347606	0.00516807
PKNOX1	-1.74378	0.0812169	0.30396
NR4A3	-1.78824	0.0737574	0.284493
SSRP1	-4.03572	5.47015e-05	0.00105138
ZNF91	-2.89725	0.00376979	0.0368529
NR2C1	1.16715	0.243169	0.528263
ID3	-1.62461	0.104266	0.346738
ERF	0.185927	0.852504	0.934101
ZNF354C	-1.65647	0.097647	0.340713
HMGA2	-1.33029	0.183442	0.449294
POU2F2	-5.80062	6.73772e-09	3.05623e-07
PHOX2B	-0.465788	0.641374	0.85613
SREBF2	1.24761	0.212192	0.497161
ELF4	-3.40835	0.00065525	0.00884587
TTF1	0.162194	0.871156	0.944446
DLX4	-1.92629	0.0540863	0.231449
NR1I2	-0.511507	0.609003	0.841608
NR1H3	-1.90539	0.0567485	0.240122
MITF	-4.12514	3.72473e-05	0.000767972
NCOA1	-1.76303	0.077915	0.295504
NCOR1	0.0682181	0.945613	0.975172
FOSL1	-1.35575	0.175198	0.442559
JUNB	-4.43229	9.38863e-06	0.00021728
MTF2	2.23966	0.0251275	0.136993
DNMT1	-3.63678	0.000276981	0.00424455
KLF5	-1.67172	0.0946006	0.334197
NR3C2	-2.33262	0.019681	0.12121
ZBTB12	-0.526522	0.598533	0.841608
MYRF	-0.609005	0.54253	0.803172
EBF1	-2.88854	0.00387574	0.0375648
CREBBP	1.02732	0.304286	0.600105
ZFPM1	0.577445	0.563647	0.820508
TEAD2	2.49629	0.0125603	0.0890211
ZNF281	0.362724	0.716816	0.887412
TFAM	1.55104	0.120912	0.372638
IRF4	-6.13984	8.46477e-10	4.57097e-08
NCOA2	-1.86866	0.0616892	0.253462
FOXA1	-1.09557	0.273283	0.562767
NR4A2	-0.243334	0.80775	0.929937
KLF1	-1.69864	0.0894066	0.320845
LHX3	-0.717935	0.472808	0.741583
CTCF	0.788235	0.430571	0.713713
BCL6	-2.28582	0.0222785	0.129558
RB1	-2.02178	0.043217	0.205468
TFCP2	-2.13135	0.0330763	0.168957
REST	2.04561	0.0408118	0.196939
ESRRA	-0.792223	0.428243	0.713109
HOXD3	-1.29439	0.195549	0.470813
IRF9	-3.11043	0.00187157	0.0204499
TFE3	-0.41277	0.679781	0.869077
ZNF236	-0.434406	0.664	0.86273
TFAP2C	-0.610856	0.541304	0.802931
PAX8	-1.50765	0.131665	0.391676
NKX2-1	-0.56232	0.573907	0.825901
PBX1	-0.439128	0.660575	0.860687
CIITA	-3.56846	0.000360184	0.00523652
CDX2	-3.86577	0.000111199	0.00180143
POU3F4	-1.43212	0.15213	0.4164
ELF3	-2.49996	0.0124312	0.0888952
ELF5	-1.16465	0.24418	0.528263
JUND	-4.21263	2.53868e-05	0.000553628
ZEB1	-0.00398744	0.996819	0.999203
EGR3	-2.41835	0.0156027	0.102937
EWSR1	-0.280344	0.779218	0.91988
NAB2	2.52203	0.0116781	0.0859931
DEAF1	-0.871904	0.383274	0.67073
TBPL1	-0.229853	0.818209	0.931159
MEF2C	-0.345895	0.729426	0.889904
POU4F2	-0.493	0.62202	0.846783
TAL1	-1.20643	0.227672	0.51528
EPAS1	-1.36106	0.173515	0.441181
SMARCA1	1.3473	0.177904	0.443534
NFATC4	-1.44239	0.149212	0.415742
FOXM1	-1.34105	0.179925	0.443955
ARHGAP35	-2.27642	0.0228345	0.130532
MYF5	-1.47094	0.141329	0.404714
MYOG	-1.41363	0.157492	0.424218
FOXK1	-0.470831	0.637768	0.85613
SMAD7	-0.388379	0.697741	0.873842
SOX10	-1.65327	0.0982967	0.341928
POU3F1	1.9653	0.0493978	0.224069
NKRF	-1.46159	0.143875	0.406639
ATF6	-1.78284	0.0746314	0.284956
HOPX	2.08115	0.0374365	0.18401
NKX6-1	0.351189	0.725452	0.889904
ERG	-2.54865	0.0108236	0.0823758
FEV	-0.295265	0.767795	0.916505
ZNF316	-0.21214	0.832001	0.931985
PITX3	-3.25832	0.00112319	0.0138445
HOXB2	-1.65811	0.0973157	0.340605
SATB1	-0.913907	0.36078	0.649103
NFKB2	-3.53955	0.000401997	0.0056983
RORA	-1.01165	0.31172	0.606329
PROX1	0.104304	0.91693	0.963214
KLF3	-2.30815	0.021004	0.124118
PEG3	-0.00148201	0.998818	0.999203
NR2E3	-1.05467	0.291591	0.589069
NCOR2	0.300927	0.763474	0.914489
NCOA3	-1.17911	0.238374	0.524886
ZFHX3	-1.57506	0.115262	0.364679
SMAD1	-1.85146	0.0641225	0.258269
SPDEF	-0.573432	0.566361	0.822001
TOX	-2.33658	0.0194739	0.120675
PAX2	-3.21779	0.00129453	0.015134
KLF13	-0.484098	0.628323	0.852295
GTF2IRD1	-0.414653	0.678402	0.869077
NR2F6	-0.510048	0.610025	0.841608
ELK3	-0.158944	0.873715	0.945413
KLF6	-2.94534	0.00323088	0.0327127
PLAG1	-0.942742	0.345828	0.640799
SNAI1	-1.94096	0.052282	0.228296
HESX1	-1.42612	0.153855	0.418397
APEX1	-1.75417	0.0794221	0.299218
BACH2	2.47094	0.0134867	0.0926903
PATZ1	-0.557621	0.577111	0.827895
ZHX2	-2.17659	0.0295266	0.153593
ONECUT1	-0.777819	0.436688	0.716648
DR1	-1.42994	0.152754	0.4164
RXRA	-2.73487	0.00624761	0.0553499
NR1H2	-0.3545	0.722969	0.889904
KAT5	0.265922	0.790303	0.922969
GBX2	-0.779536	0.435676	0.716024
YBX3	1.04262	0.297141	0.593205
SMAD6	0.122342	0.90263	0.962919
MYBL1	0.750386	0.453034	0.722792
CDX1	-2.59463	0.00947822	0.074641
GMEB1	-2.54116	0.0110583	0.0830474
SP4	0.482756	0.629276	0.852567
TFDP1	2.67389	0.00750567	0.0637899
KLF12	-0.541083	0.588458	0.838331
MSX1	1.20464	0.228362	0.51528
KMT2A	0.638939	0.522872	0.785347
NFKBIE	-1.03404	0.301134	0.596271
GATA2	-3.91552	9.06019e-05	0.00151092
PRDM1	-0.188329	0.850621	0.934101
MXD1	1.83991	0.0658008	0.263668
BPTF	1.85074	0.0642256	0.258269
CLOCK	-1.93045	0.0535695	0.230601
BHLHE40	-0.702992	0.482071	0.750919
SRY	-1.62102	0.105033	0.347913
MAF	-3.62897	0.000285483	0.00431651
AIRE	-2.65638	0.00790655	0.0654455
ZGPAT	-2.52922	0.0114416	0.0848025
ETV1	-1.94239	0.0521085	0.228296
KLF4	0.401983	0.687702	0.870931
EGR2	-2.31258	0.0207592	0.124118
SIX4	-0.432773	0.665186	0.863067
NEUROG3	-0.971862	0.331134	0.623765
CXXC1	-1.24073	0.214724	0.500659
TBX21	-5.11277	3.21316e-07	9.10931e-06
HOXA10	-1.23996	0.21501	0.500659
LMX1B	-2.1127	0.0346427	0.172787
TBX2	1.2237	0.221085	0.506029
ZNF699	-0.814549	0.415343	0.696744
RFX5	-4.75848	1.96843e-06	4.85261e-05
RFXANK	-5.58031	2.4418e-08	8.93227e-07
RFXAP	-5.71264	1.1331e-08	4.58906e-07
BARX2	-1.24953	0.211492	0.497161
FOXO4	-1.76626	0.0773726	0.294431
LHX4	0.215801	0.829146	0.931159
DLX5	0.469949	0.638398	0.85613
ZNF423	0.65602	0.511821	0.775439
SPIB	-2.4884	0.0128426	0.0904569
HES5	0.420761	0.673935	0.868458
FOXN1	-0.469927	0.638414	0.85613
TBX5	-0.790922	0.429002	0.713325
TLX1	-2.47168	0.013459	0.0926903
HIVEP1	0.232203	0.816383	0.931159
SMAD2	-2.19877	0.0279093	0.147205
NKX3-1	0.662474	0.507677	0.773798
HAND1	-0.616345	0.537676	0.800164
HAND2	-1.97873	0.0478642	0.220642
SFPQ	0.327464	0.743321	0.900562
BMAL1	-1.67203	0.0945392	0.334197
SKIL	-1.42277	0.154825	0.420027
TBXT	-0.399543	0.689498	0.870931
MSX2	-1.55947	0.118907	0.372487
HHEX	0.438899	0.660741	0.860687
MZF1	-2.19988	0.0278306	0.147205
HOXA5	-1.248	0.212049	0.497161
HOXB4	-0.0081188	0.993522	0.997142
BATF3	2.25793	0.0239642	0.134062
CREB3	-3.2709	0.00107442	0.0133889
PAX4	1.01331	0.310929	0.60583
NFE2	0.859504	0.390076	0.675338
ZNF76	1.80631	0.070889	0.279943
FOXQ1	-0.450859	0.652097	0.856504
ZGLP1	-0.98511	0.324586	0.617584
NFYB	-2.62641	0.0086377	0.0704687
ETV3	0.194108	0.846094	0.934101
IRF7	-3.32305	0.000892484	0.0115009
NFATC3	-3.70178	0.000214842	0.00338376
GSC	-0.976306	0.328929	0.622469
EVX2	0.657826	0.51066	0.775439
KDM5A	0.405627	0.685022	0.870931
GRHL3	-2.25549	0.024117	0.134062
THRA	-0.422839	0.672419	0.867489
SOX17	-0.911666	0.361959	0.649272
HMX1	-1.57038	0.116349	0.366498
TBR1	0.367832	0.713003	0.884624
ZIC2	-0.223568	0.823097	0.931159
TBX15	1.71725	0.0859543	0.311823
NFAT5	-2.32951	0.0198449	0.12121
TCF20	-1.50658	0.13194	0.391676
MEF2B	-1.36876	0.171094	0.439514
NKX6-2	-3.04108	0.00236132	0.0252617
BMAL2	-2.1179	0.0341995	0.171603
ZBED1	-0.21661	0.828515	0.931159
NFE2L2	1.60448	0.108629	0.35398
ZIC1	-0.473109	0.636142	0.85613
MEIS1	-0.277479	0.781416	0.91988
HOXA9	-1.01773	0.308823	0.604846
MAFA	-1.36179	0.173284	0.441181
NR1D1	1.23344	0.21743	0.503404
NR1D2	-0.438485	0.661041	0.860687
PIAS3	-0.844048	0.398656	0.68138
MYF6	-0.151247	0.879783	0.950166
ZNF263	-0.43898	0.660682	0.860687
NFIA	0.400273	0.688961	0.870931
TFAP2D	-0.941492	0.346468	0.640937
EN2	-0.0519297	0.958585	0.981079
ID4	-0.378274	0.705232	0.879985
HOXB7	0.833521	0.404564	0.686828
BCL11A	-0.597154	0.550414	0.809558
TWIST1	-1.96985	0.0488734	0.22258
ZNF395	-0.759586	0.447514	0.722792
ATOH7	-1.44861	0.147468	0.412264
TFDP2	1.98223	0.0474709	0.220623
GTF3A	-0.190147	0.849196	0.934101
KLF10	-3.32778	0.000877477	0.0114375
KLF2	-1.92163	0.0546709	0.233071
PHF20	0.2067	0.836247	0.93293
TGIF1	1.73441	0.0828652	0.308095
PRRX2	-0.654411	0.512857	0.775439
SF1	-0.0704239	0.943857	0.975172
AKNA	-0.696105	0.486374	0.752536
MBD2	0.758874	0.44794	0.722792
FOXF2	0.514666	0.606794	0.841608
ZNF239	1.08102	0.279706	0.573574
ZBTB32	-1.19544	0.231934	0.518764
HEY1	0.685343	0.493138	0.75856
ZBTB17	0.979289	0.327453	0.62134
ARID1B	-1.78383	0.0744704	0.284956
IRF5	-3.19697	0.00139162	0.016103
THRB	-0.341781	0.732521	0.89042
POU3F2	1.13521	0.256307	0.540245
HOXB6	0.223737	0.822965	0.931159
FOXI1	0.0189653	0.984869	0.994318
KCNIP3	0.697249	0.485658	0.752536
FOSB	-2.27769	0.0227589	0.130532
NFE2L1	0.591941	0.553899	0.812576
TRERF1	1.97693	0.0480674	0.220682
PBX4	-1.30807	0.190869	0.46249
SOX18	-1.12203	0.261867	0.547815
FOXP1	-0.190362	0.849028	0.934101
FOXP2	-1.72153	0.0851753	0.311577
BARX1	-0.484696	0.627899	0.852295
ZFPM2	-1.4613	0.143954	0.406639
IKZF1	-5.52932	3.26752e-08	1.08982e-06
FOXG1	2.56305	0.0103852	0.0795729
BCL3	-3.23706	0.00121027	0.0144468
SP2	-0.536249	0.591794	0.839918
NFATC1	-5.53548	3.15483e-08	1.08412e-06
POU2F3	0.684506	0.493666	0.75856
HOXA7	0.0735584	0.941363	0.975172
NPAS2	-1.05164	0.292979	0.590122
DLX2	1.6159	0.106136	0.348866
ZNF2	0.0221473	0.982331	0.993723
PRRX1	-0.34764	0.728115	0.889904
ONECUT2	-0.450197	0.652575	0.856504
VEZF1	0.884161	0.376623	0.663185
CTBP2	-2.17911	0.0293386	0.153318
SOX6	-0.879123	0.379348	0.665915
HIPK2	0.399299	0.689679	0.870931
FOXA3	-2.12077	0.033957	0.171603
RORC	-1.99356	0.0462176	0.215682
SIX3	-0.219709	0.826101	0.931159
PPARD	-2.68732	0.00721057	0.0621598
MECOM	0.0366218	0.970787	0.989993
SIRT1	-2.57834	0.00993677	0.0777124
SCRT1	-0.133615	0.893709	0.957236
ZBTB7B	-0.929099	0.352853	0.646421
ZBTB7A	-0.975458	0.329349	0.622469
ALX4	1.35415	0.17571	0.442559
NR6A1	0.167782	0.866757	0.941446
STAT2	-4.9459	7.65985e-07	2.06816e-05
ESRRG	-0.413238	0.679438	0.869077
PURA	-1.61202	0.106979	0.35053
TBX1	-1.74528	0.0809562	0.30396
GSX1	1.01976	0.307858	0.603998
SALL2	-0.206151	0.836676	0.93293
ATOH1	-2.07711	0.037808	0.18401
NEUROD6	-0.124404	0.900997	0.96262
NEUROG1	-0.932794	0.350941	0.64396
NEUROG2	-0.45449	0.649483	0.856504
AHRR	-0.248939	0.803411	0.928714
HMGB2	-1.46058	0.144152	0.406639
PURB	-0.409906	0.681881	0.8698
ZNF398	1.16965	0.242158	0.528263
SIM1	-0.188847	0.850215	0.934101
SIM2	0.063504	0.949366	0.976473
DLX3	-0.27954	0.779835	0.91988
TFEC	-1.59373	0.111018	0.358672
ZNF32	-0.0656043	0.947694	0.976099
MAFB	-0.924888	0.355039	0.647333
TFAP4	-1.17937	0.238268	0.524886
RLF	-0.749087	0.453817	0.722792
KAT6B	-0.710803	0.477217	0.745405
BHLHE23	-0.217625	0.827725	0.931159
SALL3	2.78152	0.00541719	0.0499439
SPEN	-0.531623	0.594995	0.841302
MXI1	-0.697708	0.485371	0.752536
E2F5	1.22363	0.22111	0.506029
E2F2	5.18316	2.20936e-07	6.42414e-06
FOXD3	-0.40337	0.686682	0.870931
POU5F1	0.573906	0.56604	0.822001
PLAGL1	-1.94874	0.0513444	0.228296
SNAI2	-1.34043	0.180127	0.443955
NOTCH1	-1.94575	0.0517026	0.228296
FOXC2	-1.87347	0.0610228	0.252554
FOXD1	-0.585419	0.558274	0.816649
KLF9	-0.32442	0.745625	0.902389
TBPL2	-1.37748	0.168385	0.43708
ZNF444	-2.09808	0.0359146	0.177848
NFIL3	-1.49185	0.135758	0.39831
ZNF384	-1.95104	0.0510701	0.228006
RERE	-1.79633	0.0724615	0.281409
ZNF250	1.48977	0.136306	0.39831
KLF16	2.43778	0.0147891	0.0998261
NFX1	-0.949916	0.34217	0.638192
MEF2D	-2.18791	0.0286916	0.150631
HOXD11	-0.849416	0.395663	0.680008
SMAD5	-1.44813	0.147601	0.412264
PBX2	0.653227	0.51362	0.775559
SUPT20H	-0.773479	0.439251	0.718774
EMX2	-3.27667	0.00105275	0.0132646
ZC3H8	1.54955	0.12127	0.372682
MLXIPL	0.167288	0.867146	0.941446
ZBTB33	-0.532151	0.594629	0.841302
ETV2	-3.29012	0.0010037	0.0127887
KLF15	-0.209968	0.833696	0.932358
DNMT3A	0.564656	0.572316	0.825328
DNMT3B	-1.80498	0.0710967	0.279943
OLIG1	-2.66996	0.00759403	0.0637899
OLIG2	1.50002	0.133629	0.393599
RREB1	0.430629	0.666745	0.864101
ZNF202	1.14925	0.25047	0.533897
PHF5A	-1.97985	0.0477382	0.220642
MAFG	-1.11162	0.266318	0.554136
PA2G4	-2.20809	0.0272526	0.145776
TEF	-2.14564	0.0319177	0.164521
OSR1	-1.51158	0.130662	0.391558
HOXD13	-0.913237	0.361132	0.649103
BHLHE22	0.116208	0.907489	0.963214
SPZ1	0.200606	0.841009	0.934101
MTA2	-2.27522	0.0229065	0.130532
ZKSCAN7	1.9542	0.0506958	0.228006
BACH1	-0.195718	0.844833	0.934101
MYT1	-1.71724	0.0859561	0.311823
ZNF160	1.46565	0.142763	0.406639
ZNF410	-0.651341	0.514836	0.776362
ZNF8	0.990523	0.321934	0.616678
TEAD4	-0.937301	0.348619	0.642819
ZBTB22	-0.656614	0.511439	0.775439
GCM1	-0.298333	0.765453	0.914672
BHLHE41	1.18574	0.235745	0.52316
MTA1	-0.370017	0.711375	0.88357
EHF	0.0701031	0.944112	0.975172
TCF7L2	-0.509913	0.61012	0.841608
VSX2	-0.1549	0.876902	0.947957
TSC22D1	-1.53323	0.12524	0.382809
SOX5	0.211448	0.832541	0.931985
SOX2	-0.907032	0.364404	0.649428
PAX1	-1.55358	0.120305	0.372638
PAX9	-0.459066	0.646193	0.856504
TCF21	-1.48412	0.137797	0.399645
HIC1	-2.29927	0.021503	0.125693
ZEB2	-1.55619	0.119683	0.372638
ZNF335	0.502363	0.61542	0.841608
NONO	0.868122	0.385341	0.672467
CEBPZ	-2.07797	0.0377288	0.18401
TFEB	-0.847311	0.396835	0.680803
SIX1	-1.33934	0.180479	0.443955
FIZ1	0.102499	0.918362	0.963214
IRX4	-0.176887	0.859599	0.938655
NFIX	0.215592	0.829309	0.931159
MNT	0.235904	0.81351	0.931159
KDM5D	-1.67816	0.0933355	0.331794
TBX6	-1.58212	0.113643	0.360983
FOXD2	-0.849221	0.395772	0.680008
HOXA1	-0.987954	0.323191	0.617001
BCL11B	-1.36454	0.172417	0.441181
SOX8	-1.37732	0.168434	0.43708
RXRB	-0.612179	0.540428	0.802931
E2F6	0.452311	0.651051	0.856504
HOXA13	-0.401008	0.68842	0.870931
KAT6A	-1.12609	0.260145	0.546304
GFI1	-0.133339	0.893927	0.957236
RUNX3	-2.2794	0.0226573	0.130532
GLI1	-0.843706	0.398847	0.68138
HEY2	-0.472983	0.636232	0.85613
PRDM16	-1.73274	0.0831628	0.308191
KLF8	0.0809194	0.935507	0.974263
MXD4	0.216129	0.82889	0.931159
HIF3A	-0.135265	0.892404	0.957236
BHLHA15	-0.749265	0.453709	0.722792
MEOX2	1.04531	0.295895	0.591789
JARID2	1.05392	0.291937	0.589069
NFYC	-0.594984	0.551863	0.810638
GFI1B	-1.20062	0.229917	0.516288
NHLH1	-1.78903	0.0736304	0.284493
INSM1	-0.135318	0.892362	0.957236
ASCL2	-0.934969	0.349819	0.64396
ZNF135	0.355324	0.722352	0.889904
ALX1	0.544659	0.585996	0.836926
MRTFA	-0.370252	0.7112	0.88357
MSC	-3.22652	0.0012557	0.0148329
HOXD10	-0.9173	0.359	0.649103
HOXD9	1.09558	0.273279	0.562767
HOXB9	-0.909518	0.363091	0.649272
HLX	-0.824706	0.409552	0.692577
EVX1	-1.21177	0.225619	0.512285
RCOR2	0.939609	0.347433	0.641676
NKX2-2	-2.20225	0.0276628	0.147205
ZNF350	-0.354847	0.722709	0.889904
NACC1	1.43111	0.152419	0.4164
HOXA11	-0.0245095	0.980447	0.992702
FIGLA	1.92952	0.0536848	0.230601
ARID4A	0.924842	0.355063	0.647333
HINFP	0.822364	0.410883	0.692577
SMARCC1	1.15389	0.248564	0.531834
KAT2B	-0.607716	0.543385	0.803388
POU6F2	1.78477	0.0743181	0.284956
ZNF219	0.891319	0.372772	0.657424
HDGF	-0.253792	0.79966	0.92718
EP300	-0.218208	0.82727	0.931159
TRPS1	0.864502	0.387326	0.674403
CTNNB1	-2.48089	0.0131161	0.0912496
PML	-0.0335655	0.973224	0.990697
KLF7	-0.541927	0.587877	0.838331
PROP1	-0.101738	0.918966	0.963214
RFX2	-1.01361	0.310784	0.60583
LMO2	-4.91503	8.96913e-07	2.31159e-05
ATF6B	-0.343335	0.731352	0.89042
TBX20	-2.012	0.0442378	0.209024
SNW1	-0.740732	0.458867	0.726006
MEOX1	0.363247	0.716425	0.887412
ISL2	-0.558914	0.576229	0.827895
FOXL2	-0.0751049	0.940132	0.975172
HTATIP2	-1.07301	0.283284	0.577777
EZH2	0.141932	0.887136	0.953566
SOX7	-1.82436	0.0681177	0.270473
GLI2	1.48852	0.136634	0.39831
TCF7	-0.572713	0.566847	0.822001
FOXC1	-1.75472	0.079327	0.299218
SOX1	-0.172775	0.86283	0.939336
HOXB13	0.220008	0.825868	0.931159
TBX22	-0.359101	0.719524	0.889793
ABL1	-0.569107	0.569292	0.82303
TBX3	1.13678	0.255649	0.539861
HNF4G	0.418896	0.675298	0.868535
ALX3	-0.0708892	0.943487	0.975172
NFKBIZ	-2.50085	0.0124	0.0888952
SP100	2.54203	0.0110308	0.0830474
PIAS1	-0.389607	0.696832	0.873842
PLAGL2	-1.50943	0.13121	0.391558
TET1	-0.304299	0.760904	0.914052
ONECUT3	-0.0271112	0.978371	0.992373
FOXH1	-0.867918	0.385453	0.672467
POU4F3	1.22304	0.221332	0.506029
FOXP3	-4.02523	5.71943e-05	0.00108097
TFCP2L1	1.56185	0.118345	0.371754
UBP1	-0.706499	0.479889	0.748547
IKZF4	-0.671671	0.501804	0.767942
ZFP1	-1.4585	0.144723	0.407235
NME2	1.58547	0.11288	0.359566
UTF1	0.646046	0.518259	0.780486
FEZF2	-0.119247	0.905081	0.963214
THAP7	0.605691	0.544729	0.804326
TCFL5	-0.0575067	0.954142	0.98007
HOXA2	-1.06405	0.287325	0.583918
NPAS1	0.175866	0.860402	0.938655
VSX1	-1.02266	0.306485	0.603391
TBX10	-1.16215	0.245191	0.528263
MLX	0.741808	0.458215	0.726006
CREB3L1	-1.29792	0.194334	0.468882
TFDP3	-1.82372	0.0682145	0.270473
ZSCAN26	1.4322	0.152108	0.4164
NKX3-2	0.908612	0.363569	0.649272
SP7	-2.77475	0.00553118	0.0505835
OVOL1	-1.6504	0.0988823	0.342805
ZNF436	0.853696	0.393287	0.678823
ATF7	-1.9744	0.0483546	0.221105
TAF12	0.101638	0.919045	0.963214
MNX1	-1.13836	0.254986	0.539467
TRIB3	-0.255229	0.798549	0.92718
HOXB3	2.416	0.0157037	0.102937
SCX	-0.822111	0.411027	0.692577
NANOG	0.631412	0.527781	0.790618
SOX15	0.0420954	0.966423	0.98643
HOXB8	1.52113	0.128247	0.388855
ESX1	-1.48033	0.138805	0.401542
MESP2	-0.757392	0.448827	0.722792
HOXA3	-0.918635	0.358301	0.649063
ARX	-1.31394	0.188886	0.458664
VHL	0.0528712	0.957835	0.981079
ARID5A	0.208674	0.834706	0.932568
GZF1	-1.25405	0.209843	0.495753
ZNF267	0.903391	0.366333	0.65113
SOX4	-0.0803531	0.935957	0.974263
SMAD9	-1.00512	0.314855	0.611338
ZBTB38	-1.94045	0.0523431	0.228296
ATF5	-0.500494	0.616734	0.841608
TLX2	-1.10287	0.2701	0.559952
CTCFL	0.269308	0.787696	0.920874
ZNF224	-0.721425	0.470659	0.74026
ZNF260	-0.395386	0.692564	0.871819
SMARCA5	-1.0137	0.310743	0.60583
EOMES	-0.723018	0.46968	0.739746
LMO4	0.799005	0.4243	0.708625
EBF2	-2.11156	0.0347403	0.172787
PRDM2	-0.500782	0.616532	0.841608
HOXC13	1.04563	0.29575	0.591789
TLX3	-1.48705	0.137023	0.398419
ESRRB	-0.247314	0.804669	0.928819
AEBP1	-0.713196	0.475736	0.745144
LHX1	-1.46306	0.143472	0.406639
MAFF	0.991993	0.321217	0.616344
ZNF569	-0.224339	0.822497	0.931159
RORB	0.680875	0.495961	0.760027
ZNF461	0.851777	0.394351	0.679626
ZXDC	-1.43756	0.15058	0.4164
LHX9	-0.423442	0.671979	0.867489
FOXK2	0.0101062	0.991937	0.997142
SPIC	-1.87655	0.0605989	0.252449
ZNF77	1.71663	0.0860674	0.311823
TFAP2E	0.0123797	0.990123	0.997142
NR2E1	1.17002	0.242011	0.528263
SALL1	0.319326	0.749484	0.904164
ZNF492	0.231003	0.817315	0.931159
CIC	-1.36184	0.17327	0.441181
DUX4	0.692117	0.488874	0.754264
GRHL1	0.14194	0.88713	0.953566
FOXF1	-2.62214	0.00874672	0.0708484
MLXIP	-1.03371	0.30129	0.596271
ZNF217	-0.166763	0.867559	0.941446
KMT2B	1.37926	0.167835	0.43708
PHB1	0.149563	0.881112	0.950323
NOBOX	0.758395	0.448226	0.722792
NFIB	-0.970231	0.331947	0.624258
THAP1	0.610318	0.54166	0.802931
EBF3	-2.90636	0.00366187	0.0361092
ARNT2	-2.13637	0.0326651	0.167612
DLX6	-0.284691	0.775885	0.919741
HOXB5	-1.03597	0.300231	0.596255
EN1	-1.39492	0.163061	0.433048
MTA3	2.50156	0.0123752	0.0888952
TBX18	0.985632	0.32433	0.617584
ZFP42	0.11748	0.906481	0.963214
SP5	0.160435	0.872541	0.945044
RBAK	1.21265	0.225282	0.512285
VAX2	-0.862383	0.388491	0.674653
PRDM4	-1.17722	0.239128	0.525116
MEIS2	2.38732	0.0169839	0.109431
CDX4	0.92272	0.356168	0.647726
EGR4	-0.182369	0.855296	0.936202
HSF4	1.37201	0.17008	0.439476
DLX1	-1.37108	0.170371	0.439476
HES6	1.20365	0.228743	0.51528
BCLAF1	0.0678143	0.945934	0.975172
KDM5C	-0.0885278	0.929458	0.971434
AIP	1.51349	0.130176	0.391558
PTF1A	-0.764619	0.44451	0.722792
FOSL2	-2.32831	0.0199086	0.12121
TBX4	-0.455739	0.648584	0.856504
ZIC3	-0.304368	0.760852	0.914052
MED1	-0.175299	0.860847	0.938655
SON	0.0304911	0.975676	0.991412
LYL1	0.274634	0.783601	0.91988
GLIS3	-0.23227	0.816331	0.931159
HOXC11	-0.682373	0.495014	0.759602
ZFHX2	-0.271106	0.786313	0.920874
SP8	-0.215553	0.829339	0.931159
HOXD1	0.411213	0.680922	0.869556
SALL4	-0.625819	0.531443	0.792969
MIXL1	-1.20295	0.229013	0.51528
ZSCAN10	0.758395	0.448226	0.722792
PRDM5	-2.32682	0.019988	0.12121
KDM2B	-0.668785	0.503643	0.769718
KDM5B	-0.401268	0.688229	0.870931
ZNF24	0.124769	0.900708	0.96262
SHOX	0.298951	0.764982	0.914672
ZFP57	1.5114	0.130708	0.391558
PAX7	-0.00099913	0.999203	0.999203
DNMT3L	1.3516	0.176522	0.442868
ZBTB10	-0.318261	0.750291	0.904177
DMBX1	-2.21011	0.0271122	0.145712
FOXD4	0.269747	0.787359	0.920874
TADA2A	0.998451	0.318077	0.612392
ZNF256	1.32699	0.184533	0.450914
ARID5B	-1.22376	0.221063	0.506029
FEZF1	0.988027	0.323155	0.617001
SATB2	-0.0693035	0.944749	0.975172
HIVEP3	-1.15805	0.246861	0.529188
NSD2	-0.345377	0.729815	0.889904
TWIST2	-1.72669	0.0842435	0.309701
RFX4	-1.26155	0.207131	0.491394
SMARCE1	1.12926	0.258807	0.544504
GSX2	-0.506032	0.612842	0.841608
MESP1	-0.300885	0.763506	0.914489
PBRM1	-0.782539	0.43391	0.715195
NKX6-3	-1.04124	0.297783	0.593205
ZFP64	1.53785	0.124106	0.38037
DNAJC1	1.79703	0.0723513	0.281409
ZBTB4	0.960348	0.336895	0.629389
ZNF652	-0.795641	0.426253	0.71084
CBFA2T3	-0.497347	0.618952	0.843619
L3MBTL1	2.30223	0.0213354	0.125359
THAP11	-1.33939	0.180465	0.443955
ZNF451	1.14281	0.253137	0.538569
ZBTB20	1.41738	0.156393	0.423268
ST18	-1.99637	0.0459115	0.215139
ZNF268	0.908774	0.363484	0.649272
TSHZ3	-0.782644	0.433848	0.715195
IRX5	-1.51734	0.129203	0.390709
IRX3	-1.43866	0.150268	0.4164
DMRT1	-1.0007	0.31699	0.611338
ZKSCAN3	0.654545	0.512771	0.775439
SP6	1.32588	0.184899	0.450914
KLF14	0.461828	0.644212	0.856504
POU3F3	-0.74573	0.455842	0.725
EMX1	-0.872684	0.382849	0.67073
SHOX2	-0.252771	0.800449	0.92718
TOX3	-2.30796	0.0210147	0.124118
HOXD4	0.55601	0.578212	0.827895
ZNF296	-0.53821	0.59044	0.839046
ZHX3	0.123767	0.901501	0.96262
PPARGC1A	-0.0681198	0.945691	0.975172
HOXC4	-3.14059	0.00168929	0.0189669
HES7	0.514928	0.606611	0.841608
SOX3	1.45537	0.145587	0.408653
ZBTB5	1.38198	0.166997	0.43708
BATF	-3.54184	0.000398523	0.0056983
ARID3B	0.92114	0.356992	0.647726
NEUROD4	-1.16217	0.245185	0.528263
ZNF300	-1.09973	0.271465	0.561754
ZXDA	0.235331	0.813955	0.931159
CBFB	-0.966215	0.333952	0.625952
FOXJ3	0.212638	0.831612	0.931985
NUPR1	0.275831	0.782681	0.91988
ZBED6	-0.455816	0.648529	0.856504
ASCL4	-0.532028	0.594715	0.841302
ZNF274	1.93868	0.0525583	0.228357
HMX2	-0.557022	0.57752	0.827895
GATAD2B	0.755581	0.449912	0.722792
ZNF85	0.740454	0.459036	0.726006
PRDM10	0.330143	0.741297	0.900033
IKZF2	-2.79729	0.00515983	0.0483574
ZNF205	-0.802641	0.422195	0.707191
CREB3L3	-0.663733	0.506871	0.77361
ZNF331	-1.68377	0.0922471	0.328957
RFX3	-0.062985	0.949779	0.976473
UNCX	0.720019	0.471524	0.740593
BATF2	1.2332	0.21752	0.503404
GCM2	-1.61859	0.105556	0.347967
FOXJ1	-1.94329	0.0519993	0.228296
THAP9	-2.24057	0.025068	0.136993
ZNF382	1.41025	0.158487	0.424934
HOXD8	2.41828	0.0156057	0.102937
ZNF277	0.92192	0.356585	0.647726
FERD3L	-0.0527317	0.957946	0.981079
LHX8	0.00981657	0.992168	0.997142
GRHL2	2.25672	0.0240397	0.134062
PRDM14	0.758395	0.448226	0.722792
MEIS3	-0.172396	0.863129	0.939336
SOX11	0.105674	0.915842	0.963214
IRF6	-1.49004	0.136236	0.39831
FUS	0.549173	0.582895	0.833547
ZNF431	1.55155	0.12079	0.372638
E2F7	-0.254764	0.798909	0.92718
HEYL	-0.394175	0.693457	0.871819
OSR2	-0.568455	0.569734	0.82303
MECP2	1.90006	0.057444	0.242162
VENTX	-0.509021	0.610745	0.841608
ZNF746	-0.194623	0.84569	0.934101
ATRX	0.835893	0.403228	0.686828
HOXC9	-2.2418	0.0249885	0.136993
KAT8	-2.26148	0.0237434	0.13397
NHLH2	-1.63212	0.102674	0.343168
OVOL2	0.62584	0.531429	0.792969
MAML1	-0.341683	0.732594	0.89042
ATOH8	-1.40201	0.160932	0.429406
HMBOX1	-0.0187049	0.985077	0.994318
CREB3L2	0.465305	0.64172	0.85613
URI1	0.724212	0.468947	0.739618
DMAP1	-0.485054	0.627645	0.852295
LMX1A	-0.0349447	0.972124	0.990466
CAMTA1	0.111844	0.910948	0.963214
ZNF692	-0.641992	0.520888	0.783404
DOT1L	-1.19348	0.232699	0.519451
PCGF2	1.72588	0.0843895	0.309701
CNOT4	0.513304	0.607746	0.841608
ARID3A	1.24439	0.213376	0.498905
ZNF20	0.478171	0.632536	0.855961
ARID1A	-1.47668	0.139783	0.403343
ZBTB18	2.32389	0.0201443	0.121509
ZBTB7C	2.02093	0.043304	0.205468
SOHLH1	0.787504	0.430999	0.713713
SOHLH2	-1.28489	0.19885	0.476736
FAM170A	0.743458	0.457216	0.726006
ZNF804A	0.351551	0.72518	0.889904
TSHZ1	-0.237959	0.811916	0.931133
TCF15	1.19591	0.231749	0.518764
NPM1	1.27649	0.201803	0.482795
SETBP1	2.68617	0.00723553	0.0621598
RAX	0.897265	0.369592	0.654939
KDM2A	0.843479	0.398974	0.68138
E2F8	-0.262259	0.793125	0.924643
FOXP4	1.1599	0.246109	0.528575
MKX	0.348681	0.727334	0.889904
ZFX	0.913136	0.361185	0.649103
CASZ1	0.426948	0.669423	0.866582
ADNP2	-1.09521	0.273443	0.562767
NPAS4	0.289783	0.771986	0.917644
LHX6	0.452302	0.651058	0.856504
DAXX	3.02534	0.00248766	0.0258808
RHOXF1	-1.16413	0.244388	0.528263
ZBTB8B	1.38198	0.166997	0.43708
RBPJL	-1.91057	0.0560781	0.238174
ISX	-0.274785	0.783485	0.91988
NKX2-8	-0.290377	0.771532	0.917644
BBX	-1.47227	0.140968	0.404714
FOXO6	0.382357	0.702202	0.877946
BSX	0.968428	0.332846	0.624913
LBX1	-1.33382	0.182281	0.447418
FOXI3	1.62009	0.105233	0.347913
ZNF16	0.978878	0.327656	0.62134
ZNF266	-0.246704	0.805141	0.928819
KLF17	1.2111	0.225875	0.512285
ZNF667	0.282185	0.777806	0.919741
ZBTB48	1.6311	0.10289	0.343168
ZFHX4	0.249444	0.803021	0.928714
CUX2	-0.964464	0.334828	0.62656
RCOR1	-2.34994	0.018789	0.117717
ZNF521	0.710874	0.477173	0.745405
ZNF174	0.121238	0.903504	0.962945
HOXA4	0.186947	0.851704	0.934101
HOXC5	1.06615	0.286374	0.583032
MYCL	0.510734	0.609545	0.841608
ZNF195	-0.504629	0.613827	0.841608
FOXL1	-0.300648	0.763687	0.914489
HOXD12	-0.816066	0.414475	0.696318
HDAC3	-0.370963	0.710671	0.88357
SKI	-1.26936	0.204334	0.48782
ZNF134	1.6311	0.10289	0.343168
ZNF184	1.6311	0.10289	0.343168
ZNF189	1.6311	0.10289	0.343168
ZSCAN9	1.6311	0.10289	0.343168
ZBTB44	1.6311	0.10289	0.343168
DMRTA1	0.195799	0.84477	0.934101
ZSCAN18	1.6311	0.10289	0.343168
ZNF419	1.6311	0.10289	0.343168
ZNF671	1.6311	0.10289	0.343168
ZNF653	1.6311	0.10289	0.343168
ZNF417	1.6311	0.10289	0.343168
TLE5	0.586175	0.557767	0.816649
APBB1	-0.906279	0.364802	0.649428
ASH1L	-1.52639	0.126934	0.386944
ASXL1	-0.0797204	0.936461	0.974263
BRD7	-0.104177	0.91703	0.963214
BTG2	-1.17652	0.239405	0.525116
CDC5L	0.237757	0.812073	0.931133
CHD4	0.896783	0.369849	0.654939
CITED2	0.455969	0.648419	0.856504
CNOT7	-0.584585	0.558836	0.816649
COPS5	1.4636	0.143323	0.406639
CREB3L4	-1.11344	0.265537	0.553527
CREB5	0.833481	0.404587	0.686828
CREG1	0.042768	0.965887	0.98643
CTBP1	-1.55098	0.120927	0.372638
DACH1	1.12146	0.262111	0.547815
DDX5	-1.07759	0.281233	0.574627
HDAC1	0.89611	0.370208	0.654939
DRAP1	0.580264	0.561745	0.818791
HCFC1	1.93694	0.0527715	0.228408
ETV7	-2.59952	0.00934443	0.074102
FHL2	-1.96199	0.0497815	0.224909
FOXN4	0.603903	0.545917	0.805033
HDAC4	0.148938	0.881604	0.950323
HDAC5	3.38884	0.000703663	0.00938769
HDAC7	2.71151	0.00670521	0.0584901
HDAC9	2.82062	0.00479931	0.0453535
HIRA	0.238377	0.811592	0.931133
HMG20B	1.1614	0.245498	0.528263
HOXC10	-0.786218	0.431752	0.713713
ING4	-0.109149	0.913086	0.963214
LCOR	-0.202494	0.839534	0.934101
LDB1	-0.514424	0.606963	0.841608
LIMD1	0.600479	0.548196	0.807343
LIN28A	1.59385	0.11099	0.358672
LMO3	-1.0404	0.298172	0.593205
CREBRF	-1.1871	0.235205	0.52316
MED15	-1.79966	0.0719342	0.281288
MED23	-1.58618	0.11272	0.359566
KMT2D	-1.0612	0.288618	0.585496
KMT2C	-0.519502	0.603418	0.841608
MYBBP1A	-0.103269	0.917751	0.963214
MYOCD	-2.40396	0.0162305	0.105778
NAB1	0.00309158	0.997533	0.999203
NCOA6	-1.23777	0.215822	0.50152
NKX2-3	-0.944253	0.345055	0.640414
NPAS3	1.66237	0.0964595	0.338653
NRIP1	0.828558	0.407367	0.690515
OTX1	-0.630353	0.528473	0.790618
PAWR	-0.106156	0.91546	0.963214
PCBD1	-0.0920162	0.926686	0.970325
PER2	0.753211	0.451335	0.722792
PHF8	1.59779	0.110111	0.357781
PIAS2	-0.394644	0.693111	0.871819
PIAS4	-0.569051	0.56933	0.82303
PIR	-2.03412	0.0419567	0.201606
POU2AF1	-3.0264	0.00247893	0.0258808
RNF14	0.503072	0.614921	0.841608
RUVBL1	-0.787184	0.431186	0.713713
SIN3A	-0.180848	0.856489	0.936604
SMARCA4	1.12098	0.262314	0.547815
SMARCB1	0.117635	0.906359	0.963214
SND1	-1.38955	0.164685	0.436339
SRCAP	1.59067	0.111704	0.359566
SUPT3H	0.108231	0.913814	0.963214
TAF4	-1.04902	0.294184	0.591499
TAF5	-1.38198	0.166997	0.43708
TBL1X	1.58547	0.11288	0.359566
TLE3	0.656933	0.511234	0.775439
TP53BP1	1.18586	0.235697	0.52316
TRIM22	-1.03013	0.302964	0.598538
TRIM28	-1.50289	0.132887	0.392433
TRRAP	0.800446	0.423465	0.708273
TSG101	-0.107394	0.914478	0.963214
WWTR1	-1.10479	0.269267	0.559246
XPC	-0.444652	0.656577	0.859768
ZBTB2	-0.46671	0.640714	0.85613
ZMYND11	-1.71007	0.0872734	0.314184
ZNF383	0.504629	0.613827	0.841608
YY2	-0.456054	0.648357	0.856504
TCF7L1	1.13914	0.254662	0.539467
PLSCR1	-2.12823	0.033334	0.16951
PIN1	0.696019	0.486428	0.752536
IRX1	-0.0320874	0.974403	0.991007
IRX2	1.32459	0.185326	0.450986
NACC2	0.767909	0.442553	0.722094
ZNF140	1.43838	0.150347	0.4164
ZNF750	1.07827	0.280928	0.574627
FGF2	-0.424949	0.67088	0.867477
PARK7	0.450395	0.652432	0.856504
PARP10	1.22638	0.220075	0.506029
PARP14	0.466953	0.64054	0.85613
PARP9	0.47614	0.633981	0.85613
STOX1	1.71353	0.0866357	0.312882
TERF2	0.245461	0.806103	0.928985
SIRT6	-0.468599	0.639363	0.85613
AEBP2	1.33983	0.18032	0.443955
CGGBP1	-1.57425	0.11545	0.364679
FLYWCH1	1.18274	0.23693	0.523991
FOXS1	0.418115	0.675869	0.868535
HMGB1	-2.65815	0.00786533	0.0654455
IRF2BPL	1.87056	0.0614247	0.253293
KMT2E	3.25196	0.00114861	0.0140056
TLE1	-1.16413	0.244388	0.528263
WNT3A	-0.283921	0.776475	0.919741
CCDC62	-1.85816	0.0631652	0.257659
FOXJ2	-1.87527	0.0607748	0.252449
NUCKS1	-0.0164715	0.986858	0.994753
TOX2	-2.36875	0.0178605	0.11315
ZNF711	0.630504	0.528375	0.790618
MID2	-0.504629	0.613827	0.841608
RBCK1	1.80296	0.0714149	0.280223
TRIM14	-0.504629	0.613827	0.841608
TRIM15	-0.504629	0.613827	0.841608
TRIM21	-0.504629	0.613827	0.841608
TRIM27	-0.504629	0.613827	0.841608
TRIM31	-0.504629	0.613827	0.841608
TRIM5	-0.504629	0.613827	0.841608
TRIM62	-0.504629	0.613827	0.841608
TRIM8	-0.504629	0.613827	0.841608
YAP1	-0.284258	0.776216	0.919741
RBFOX2	0.933279	0.35069	0.64396
KAT2A	-0.92791	0.353469	0.646506
LYAR	0.0847284	0.932478	0.973693
PASD1	-0.417534	0.676293	0.868535
TCF23	-1.36807	0.17131	0.439514
BCOR	-1.34741	0.177869	0.443534
BRD4	0.260417	0.794546	0.925067
MED12	-0.749445	0.453601	0.722792
MED26	-0.687271	0.491922	0.757934
PRMT5	-1.00123	0.316731	0.611338
SIN3B	2.49902	0.0124641	0.0888952
SRSF2	1.73626	0.0825388	0.307891
TBL1XR1	-1.00123	0.316731	0.611338
TET2	-0.749445	0.453601	0.722792
FOXN3	1.72718	0.0841547	0.309701
NDN	1.58547	0.11288	0.359566
CCND1	1.00343	0.315669	0.611338
ZNF165	0.6933	0.488132	0.754144
NANOGP8	-0.0181121	0.98555	0.994318
ADNP	-0.753557	0.451127	0.722792
MAML2	0.619678	0.535479	0.797941
ZMIZ1	0.32806	0.742871	0.900562
MYT1L	-0.455883	0.648481	0.856504
DTX1	0.89193	0.372444	0.657424
KDM3B	0.345917	0.72941	0.889904
CREBL2	-0.415404	0.677852	0.869077
ZMYND8	0.817416	0.413704	0.696053
ZNF304	-1.66523	0.095887	0.337689
IKZF5	-1.33986	0.180309	0.443955
PHF1	-1.16629	0.243516	0.528263
ZNF322	0.758395	0.448226	0.722792
ZNF503	0.320962	0.748244	0.903894
RBBP8	-2.0291	0.0424654	0.203189
GLIS1	0.526295	0.598691	0.841608
ARID4B	-0.0812623	0.935234	0.974263
DRGX	0.448135	0.654062	0.857464
HES3	-0.0287963	0.977027	0.991897
NKX2-6	-1.41366	0.157481	0.424218
OTP	1.40014	0.161491	0.429884
PPP1R13L	-0.282185	0.777806	0.919741
SIX5	-0.39583	0.692236	0.871819
SOX14	-1.24988	0.211362	0.497161
VAX1	0.215553	0.829339	0.931159
ZFAT	-1.85232	0.0639987	0.258269
ZKSCAN4	0.452996	0.650558	0.856504
ZSCAN21	-0.992877	0.320785	0.616344
RYBP	1.18246	0.237043	0.523991
EID1	-0.944253	0.345055	0.640414
PPARGC1B	-0.238077	0.811824	0.931133
LMO1	-1.34712	0.177961	0.443534
MUC1	-1.22562	0.220359	0.506029
MBD3	-0.758395	0.448226	0.722792
TRIM24	0.376825	0.706309	0.88017
ZBTB8A	1.38198	0.166997	0.43708
HMGXB4	1.3598	0.173915	0.441206
HES4	-0.0428816	0.965796	0.98643
JAZF1	2.45394	0.0141412	0.0966034
TLE4	-0.272934	0.784908	0.920461
AP1	-9.35333	9.64998e-21	2.18862e-18
NFKB	-10.3735	3.96625e-25	1.12443e-22

## Sheet: Table S3B
Cancer.type	TF	TF.score	TF.p	TF.FDR	DEG.log2fc	DEG.p	DEG.FDR	DEP.log2fc	DEP.p	DEP.FDR
LSCC	ABL1	-0.73659	0.461383	0.774783	0.159353	0.0466088	0.0952475	-0.41402	1.79267e-05	6.93415e-05
LSCC	ADNP	0.62644	0.531036	0.819586	0.128822	0.078367	0.144999	0.590307	1.20976e-05	4.87969e-05
LSCC	ADNP2	-0.913922	0.360773	0.688028	0.165701	0.0402572	0.0848193	0.2502	0.0598688	0.101602
LSCC	AEBP1	-1.2265	0.22003	0.522976	-0.27941	0.175795	0.273958	-0.107633	0.838619	0.938375
LSCC	AEBP2	1.35186	0.176442	0.456888	0.0771818	0.482499	0.594863
LSCC	AHR	-1.60975	0.107474	0.351727	-0.160781	0.242513	0.351218	-0.418649	0.00393927	0.00890265
LSCC	AHRR	-0.00960351	0.992338	0.994982
LSCC	AIP	0.653593	0.513384	0.809512	0.0240933	0.720244	0.798032	-0.292597	0.0339261	0.0615418
LSCC	AIRE	-3.4441	0.000574556	0.0070508
LSCC	AKNA	-2.42901	0.0151521	0.093743	-0.853053	3.82667e-09	1.39845e-07	-0.793547	3.94127e-12	8.36712e-11
LSCC	ALX1	-0.20369	0.838599	0.935551
LSCC	ALX3	-0.338	0.735368	0.902424
LSCC	ALX4	0.0650764	0.948114	0.976661
LSCC	AP1	-9.10741	9.50766e-20	2.14683e-17
LSCC	APBB1	-0.356636	0.721369	0.896627	-0.0286604	0.841436	0.889866	-0.203618	0.0615738	0.104075
LSCC	APEX1	-2.24708	0.0246494	0.129438	0.265365	0.0050838	0.0157366	0.0916165	0.511686	0.647408
LSCC	AR	-2.40094	0.0163654	0.0977597	-0.686805	0.00313908	0.0106779
LSCC	ARHGAP35	-2.37303	0.0176556	0.102742	0.170583	0.0530821	0.105482	0.137146	0.224559	0.323032
LSCC	ARID1A	-1.36441	0.172459	0.456317	-0.0568883	0.554065	0.65777	-0.0854246	0.932637	0.992583
LSCC	ARID1B	-2.04382	0.0409888	0.190438	-0.177761	0.0166049	0.041508	-0.189208	0.219747	0.317242
LSCC	ARID3A	0.263076	0.792496	0.921246	0.169554	0.0935469	0.166582	-0.264263	0.0247901	0.0466014
LSCC	ARID3B	0.299467	0.764588	0.916283	-0.0887603	0.449708	0.565203
LSCC	ARID4A	0.776305	0.437582	0.756554	-0.11307	0.0992692	0.174466	0.0934911	0.858889	0.951851
LSCC	ARID4B	0.410217	0.681653	0.88286	0.0746784	0.240798	0.34932	0.621109	4.34495e-07	2.43685e-06
LSCC	ARID5A	-0.73357	0.463223	0.774783	-0.475114	1.86913e-07	3.56615e-06
LSCC	ARID5B	-0.469031	0.639054	0.852828	-0.39731	5.68254e-06	5.91652e-05	-0.445483	5.50861e-05	0.000189322
LSCC	ARNT	-2.15721	0.0310055	0.152861	0.0390799	0.579455	0.679608	0.295962	0.0205017	0.0394691
LSCC	ARNT2	-1.44754	0.147766	0.413965	-0.0954954	0.671806	0.758026
LSCC	ARX	-0.959511	0.337317	0.662669
LSCC	ASCL1	-1.64795	0.0993847	0.335441	-1.33288	0.00211445	0.00769848
LSCC	ASCL2	-1.68782	0.0914667	0.323718	1.09245	1.13766e-05	0.000104003
LSCC	ASCL4	-0.28219	0.777802	0.917078
LSCC	ASH1L	-0.682802	0.494743	0.794545	0.149464	0.0440702	0.0911495	0.567391	2.21135e-05	8.36431e-05
LSCC	ASXL1	-0.784767	0.432603	0.749092	0.114011	0.176796	0.275081
LSCC	ATF1	-2.23659	0.0253281	0.131663	0.208166	0.00342528	0.0114861	0.282624	0.0273106	0.0507496
LSCC	ATF2	-3.92551	8.69423e-05	0.00140016	0.0818486	0.229791	0.336833	0.234199	0.524359	0.660707
LSCC	ATF3	-2.26955	0.0232496	0.123815	-0.420024	0.0461608	0.0944628
LSCC	ATF4	-0.958335	0.337909	0.662669	0.0957175	0.24151	0.35011
LSCC	ATF5	-0.924608	0.355185	0.681872	-0.0724991	0.638504	0.730607
LSCC	ATF6	-1.99819	0.0457149	0.204	-0.120243	0.0608459	0.11802	0.0570836	0.944377	0.997368
LSCC	ATF6B	-1.18998	0.234072	0.548273	0.0259898	0.769715	0.836877
LSCC	ATF7	-2.63258	0.00848287	0.0617882	0.0467112	0.62705	0.721264	0.248655	0.0757262	0.125041
LSCC	ATOH1	0.0374614	0.970118	0.982298
LSCC	ATOH7	-2.48203	0.0130747	0.0838714
LSCC	ATOH8	-1.68173	0.0926421	0.326853	-1.15026	7.27426e-07	1.11902e-05
LSCC	ATRX	0.623139	0.533203	0.819586	0.0581244	0.404918	0.521537	0.411179	0.0023453	0.00555816
LSCC	BACH1	-0.205697	0.83703	0.935551	-0.051374	0.471352	0.5849	-0.242662	0.0551696	0.0945496
LSCC	BACH2	1.86097	0.0627685	0.248651	0.110244	0.479673	0.592374
LSCC	BARX1	-1.1825	0.237028	0.551816	1.01687	0.00537385	0.0164382
LSCC	BARX2	-1.50325	0.132797	0.394546	0.588195	0.101779	0.177984
LSCC	BATF	-2.88641	0.00390234	0.0358191	-0.61652	0.000310009	0.00159801
LSCC	BATF2	1.35462	0.175558	0.456317	-0.220464	0.392297	0.508446
LSCC	BATF3	1.93553	0.0529442	0.223873	-0.295945	0.0250267	0.058212
LSCC	BBX	-0.344942	0.730143	0.900536	0.0920095	0.24836	0.358027	0.370457	0.000954137	0.0024734
LSCC	BCL11A	-0.530029	0.5961	0.844141	0.0108906	0.957765	0.971251	0.0884299	0.282893	0.395493
LSCC	BCL11B	-1.36234	0.173112	0.456317	0.476506	0.00991536	0.0271341	0.363613	0.00462762	0.0102899
LSCC	BCL3	-3.663	0.000250157	0.00357503	-0.0733401	0.581755	0.681816	-0.342475	0.00213868	0.00511417
LSCC	BCL6	-2.68229	0.00732016	0.0573921	0.21625	0.0700184	0.132216	0.222359	0.0910868	0.146958
LSCC	BCL6B	-0.0424983	0.966102	0.982298	-0.59286	3.8053e-06	4.32023e-05
LSCC	BCLAF1	-0.330745	0.740842	0.904063	-0.0330622	0.671935	0.758114	0.1607	0.5588	0.695929
LSCC	BCOR	0.258013	0.7964	0.921246	0.105672	0.167425	0.264363	0.32353	0.0176444	0.0343884
LSCC	BHLHA15	-0.595308	0.551647	0.828939	-0.774637	7.20636e-05	0.000473262
LSCC	BHLHE22	-0.56528	0.571892	0.83725	-1.17912	2.57667e-09	1.02032e-07
LSCC	BHLHE23	0.535845	0.592074	0.841878
LSCC	BHLHE40	-1.03943	0.298621	0.612511	-0.155711	0.237313	0.345423	0.124203	0.971064	1
LSCC	BHLHE41	0.628042	0.529986	0.819586	-0.48436	0.00751134	0.0215821
LSCC	BMAL1	-0.28572	0.775097	0.917078
LSCC	BMAL2	-2.27807	0.0227367	0.123047
LSCC	BPTF	1.6579	0.0973596	0.3341	0.175963	0.00867697	0.0243316	0.759198	2.87864e-10	3.59705e-09
LSCC	BRCA1	0.0233097	0.981404	0.98929	0.693591	1.74047e-07	3.3508e-06	0.555025	7.96487e-06	3.35636e-05
LSCC	BRD4	-0.30513	0.760272	0.916058	0.297507	0.0227969	0.0538762	0.665682	1.53944e-08	1.2224e-07
LSCC	BRD7	0.93506	0.349773	0.672732	0.294757	0.00033554	0.00170627	0.632486	2.27356e-09	2.23456e-08
LSCC	BSX	0.123633	0.901608	0.955789
LSCC	BTAF1	0.250341	0.802327	0.924916	-0.0103103	0.862198	0.904366	0.0551412	0.739734	0.864602
LSCC	BTG2	-0.947503	0.343398	0.667882	-0.682153	1.75995e-06	2.28809e-05
LSCC	CAMTA1	1.04786	0.294719	0.61165	0.0618737	0.481119	0.593711
LSCC	CARF	0.749788	0.453395	0.769748	-0.121132	0.215023	0.320441
LSCC	CASZ1	0.458623	0.646512	0.854698	0.339263	0.0274757	0.0626681	0.696463	3.53454e-09	3.34042e-08
LSCC	CBFA2T3	-0.705319	0.480623	0.788147	-0.750677	2.36134e-05	0.000189186	0.143928	0.68724	0.817328
LSCC	CBFB	-1.55853	0.11913	0.370114	0.145452	0.126709	0.211821	-0.181359	0.00939691	0.0195378
LSCC	CCDC62	-1.43552	0.151159	0.42138
LSCC	CCND1	0.693297	0.488134	0.789547	0.63171	0.0129413	0.0339018	0.591239	0.000141101	0.000441471
LSCC	CDC5L	0.174387	0.861564	0.940721	0.387721	1.70273e-05	0.000144846	0.561209	1.66736e-05	6.49178e-05
LSCC	CDX1	-2.35099	0.0187365	0.106836
LSCC	CDX2	-1.18074	0.237727	0.551816
LSCC	CDX4	0.59144	0.554235	0.828939
LSCC	CEBPA	-6.59231	4.47818e-11	2.29812e-09	0.269761	0.0873447	0.157833	0.583247	6.0386e-07	3.25458e-06
LSCC	CEBPB	-7.29087	3.23679e-13	2.61024e-11	-0.152585	0.276694	0.388727	-0.273048	0.032104	0.058563
LSCC	CEBPD	-5.85934	4.7466e-09	1.67466e-07	-0.0841395	0.591043	0.68984	0.0499082	0.944229	0.997368
LSCC	CEBPE	-2.53934	0.0111164	0.074072
LSCC	CEBPG	-6.94422	3.9653e-12	2.48712e-10	0.634032	2.74387e-05	0.000213587	0.1808	0.906775	0.979636
LSCC	CEBPZ	-2.17405	0.0297172	0.149467	0.407301	1.63261e-07	3.18099e-06	0.853553	2.00971e-15	1.15805e-13
LSCC	CGGBP1	-0.286999	0.774117	0.917078	-0.111627	0.252688	0.362843	-0.570998	2.1581e-06	1.03384e-05
LSCC	CHD4	1.32431	0.18542	0.470424	-0.0779109	0.21214	0.31744	0.619061	2.76137e-08	2.08114e-07
LSCC	CIC	-0.740116	0.459241	0.774683	0.00157638	0.988288	0.991731	0.046516	0.982661	1
LSCC	CIITA	-4.79328	1.6568e-06	3.97983e-05	-0.920626	6.94977e-07	1.07813e-05
LSCC	CITED2	0.857004	0.391457	0.725706	-0.428864	0.00112334	0.00461235
LSCC	CLOCK	-1.93557	0.0529394	0.223873	0.145865	0.303124	0.417434	-0.0723706	0.526142	0.662788
LSCC	CNOT4	-0.0625531	0.950123	0.976948	0.178372	0.0068362	0.020046	0.505603	0.00028235	0.000823848
LSCC	CNOT7	0.537475	0.590947	0.841878	0.0336298	0.730031	0.80601	-0.0453459	0.991416	1
LSCC	COPS5	0.238648	0.811382	0.927695	0.0716294	0.377658	0.494049	-0.0489973	0.612328	0.747997
LSCC	CREB1	-4.84682	1.26741e-06	3.17978e-05	0.0412705	0.554158	0.65777	-0.123886	0.431995	0.564792
LSCC	CREB3	-2.9609	0.00307231	0.0293952	-0.203862	0.101448	0.177446
LSCC	CREB3L1	-1.44786	0.147679	0.413965	-0.625389	0.00990467	0.027122
LSCC	CREB3L2	0.26115	0.79398	0.921246	-0.509804	4.49567e-06	4.95097e-05
LSCC	CREB3L3	-0.0163725	0.986937	0.993095
LSCC	CREB3L4	-0.395015	0.692838	0.88286	0.424691	0.0102469	0.0279052
LSCC	CREB5	1.97434	0.0483615	0.214961	0.656191	0.000845894	0.00365501	0.486021	0.000743091	0.00197384
LSCC	CREBBP	0.586986	0.557222	0.828939	0.0990449	0.241428	0.350055	0.179451	0.31093	0.427868
LSCC	CREBL2	0.303462	0.761542	0.916245	-0.247724	0.00465579	0.0146652
LSCC	CREBRF	-2.02973	0.0424016	0.194968	-0.325456	5.77145e-05	0.000393085
LSCC	CREBZF	-0.364474	0.71551	0.895347	0.120647	0.14798	0.239636
LSCC	CREG1	-0.325467	0.744832	0.906596	0.571397	1.60856e-05	0.000138438	0.0796453	0.969857	1
LSCC	CREM	-2.02894	0.042482	0.194968	-0.332783	5.30068e-05	0.000365941
LSCC	CRX	0.162945	0.870564	0.947463
LSCC	CTBP1	-1.03932	0.298671	0.612511	-0.057639	0.512486	0.620892	-0.149223	0.0539212	0.0926305
LSCC	CTBP2	-1.77068	0.0766347	0.285546	0.0627793	0.455071	0.570181	0.202039	0.234528	0.335506
LSCC	CTCF	-0.501729	0.615866	0.84644	0.266372	3.88459e-08	9.83941e-07	0.202247	0.306944	0.423249
LSCC	CTCFL	0.204829	0.837709	0.935551	-2.8385	0.00130752	0.00522402	-0.163551	0.57289	0.710222
LSCC	CTNNB1	-3.45397	0.00055396	0.00696257	0.25042	0.00275829	0.00960239	0.582719	2.1983e-05	8.3212e-05
LSCC	CUX1	-2.60799	0.00911679	0.0643303	0.564335	5.67525e-06	5.91313e-05	0.776375	7.35976e-09	6.35954e-08
LSCC	CUX2	-0.40242	0.687381	0.88286
LSCC	CXXC1	-0.488921	0.624905	0.84644	-0.00127151	0.988219	0.991731	0.420745	0.000184147	0.00056067
LSCC	DACH1	-0.029959	0.9761	0.985653	0.307646	0.214559	0.320009	-0.0163509	0.976343	1
LSCC	DAXX	3.36083	0.00077906	0.00897508	0.136768	0.0826497	0.151199	0.0463846	1	1
LSCC	DBP	-2.86036	0.00423758	0.0385825	0.0754337	0.625999	0.720337
LSCC	DDIT3	-1.45562	0.145519	0.412069	0.356127	0.0127746	0.0335308
LSCC	DDX5	-0.831693	0.405596	0.732761	0.027495	0.715753	0.794254	0.719486	7.54398e-07	3.96872e-06
LSCC	DEAF1	-0.536288	0.591768	0.841878	0.198564	0.012183	0.0322487	0.171825	0.171514	0.255434
LSCC	DLX1	-0.124449	0.900962	0.955789	2.98332	1.16738e-14	1.3607e-11
LSCC	DLX2	-0.406676	0.684252	0.88286
LSCC	DLX3	-0.0957791	0.923697	0.965377	1.28592	1.01124e-05	9.44445e-05
LSCC	DLX4	-2.42389	0.0153672	0.093743
LSCC	DLX5	-0.440177	0.659815	0.864844	0.694016	0.0301619	0.0674017
LSCC	DLX6	-0.688794	0.490963	0.790688	0.497893	0.121372	0.204693
LSCC	DMAP1	-0.56438	0.572504	0.83725	-0.109043	0.153751	0.24715	0.200093	0.083732	0.13645
LSCC	DMBX1	-2.17236	0.0298443	0.149467
LSCC	DMRT1	-0.286615	0.774411	0.917078
LSCC	DMRTA1	0.293332	0.769272	0.917078	-0.482486	0.0944253	0.167658
LSCC	DMTF1	-1.55769	0.119328	0.370114	0.0956341	0.0856311	0.155309
LSCC	DNAJC1	0.154093	0.877539	0.947832	-0.301992	0.000307101	0.00158804	-0.881029	1.04809e-12	2.69616e-11
LSCC	DNAJC2	0.964613	0.334754	0.660892	0.551886	5.38318e-10	2.84868e-08	0.884937	1.22673e-11	2.29505e-10
LSCC	DNMT1	-3.86823	0.000110099	0.0016462	0.328598	0.000965268	0.00407727	0.670712	1.86906e-06	9.06568e-06
LSCC	DNMT3A	0.188455	0.850523	0.93824	0.251452	0.0192074	0.0467644	0.625483	8.53209e-09	7.24223e-08
LSCC	DNMT3B	-1.77364	0.0761432	0.284693	0.444124	0.0205492	0.0494008	0.374056	0.00966394	0.0200329
LSCC	DNMT3L	0.498383	0.618222	0.84644
LSCC	DOT1L	-1.36483	0.172327	0.456317	0.203696	0.0691778	0.130992	-0.148264	0.799031	0.909949
LSCC	DR1	-0.607995	0.5432	0.825193	-0.101389	0.180829	0.280198	-0.28217	0.0116292	0.0236667
LSCC	DRAP1	0.23093	0.817372	0.927695	0.133001	0.111805	0.191705	-0.128996	0.230651	0.330522
LSCC	DRGX	0.387692	0.698249	0.886197
LSCC	DTX1	0.693298	0.488134	0.789547	-0.682072	0.000386171	0.00191599
LSCC	DUX4	0.795175	0.426524	0.743127
LSCC	E2F1	3.03465	0.00241236	0.0238909	0.547761	0.0005355	0.00251745
LSCC	E2F2	3.70898	0.000208861	0.00302313	0.348052	0.0186228	0.0456285
LSCC	E2F3	3.1221	0.00179914	0.0182994	0.18577	0.189395	0.290083	0.147535	0.302969	0.418684
LSCC	E2F4	6.47696	9.6568e-11	4.36101e-09	0.296025	0.000242575	0.00130538	0.463272	0.0028185	0.0065791
LSCC	E2F5	0.739307	0.459732	0.774683	-0.0747324	0.652863	0.742009
LSCC	E2F6	1.03506	0.30066	0.614937	0.436703	3.39064e-06	3.91603e-05
LSCC	E2F7	-0.509345	0.610518	0.84644	0.650071	2.3453e-05	0.000188587
LSCC	E2F8	-0.118233	0.905884	0.958522	0.567634	0.000237909	0.0012845
LSCC	E4F1	-0.302401	0.762351	0.916245	0.0791462	0.241448	0.350055	0.278353	0.013157	0.0264767
LSCC	EBF1	-3.22272	0.00127255	0.0133029	-0.574732	7.24613e-05	0.000475448	-0.134226	0.0675583	0.112716
LSCC	EBF2	-2.35218	0.0186771	0.106836	-0.256884	0.254932	0.365421
LSCC	EBF3	-2.70351	0.00686899	0.0554012	-0.260666	0.506879	0.61659
LSCC	EGR1	-5.00123	5.76225e-07	1.62639e-05	-0.244467	0.219626	0.325621
LSCC	EGR2	-2.66218	0.007772	0.0594177	-0.664097	0.000316199	0.00162553
LSCC	EGR3	-2.58072	0.00986894	0.0679392	-0.520323	0.0165316	0.041365
LSCC	EGR4	0.58642	0.557602	0.828939
LSCC	EHF	-1.4027	0.160728	0.436206	-0.0123682	0.956647	0.970654	0.289423	0.0163798	0.032185
LSCC	EID1	-0.544298	0.586244	0.841023	-0.100064	0.266959	0.378707
LSCC	ELF1	-3.87817	0.000105704	0.00161269	-0.0114139	0.87974	0.916157	0.054791	0.883136	0.96537
LSCC	ELF2	-4.72476	2.32521e-06	5.25033e-05	-0.00770018	0.896839	0.927849
LSCC	ELF3	-1.63618	0.101822	0.34112	0.299451	0.151841	0.244675	0.505689	8.30369e-05	0.000272484
LSCC	ELF4	-3.27088	0.00107461	0.0117027	0.262921	0.017558	0.0434908
LSCC	ELF5	-1.14047	0.254111	0.562264	0.136016	0.638926	0.730862
LSCC	ELK1	-0.310793	0.755962	0.915022	0.0690265	0.373012	0.489322	-0.469414	0.000368545	0.00104983
LSCC	ELK3	0.404677	0.685721	0.88286	-0.256057	0.0129303	0.033885	-0.202652	0.246064	0.350071
LSCC	ELK4	-0.800445	0.423466	0.741229	0.0243875	0.766423	0.833915
LSCC	EMX1	-0.27913	0.780149	0.917078
LSCC	EMX2	-2.652	0.00801022	0.0602902
LSCC	EN1	-1.55249	0.120566	0.37191	1.8577	0.000176258	0.00100209
LSCC	EN2	1.29663	0.194779	0.485727
LSCC	ENO1	-0.464949	0.641975	0.854698	0.299667	0.00308678	0.0105294	0.285592	0.0858841	0.139506
LSCC	EOMES	-1.69418	0.0902518	0.321433	-0.890937	4.39148e-06	4.86174e-05
LSCC	EP300	-1.05854	0.289828	0.607674	-0.0220665	0.766106	0.833756	0.258143	0.144194	0.219712
LSCC	EPAS1	-1.9086	0.0563328	0.232966	-0.511374	0.000370336	0.00184642
LSCC	ERF	-0.560048	0.575456	0.839392	0.145001	0.143178	0.233455	0.0802608	0.528418	0.665156
LSCC	ERG	-2.79722	0.00516116	0.0441435	-0.214262	0.174548	0.272536	-0.695517	5.35759e-07	2.9219e-06
LSCC	ESR1	-2.18932	0.0285895	0.144742	-0.467802	0.0388696	0.0826507
LSCC	ESR2	-4.11179	3.9474e-05	0.000685633	-0.228558	0.302678	0.417016
LSCC	ESRRA	-0.868528	0.38512	0.718678	0.280122	0.0092585	0.0256538	0.820886	1.52216e-10	2.04659e-09
LSCC	ESRRB	0.0592439	0.952759	0.978767
LSCC	ESRRG	-0.0423654	0.966208	0.982298	0.574967	0.112316	0.192468
LSCC	ESX1	-0.481179	0.630396	0.84644
LSCC	ETS1	-8.42691	3.87556e-17	4.86168e-15	-1.01122	8.71437e-14	4.00722e-11	-0.97335	1.71864e-16	1.4323e-14
LSCC	ETS2	-6.14822	8.0383e-10	3.12939e-08	-0.161551	0.264473	0.375834
LSCC	ETV1	-0.808481	0.418827	0.739607	0.224326	0.291431	0.405022
LSCC	ETV2	-3.18613	0.0014449	0.0148299
LSCC	ETV3	0.356628	0.721375	0.896627	0.159923	0.0456134	0.0937343	0.47029	0.000312886	0.000902242
LSCC	ETV4	-3.98848	6.682e-05	0.00110941	0.809442	0.000758752	0.00334539
LSCC	ETV5	-4.86285	1.16902e-06	3.06937e-05	0.153526	0.407092	0.52372
LSCC	ETV6	-1.40469	0.160135	0.435644	-0.341651	0.00602523	0.0180388	-0.306385	0.00877178	0.0183974
LSCC	ETV7	-3.09283	0.00198627	0.0198452	0.0611543	0.740938	0.815059
LSCC	EVX1	-0.488186	0.625425	0.84644
LSCC	EVX2	0.773489	0.439246	0.757682
LSCC	EWSR1	0.622586	0.533566	0.819586	0.0962345	0.102863	0.179536	0.109966	1	1
LSCC	EZH2	-0.368491	0.712513	0.893808	0.587904	3.75311e-05	0.000275961	0.683525	1.55701e-07	9.77031e-07
LSCC	FAM170A	0.346316	0.72911	0.900536
LSCC	FERD3L	-0.503047	0.614939	0.84644
LSCC	FEV	0.334683	0.737869	0.90353
LSCC	FEZF1	0.487214	0.626114	0.84644	0.0358417	0.937317	0.956989
LSCC	FEZF2	-0.863604	0.38782	0.721332
LSCC	FGF2	0.179965	0.857182	0.938539	-0.276843	0.157111	0.25132	-0.266366	0.197259	0.289965
LSCC	FHL2	-1.56156	0.118414	0.369968	-0.275111	0.168486	0.26561	-0.317576	0.0329187	0.0599192
LSCC	FIGLA	1.78489	0.0743005	0.282442
LSCC	FIZ1	0.796242	0.425904	0.743127	0.124661	0.157172	0.251363	0.176495	0.212084	0.308031
LSCC	FLI1	-4.24186	2.23037e-05	0.000419682	-0.994416	3.31641e-14	2.64767e-11	-1.0756	1.04454e-19	3.96021e-17
LSCC	FLYWCH1	0.529844	0.596228	0.844141	0.189965	0.0829821	0.151704	0.51023	0.000254487	0.000750585
LSCC	FOS	-7.48964	7.29928e-14	7.49172e-12	-0.442598	0.0422427	0.0881543	0.283885	0.00256069	0.00603036
LSCC	FOSB	-2.16332	0.0305328	0.151191	-1.25869	0.000142761	0.000837915	-0.248498	0.134503	0.206695
LSCC	FOSL1	-1.44375	0.14883	0.415915	0.564696	0.0163928	0.0410618
LSCC	FOSL2	-1.77975	0.0751376	0.283714	0.138334	0.213669	0.318972	0.234918	0.025663	0.0480568
LSCC	FOXA1	0.400929	0.688478	0.88286	0.147869	0.586207	0.685885	0.122619	0.680842	0.811826
LSCC	FOXA2	-2.32852	0.0198981	0.111766	-0.373526	0.264751	0.376193
LSCC	FOXA3	-1.03929	0.298689	0.612511
LSCC	FOXC1	-2.10835	0.0350175	0.168233	-0.132772	0.545792	0.650784
LSCC	FOXC2	-2.62555	0.00865985	0.0626729
LSCC	FOXD1	-0.221892	0.824401	0.931681	0.764245	0.00169894	0.00645594
LSCC	FOXD2	-0.594159	0.552415	0.828939
LSCC	FOXD3	-0.936226	0.349172	0.672722
LSCC	FOXD4	1.1552	0.248028	0.562264
LSCC	FOXE1	-1.30996	0.190231	0.479398	1.38905	0.000291267	0.00152296
LSCC	FOXF1	-3.51674	0.000438192	0.00582022	-0.300765	0.0908207	0.162734	-0.0490836	0.969696	1
LSCC	FOXF2	0.386292	0.699286	0.886197	0.0655071	0.750962	0.823096
LSCC	FOXG1	2.49503	0.0126054	0.08179
LSCC	FOXH1	-1.59818	0.110025	0.357976
LSCC	FOXI1	-0.230653	0.817587	0.927695	-1.20718	0.0414745	0.0869066
LSCC	FOXI3	1.05251	0.292582	0.609167	1.40764	0.00124844	0.00502351
LSCC	FOXJ1	-2.27737	0.0227783	0.123047	-0.138382	0.721771	0.799301
LSCC	FOXJ2	-1.67356	0.0942378	0.329395	0.109542	0.251467	0.361478	0.367159	0.0167833	0.0328819
LSCC	FOXJ3	-1.21616	0.223943	0.528935	0.0297869	0.674852	0.760412	0.0641038	0.73198	0.85769
LSCC	FOXK1	0.141718	0.887304	0.952429	0.31944	0.00460526	0.0145403	0.700972	1.12452e-08	9.25686e-08
LSCC	FOXK2	0.524455	0.59997	0.844469	0.393188	0.00011591	0.000706277	0.526851	1.23701e-06	6.21526e-06
LSCC	FOXL1	-0.588559	0.556166	0.828939	-0.0335449	0.891003	0.924089
LSCC	FOXL2	-0.590735	0.554707	0.828939	1.23479	0.00508291	0.0157366	-0.0350942	0.646445	0.780211
LSCC	FOXM1	-1.7808	0.0749652	0.283714	0.466276	0.00162504	0.0062398
LSCC	FOXN1	-0.217112	0.828124	0.933905	0.612498	0.13088	0.217408
LSCC	FOXN3	2.29306	0.0218584	0.120381	-0.134619	0.103663	0.180676	-0.408924	0.00204404	0.00490414
LSCC	FOXN4	-0.611734	0.540723	0.825193
LSCC	FOXO1	-4.7626	1.92944e-06	4.44558e-05	-0.109553	0.356394	0.47295	-0.271145	0.0200717	0.0387005
LSCC	FOXO3	-4.62524	3.77366e-06	8.03861e-05	-0.135335	0.0459997	0.0942381	-0.073721	0.704512	0.833447
LSCC	FOXO4	-1.5424	0.122998	0.376327	-0.0804962	0.428106	0.544954
LSCC	FOXO6	0.595967	0.551206	0.828939
LSCC	FOXP1	0.343758	0.731033	0.900536	-0.485527	2.82081e-07	5.05372e-06
LSCC	FOXP2	-0.0892205	0.928908	0.967146	0.815168	0.000585585	0.0027019
LSCC	FOXP3	-4.5038	6.72638e-06	0.000138074	-0.704325	1.62947e-05	0.00013991
LSCC	FOXP4	0.639502	0.522506	0.81445	0.268724	0.0588937	0.114917	0.125255	0.853566	0.948574
LSCC	FOXQ1	-0.733705	0.46314	0.774783	0.472357	0.067129	0.127844
LSCC	FOXS1	1.45946	0.144461	0.412069
LSCC	FUS	0.213067	0.831278	0.933975	0.105961	0.275259	0.387451	0.831553	7.44377e-13	2.02873e-11
LSCC	GABPA	-1.35381	0.175817	0.456317	0.176316	0.106622	0.184671	0.175853	0.795495	0.907338
LSCC	GATA1	-2.70347	0.00686995	0.0554012
LSCC	GATA2	-4.51821	6.28519e-06	0.000131407	-0.158719	0.31262	0.427029
LSCC	GATA3	-3.37569	0.000738204	0.00860087	-1.18475	4.34494e-09	1.55687e-07
LSCC	GATA4	-3.59584	0.000324403	0.00446647
LSCC	GATA5	-0.493892	0.62139	0.84644
LSCC	GATA6	-3.23402	0.0012233	0.0129075	-0.728429	7.4134e-06	7.3604e-05
LSCC	GATAD2B	0.408656	0.682798	0.88286	0.149731	0.167838	0.264874	0.413739	0.000118996	0.000379973
LSCC	GBX2	-0.243859	0.807344	0.926312
LSCC	GCM1	-1.00603	0.314417	0.631474
LSCC	GFI1	-0.381824	0.702598	0.88925	-0.840342	4.48544e-08	1.11658e-06
LSCC	GFI1B	-0.893882	0.371399	0.700017
LSCC	GLI1	-1.11209	0.266118	0.577783	1.12063	4.25094e-05	0.000304338
LSCC	GLI2	2.42456	0.0153389	0.093743	1.57137	2.88281e-10	1.70771e-08	0.48652	0.00063567	0.00171852
LSCC	GLI3	0.791582	0.428617	0.744936	-0.321965	0.0581642	0.11372	0.0735493	0.99177	1
LSCC	GLIS1	1.00503	0.314898	0.631474
LSCC	GLIS3	-0.460987	0.644815	0.854698	-0.0871358	0.608766	0.705798
LSCC	GMEB1	0.544279	0.586258	0.841023	0.0106111	0.861202	0.903604	-0.357341	0.000908167	0.00237068
LSCC	GRHL1	1.57311	0.115714	0.366971	0.729994	5.87022e-05	0.000397967	0.745595	2.57251e-09	2.48717e-08
LSCC	GRHL2	1.24706	0.212395	0.513478	0.36389	0.00521813	0.0160678	0.744428	1.74515e-09	1.75981e-08
LSCC	GRHL3	-1.92313	0.054483	0.228666	1.00213	0.000786658	0.00344465
LSCC	GSC	-1.22251	0.221533	0.5252
LSCC	GSX1	1.33282	0.182611	0.466873
LSCC	GSX2	-1.66687	0.0955626	0.329939
LSCC	GTF2A1	0.23093	0.817372	0.927695	0.173265	0.0474307	0.0964434	0.154997	0.517307	0.65329
LSCC	GTF2I	-1.64738	0.0995005	0.335441	0.311373	1.20598e-05	0.000109636	0.961391	1.13476e-16	1.04027e-14
LSCC	GTF2IRD1	-1.43384	0.151639	0.421675	0.664144	1.89177e-08	5.30292e-07
LSCC	GTF3A	-0.751669	0.452262	0.769748	0.19205	0.0220364	0.0524185	0.318113	0.125243	0.193911
LSCC	GZF1	-0.59144	0.554235	0.828939	0.0917462	0.205071	0.309153	0.399625	0.00364657	0.00830335
LSCC	HAND1	-0.395337	0.6926	0.88286
LSCC	HAND2	-2.57351	0.010077	0.0685356
LSCC	HBP1	-1.2746	0.202471	0.496934	0.13964	0.0476127	0.0966664	0.215481	0.439709	0.573315
LSCC	HCFC1	1.50601	0.132085	0.393788	0.226918	0.0306568	0.0683116	0.510819	1.55611e-05	6.1034e-05
LSCC	HDAC1	0.373924	0.708466	0.890718	-0.0103795	0.915966	0.941868	0.600287	4.65713e-08	3.32125e-07
LSCC	HDAC3	-0.123678	0.901572	0.955789	0.101841	0.0924569	0.165081	0.167227	0.193152	0.284675
LSCC	HDAC4	1.06718	0.285908	0.603346	0.355969	0.00444566	0.0141366	0.593912	1.79175e-05	6.93415e-05
LSCC	HDAC5	2.46995	0.0135244	0.086266	0.100068	0.203347	0.307058	0.0457092	0.997918	1
LSCC	HDAC7	2.44086	0.0146641	0.09301	-0.178605	0.0847663	0.154102	-0.501987	0.000112573	0.00036118
LSCC	HDAC9	2.25232	0.024317	0.128891	0.0449961	0.836101	0.886487	0.580493	7.72411e-05	0.000255127
LSCC	HDGF	-1.1129	0.265767	0.577783	0.43067	5.538e-06	5.79518e-05	0.395128	0.000151047	0.00046924
LSCC	HES1	-1.07443	0.282648	0.598705	0.29357	0.0312027	0.0692341	0.132624	0.199473	0.29275
LSCC	HES3	-0.698087	0.485134	0.788147
LSCC	HES4	-0.276326	0.782302	0.917154	0.24104	0.166028	0.262695
LSCC	HES5	0.607841	0.543302	0.825193
LSCC	HES6	0.546966	0.58441	0.841023	0.315034	0.224163	0.330375
LSCC	HES7	1.08014	0.280097	0.595536
LSCC	HESX1	-0.670501	0.502549	0.800251
LSCC	HEY1	2.3094	0.0209352	0.115862	0.042597	0.86914	0.909181
LSCC	HEY2	0.960533	0.336803	0.662669	-0.176061	0.405083	0.521613
LSCC	HEYL	0.459179	0.646112	0.854698	-0.430541	0.00347687	0.0116247
LSCC	HHEX	-0.949217	0.342526	0.667882	0.204592	0.311261	0.425727
LSCC	HIC1	-1.29642	0.194852	0.485727	-0.518843	0.000318912	0.00163701	-0.627221	1.69699e-06	8.32725e-06
LSCC	HIF1A	-6.45112	1.145e-10	4.97195e-09	-0.131007	0.22527	0.33164
LSCC	HIF3A	0.766204	0.443567	0.762234	-0.150434	0.614063	0.710443
LSCC	HINFP	0.151181	0.879835	0.947832	0.151845	0.0546069	0.108002
LSCC	HIPK2	1.58948	0.111974	0.360409	-0.0346625	0.773131	0.839163	-0.840549	2.00796e-13	6.53169e-12
LSCC	HIRA	0.680128	0.496434	0.796128	0.270345	0.000180912	0.00102577	0.731358	5.72914e-08	3.98827e-07
LSCC	HIVEP1	-0.767124	0.44302	0.762234	0.0745264	0.50427	0.614179	-0.303692	0.00410133	0.00922547
LSCC	HIVEP2	-3.55734	0.000375812	0.00511195	-0.114529	0.158324	0.252847	-0.17917	0.875177	0.961694
LSCC	HIVEP3	-2.10563	0.0352533	0.168648	-0.87136	1.42634e-06	1.94022e-05	-0.22148	0.0412876	0.0731069
LSCC	HLF	-1.79035	0.0734181	0.281633	0.380307	0.117328	0.199486
LSCC	HLX	-0.887497	0.374826	0.705297	-0.504623	0.000358429	0.00179839
LSCC	HMBOX1	-0.0698537	0.944311	0.974522	-0.206894	0.0188988	0.0461747	-0.100227	0.990756	1
LSCC	HMG20B	1.59674	0.110345	0.357989	0.214542	0.00694745	0.0203195	0.52728	4.5655e-06	2.02723e-05
LSCC	HMGA1	-4.85138	1.23863e-06	3.17821e-05	0.471422	0.00139902	0.00551758	0.433387	0.00139775	0.00347166
LSCC	HMGA2	-1.17592	0.239645	0.552161	0.203003	0.509284	0.618543	0.32938	0.00879495	0.0184383
LSCC	HMGB1	-3.34786	0.000816416	0.00931044	0.363832	6.9402e-05	0.000459541	0.285588	0.0668645	0.111707
LSCC	HMGB2	-1.64537	0.099914	0.335723	0.442418	0.000279502	0.00147386	-0.236514	0.078635	0.129146
LSCC	HMGXB4	1.47482	0.140283	0.4061	0.222692	0.014471	0.0371149	0.681695	1.45788e-08	1.16584e-07
LSCC	HMX1	-0.512111	0.608581	0.84644
LSCC	HMX2	-1.78748	0.0738812	0.281797
LSCC	HNF1A	-2.83303	0.00461718	0.0409837
LSCC	HNF1B	-2.65303	0.00798585	0.0602902	-1.86041	4.88347e-07	8.03394e-06
LSCC	HNF4A	-3.28235	0.00103185	0.0114212
LSCC	HNF4G	0.192525	0.847334	0.93824	0.0794972	0.766167	0.83376
LSCC	HOPX	2.23944	0.0251423	0.131415	-0.344386	0.0914493	0.16362	-0.251701	0.388415	0.516589
LSCC	HOXA1	-1.69521	0.0900574	0.321433	0.301874	0.122034	0.20562
LSCC	HOXA10	-1.54787	0.121674	0.373288	0.481099	0.0622976	0.120423
LSCC	HOXA11	-0.957988	0.338085	0.662669
LSCC	HOXA13	-1.65204	0.098547	0.335441	0.861881	0.00913187	0.0253796
LSCC	HOXA2	-0.674009	0.500316	0.798949
LSCC	HOXA3	-0.910209	0.362727	0.690588	-0.0204625	0.900986	0.930916
LSCC	HOXA4	0.0525844	0.958064	0.980011
LSCC	HOXA5	-1.07023	0.284535	0.601573	-0.388537	0.00580577	0.0175178
LSCC	HOXA7	-0.698925	0.48461	0.788147	0.492694	0.0681562	0.129398
LSCC	HOXA9	-1.53486	0.124839	0.380929
LSCC	HOXB1	-1.60972	0.107481	0.351727
LSCC	HOXB13	0.0511852	0.959179	0.980011	0.657149	0.209087	0.314111
LSCC	HOXB2	-1.41997	0.155639	0.429527	-0.293981	0.136148	0.22461
LSCC	HOXB3	0.341433	0.732783	0.901211	0.158642	0.318007	0.432818
LSCC	HOXB4	0.244817	0.806601	0.926312	-0.0474462	0.793757	0.854731
LSCC	HOXB5	-1.95276	0.0508673	0.220881	0.0853659	0.706375	0.7867
LSCC	HOXB6	-0.122108	0.902815	0.956171	0.31441	0.180521	0.27978
LSCC	HOXB7	0.076485	0.939034	0.972065	0.526661	0.00257899	0.0090706
LSCC	HOXB8	2.58779	0.00966899	0.0673845
LSCC	HOXB9	-0.691354	0.489354	0.790387	1.08445	0.0199023	0.048145
LSCC	HOXC10	-1.09827	0.272105	0.585168	1.16494	0.0146108	0.0373754
LSCC	HOXC11	-1.94389	0.0519282	0.223767	1.55077	0.000223185	0.00122317
LSCC	HOXC13	0.0894921	0.928692	0.967146	0.727567	0.0145696	0.0372961
LSCC	HOXC4	-2.43398	0.0149457	0.0932248	0.144393	0.517403	0.625353
LSCC	HOXC5	1.93719	0.0527418	0.223873
LSCC	HOXC6	-1.04474	0.296159	0.612511	0.486426	0.0729324	0.136595
LSCC	HOXC8	0.60863	0.542779	0.825193	0.85636	0.00443104	0.0140962
LSCC	HOXC9	-0.637759	0.52364	0.81445	0.965223	0.000990314	0.0041651
LSCC	HOXD1	-0.197401	0.843516	0.93824
LSCC	HOXD10	-1.33231	0.182779	0.466873	0.39718	0.274075	0.386265
LSCC	HOXD11	-1.49929	0.133819	0.395786	0.581001	0.133512	0.221055
LSCC	HOXD12	-1.06344	0.2876	0.605784
LSCC	HOXD13	-0.108727	0.913421	0.962475	1.07953	0.0160182	0.0403159
LSCC	HOXD3	-1.41878	0.155984	0.429527	0.0752023	0.746631	0.819584
LSCC	HOXD4	0.0579946	0.953754	0.978898	-0.0988436	0.724525	0.801405
LSCC	HOXD8	0.528359	0.597258	0.844141	0.427469	0.105584	0.183241
LSCC	HOXD9	0.500119	0.616999	0.84644	0.480005	0.076628	0.142535
LSCC	HR	-3.5049	0.000458147	0.00597359	1.22935	6.50834e-05	0.000435996
LSCC	HSF1	-3.92245	8.80525e-05	0.00140016	0.126485	0.243881	0.352852	0.0793624	0.353036	0.47683
LSCC	HSF2	0.108145	0.913882	0.962475	0.015281	0.893951	0.92597	-0.525537	0.000291026	0.000846714
LSCC	HSF4	1.35969	0.173949	0.456317	0.428528	0.000476994	0.00228631
LSCC	HTATIP2	-1.87422	0.0609199	0.247004	0.584761	3.67124e-06	4.19069e-05	0.691142	1.22328e-08	9.97215e-08
LSCC	ID1	-1.70264	0.0886573	0.317759	0.178969	0.375421	0.491517	0.345166	0.461657	0.596916
LSCC	ID2	-3.39735	0.000682225	0.00819396	-0.12381	0.320476	0.435291
LSCC	ID3	-1.16554	0.243821	0.557234	-0.118016	0.455105	0.570181
LSCC	ID4	-0.42477	0.67101	0.872777	0.0817219	0.659844	0.74786
LSCC	IKZF1	-6.0006	2.01215e-09	7.57238e-08	-1.09047	2.7149e-11	2.80877e-09	-0.956298	1.37117e-15	8.23028e-14
LSCC	IKZF2	-3.64727	0.000265955	0.00375329	-0.153795	0.324501	0.439358	-0.500638	0.00122997	0.00309379
LSCC	IKZF3	-1.8162	0.0693598	0.269097	-1.04535	1.97707e-09	8.18172e-08	-0.865433	7.88344e-13	2.13128e-11
LSCC	IKZF4	-0.877183	0.380401	0.712597	-0.188606	0.0762693	0.14194
LSCC	IKZF5	-1.13629	0.255853	0.562264	-0.0870827	0.242015	0.350636
LSCC	ING4	-0.603931	0.545899	0.826967	0.00340827	0.975778	0.983072	0.346879	0.00624446	0.0135127
LSCC	INSM1	-0.48732	0.626039	0.84644
LSCC	IRF1	-8.98632	2.86328e-19	5.38773e-17	-0.439023	0.00444364	0.0141332	-0.263026	0.0658699	0.110301
LSCC	IRF2	-3.30165	0.000963457	0.0107697	-0.239437	0.00104473	0.0043475	-0.383662	0.0109524	0.0224306
LSCC	IRF2BPL	0.531573	0.59503	0.844141	0.228808	0.0131712	0.0343935	0.786618	1.00241e-09	1.07118e-08
LSCC	IRF3	-2.40756	0.0160718	0.0970323	-0.127119	0.0868531	0.157133	-0.637648	1.13198e-06	5.75056e-06
LSCC	IRF4	-6.25888	3.98519e-10	1.6664e-08	-1.10936	1.94943e-06	2.49253e-05	-0.814245	2.11959e-12	4.9878e-11
LSCC	IRF5	-3.25872	0.00112171	0.0119473	-0.101246	0.480103	0.592706	-0.514877	0.000227911	0.000679354
LSCC	IRF6	-0.706058	0.480164	0.788147	0.267436	0.101239	0.177123	0.484322	0.00133445	0.00332344
LSCC	IRF7	-4.38389	1.17391e-05	0.000236669	-0.330251	0.0685373	0.130004	-0.239707	0.103784	0.164916
LSCC	IRF8	-5.78745	7.29195e-09	2.49473e-07	-1.07178	2.86278e-11	2.90049e-09	-0.907792	1.84481e-14	8.49456e-13
LSCC	IRF9	-2.43407	0.0149421	0.0932248	-0.112748	0.353118	0.469939	0.116456	0.525007	0.661441
LSCC	IRX1	-0.00289357	0.997691	0.998576	-0.313135	0.495914	0.607224	0.160018	0.509197	0.644906
LSCC	IRX2	2.39078	0.0168252	0.0995697	0.466514	0.0256166	0.0592279	0.263776	0.0206782	0.0397482
LSCC	IRX3	-1.22155	0.221896	0.5252	-0.14264	0.4294	0.54608
LSCC	IRX4	-0.100886	0.919643	0.965377	-0.191064	0.697262	0.779624
LSCC	IRX5	-0.739669	0.459512	0.774683	0.244643	0.180061	0.279273	0.366092	0.00709366	0.01521
LSCC	ISL1	-0.279622	0.779771	0.917078
LSCC	ISL2	-0.463033	0.643348	0.854698
LSCC	JARID2	0.361226	0.717935	0.895634	0.338801	4.2353e-05	0.000303588	-0.362495	0.0169466	0.0331696
LSCC	JAZF1	2.89911	0.00374774	0.0349686	-0.249493	0.0534969	0.10622
LSCC	JDP2	-2.03415	0.0419548	0.194127	-0.153031	0.215737	0.321178
LSCC	JUN	-8.5212	1.73109e-17	2.443e-15	-0.39925	0.00453831	0.0143629	0.398308	0.00542713	0.0118791
LSCC	JUNB	-4.25123	2.13915e-05	0.000409339	-0.158856	0.316769	0.431533	0.258447	0.0460332	0.0804226
LSCC	JUND	-2.916	0.00355088	0.0334079	-0.0129823	0.927925	0.951178	0.309809	0.244647	0.348302
LSCC	KAT2A	0.223485	0.823161	0.931681	0.237128	0.0238643	0.0560137	0.3677	0.00469269	0.0104254
LSCC	KAT2B	-0.811963	0.416826	0.739607	-0.444814	1.37132e-05	0.000121876	-0.241221	0.0681667	0.11356
LSCC	KAT5	0.561715	0.574319	0.838817	0.16731	0.00656831	0.0194155	0.105585	0.37408	0.500362
LSCC	KAT6A	-1.13405	0.256791	0.562711	0.162551	0.182542	0.282049	0.16669	0.255174	0.361604
LSCC	KAT6B	-1.04194	0.297459	0.612511	0.248154	0.00259453	0.00911217	0.228292	0.0237236	0.044833
LSCC	KAT7	-2.63644	0.00838684	0.0617882	0.176256	0.0120335	0.0319335	0.612104	5.69322e-08	3.97029e-07
LSCC	KAT8	-2.23514	0.025423	0.131663	0.107925	0.160374	0.255538	0.357559	0.0013088	0.00326763
LSCC	KCNIP3	0.240949	0.809598	0.927695	0.195337	0.322667	0.437501
LSCC	KDM2A	0.567155	0.570618	0.83725	0.0300332	0.662215	0.749795	0.474551	0.000159704	0.000493248
LSCC	KDM2B	-0.462058	0.644046	0.854698	-0.000130957	0.998896	0.999168	0.27331	0.102969	0.163879
LSCC	KDM3B	0.395929	0.692163	0.88286	0.0337048	0.604609	0.702215	0.512768	8.48984e-06	3.55382e-05
LSCC	KDM5A	0.705972	0.480217	0.788147	-0.0184685	0.825358	0.878393	0.0119036	0.7456	0.869608
LSCC	KDM5B	-0.401356	0.688164	0.88286	0.040013	0.699093	0.78093	0.511871	9.50905e-05	0.000308723
LSCC	KDM5C	-0.714488	0.474937	0.786222	0.0494463	0.506955	0.616631	0.547376	5.41399e-06	2.36648e-05
LSCC	KDM5D	-1.50559	0.132193	0.393788	-0.315292	0.493444	0.604956
LSCC	KLF1	-1.8013	0.0716755	0.276963
LSCC	KLF10	-2.42208	0.0154439	0.093743	-0.134757	0.285545	0.398229
LSCC	KLF11	-2.831	0.00464651	0.0409837	0.197863	0.0227594	0.0538158
LSCC	KLF12	-0.278526	0.780613	0.917078	-0.15532	0.284138	0.396697
LSCC	KLF13	-0.798867	0.42438	0.74168	-0.130956	0.218576	0.324386	-0.00444856	0.923473	0.988191
LSCC	KLF14	0.160334	0.87262	0.947463
LSCC	KLF15	-1.00933	0.312835	0.629573	-0.398063	0.0575376	0.112765
LSCC	KLF16	1.61177	0.107033	0.351727	0.349601	0.00113664	0.00465264	0.660127	8.2748e-09	7.04756e-08
LSCC	KLF17	0.156144	0.875922	0.947832
LSCC	KLF2	-2.71055	0.00672494	0.0550178	-0.843443	8.32505e-07	1.24799e-05
LSCC	KLF3	-3.55324	0.000381715	0.00513043	0.21591	0.0321381	0.0708389	0.492731	0.000445994	0.00124789
LSCC	KLF4	0.37901	0.704686	0.889922	0.571211	0.00463733	0.0146164	0.43556	7.10817e-05	0.000236877
LSCC	KLF5	-2.37115	0.0177454	0.102742	0.565992	0.00578298	0.0174631	0.667748	5.85643e-09	5.21698e-08
LSCC	KLF6	-4.21108	2.55662e-05	0.000473184	-0.380794	0.00317075	0.0107678
LSCC	KLF7	-0.0792017	0.936873	0.972065	-0.0613046	0.608847	0.705798
LSCC	KLF8	-0.600913	0.547907	0.828096	-0.2329	0.243267	0.352079
LSCC	KLF9	-0.0101597	0.991894	0.994982	-0.599671	5.86445e-05	0.000397759
LSCC	KMT2A	0.0554282	0.955798	0.979216	-0.126885	0.0737465	0.137926	-0.021746	0.986146	1
LSCC	KMT2B	1.47599	0.139969	0.4061	0.283539	0.0159754	0.0402288	0.554992	0.000379738	0.00107837
LSCC	KMT2C	0.289527	0.772182	0.917078	0.0117343	0.840991	0.889722	0.210219	0.14594	0.22207
LSCC	KMT2D	-1.52572	0.127102	0.385747	0.0181358	0.870839	0.910459	0.0505164	0.615648	0.751213
LSCC	KMT2E	2.52217	0.0116738	0.076626	0.122308	0.0806298	0.148475	0.0869738	0.874262	0.961667
LSCC	L3MBTL1	1.44949	0.147222	0.413965	0.13845	0.230559	0.337735
LSCC	LBX1	-0.964449	0.334837	0.660892
LSCC	LCOR	-0.234455	0.814635	0.927695	0.169858	0.0272017	0.0621494	0.124786	0.730801	0.856508
LSCC	LDB1	-0.123681	0.90157	0.955789	0.123626	0.130027	0.216211	-0.0173185	0.989651	1
LSCC	LEF1	0.063	0.949767	0.976948	0.0543554	0.755998	0.826858	0.174984	0.686121	0.816286
LSCC	LHX1	-0.152549	0.878756	0.947832
LSCC	LHX2	0.194881	0.845488	0.93824
LSCC	LHX3	-0.164501	0.869339	0.947463
LSCC	LHX4	0.659165	0.5098	0.806112
LSCC	LHX6	0.306248	0.75942	0.91601	0.400367	0.027484	0.0626774
LSCC	LHX8	-0.615184	0.538443	0.823715
LSCC	LHX9	-0.741964	0.458121	0.774683
LSCC	LIMD1	0.538829	0.590013	0.841878	0.0345583	0.668749	0.755331	-0.292741	0.0995492	0.159039
LSCC	LIN28A	1.88438	0.0595336	0.242648
LSCC	LITAF	0.258181	0.796271	0.921246	-0.420662	1.11282e-05	0.000102242	-0.702969	5.36874e-08	3.77623e-07
LSCC	LMO1	-0.495345	0.620364	0.84644
LSCC	LMO2	-3.45316	0.000555623	0.00696257	-0.668578	5.37611e-06	5.67796e-05
LSCC	LMO3	-1.35807	0.174463	0.456317	-0.677994	0.0774649	0.143643
LSCC	LMO4	-0.150124	0.880669	0.947832	0.2141	0.128807	0.21466	-0.059472	0.848992	0.945575
LSCC	LMX1A	-0.309734	0.756768	0.915022
LSCC	LMX1B	-2.28388	0.0223929	0.122726	1.51713	0.000270869	0.00143606
LSCC	LRRFIP1	0.618835	0.536035	0.821144	-0.168761	0.0388143	0.0825809	-0.485664	3.25447e-05	0.000118136
LSCC	LYAR	0.722364	0.470082	0.782777	0.312134	0.00183201	0.00685882	0.366354	0.0330022	0.0600603
LSCC	LYL1	0.309701	0.756792	0.915022	-0.735207	2.96254e-08	7.82781e-07
LSCC	MAF	-3.50363	0.000460321	0.00597359	0.137799	0.359556	0.476049	0.395093	0.0120785	0.0244872
LSCC	MAFA	0.180116	0.857064	0.938539
LSCC	MAFB	-1.86224	0.0625894	0.248651	-0.283323	0.0255681	0.0591342	-0.0644605	0.600289	0.736233
LSCC	MAFF	0.538816	0.590022	0.841878	0.00283463	0.985383	0.990101	0.715349	1.56395e-08	1.2398e-07
LSCC	MAFG	-0.596044	0.551155	0.828939	0.830773	1.99312e-10	1.27308e-08	1.05566	7.17231e-19	1.80814e-16
LSCC	MAFK	-0.286249	0.774692	0.917078	0.0685708	0.532382	0.638737	-0.123036	0.529213	0.666074
LSCC	MAML1	0.492996	0.622022	0.84644	0.109983	0.179777	0.278921	-0.249691	0.0280617	0.0519982
LSCC	MAML2	0.750257	0.453112	0.769748	-0.45411	0.000596211	0.0027406	-0.500963	1.85945e-05	7.18142e-05
LSCC	MAX	-1.16705	0.243207	0.55696	0.167322	0.0215533	0.0514475	0.0381147	0.949393	0.999967
LSCC	MAZ	-2.01135	0.0443072	0.200091	0.235465	0.0475126	0.0965165	0.0181343	0.775778	0.892012
LSCC	MBD1	0.610095	0.541809	0.825193	0.00697427	0.93859	0.957907	-0.642924	1.37406e-08	1.10582e-07
LSCC	MBD2	-0.901718	0.367221	0.695626	0.039827	0.673218	0.759095	0.387047	5.55241e-05	0.000190574
LSCC	MBD3	0.182572	0.855137	0.93824	0.239928	0.00415163	0.0133519	0.636799	3.62442e-06	1.64412e-05
LSCC	MECOM	-0.902474	0.36682	0.695626	-0.555525	0.00399029	0.0129378	-0.533271	0.00105054	0.0026908
LSCC	MECP2	2.69063	0.00713979	0.0567093	0.063697	0.456381	0.57139	-0.730165	1.13667e-10	1.61392e-09
LSCC	MED1	0.292285	0.770073	0.917078	0.384812	6.14779e-06	6.32473e-05	0.842609	1.45272e-11	2.63476e-10
LSCC	MED12	-1.67695	0.0935744	0.328091	0.0306003	0.724137	0.801137	0.613924	7.75596e-08	5.25966e-07
LSCC	MED15	-1.33664	0.181362	0.465359	0.162484	0.173504	0.271453	0.551302	5.69021e-05	0.000194839
LSCC	MED23	-1.74596	0.0808381	0.296319	-0.130348	0.107015	0.185134	0.404699	0.000338643	0.000970412
LSCC	MED26	0.541668	0.588055	0.841463	0.181063	0.035671	0.0770991	-0.0262442	0.994204	1
LSCC	MEF2A	-2.53134	0.0113732	0.0750897	-0.108334	0.124001	0.208218
LSCC	MEF2B	0.0375919	0.970014	0.982298
LSCC	MEF2C	-2.63545	0.00841129	0.0617882	-1.00838	2.24762e-14	2.20132e-11	-0.886721	3.59825e-14	1.49937e-12
LSCC	MEF2D	-2.66145	0.00778903	0.0594177	-0.170904	0.0699478	0.132117	-0.349843	0.021241	0.0406133
LSCC	MEIS1	0.0885331	0.929454	0.967146	-0.193941	0.138606	0.22777	-0.111693	0.116929	0.182609
LSCC	MEIS2	1.86949	0.061575	0.248279	0.0452736	0.790358	0.85257
LSCC	MEIS3	-0.298498	0.765327	0.916283	-0.408655	0.0325864	0.0716443
LSCC	MEOX1	1.29269	0.196138	0.487752	0.743455	0.00724211	0.0209767
LSCC	MEOX2	0.190478	0.848938	0.93824	-1.22836	1.54504e-10	1.06564e-08	-0.596143	1.2365e-05	4.97361e-05
LSCC	MESP1	-0.0997733	0.920526	0.965377	0.339434	0.186725	0.286913
LSCC	MESP2	-0.825098	0.409329	0.737054
LSCC	MID2	-1.13598	0.255982	0.562264	0.165269	0.139744	0.229127	0.303165	0.273616	0.384329
LSCC	MITF	-5.70698	1.17219e-08	3.89236e-07	-0.419032	0.00179687	0.00675655	-0.263076	0.0209213	0.0401084
LSCC	MIXL1	-1.5624	0.118215	0.369968
LSCC	MKX	-0.821192	0.41155	0.737233	-0.22568	0.368184	0.484666
LSCC	MLX	-0.335213	0.737469	0.90353	0.103881	0.083703	0.152719	-0.340856	0.0121468	0.0246159
LSCC	MLXIP	-1.18191	0.237259	0.551816	-0.188255	0.089423	0.160876	-0.597708	9.10933e-05	0.0002967
LSCC	MLXIPL	-0.6071	0.543794	0.825193	0.70389	0.00379357	0.0124123
LSCC	MNT	0.482886	0.629184	0.84644	0.178785	0.0389398	0.082764	0.257734	0.110982	0.174675
LSCC	MNX1	-1.46358	0.14333	0.412069
LSCC	MRTFA	-0.569215	0.569219	0.83725	-0.305547	0.00044805	0.00217094	-0.748422	7.09702e-10	7.99624e-09
LSCC	MSC	-3.90126	9.61186e-05	0.0015009	1.08043	2.85329e-05	0.000221201
LSCC	MSGN1	-0.21046	0.833311	0.934269
LSCC	MSX1	0.484483	0.628051	0.84644	0.113716	0.607661	0.704756
LSCC	MSX2	0.51325	0.607784	0.84644	0.0281437	0.911738	0.938401
LSCC	MTA1	-1.36365	0.172697	0.456317	0.310604	0.00288447	0.00995436	0.632153	4.94074e-07	2.72254e-06
LSCC	MTA2	-1.92968	0.0536662	0.226079	0.0997039	0.14392	0.234347	0.396065	0.00404008	0.00910395
LSCC	MTA3	1.56548	0.117491	0.369493	0.243608	0.00460177	0.0145324
LSCC	MTF1	-0.8162	0.414399	0.737944	-0.0288048	0.68114	0.766262	-0.17559	0.479202	0.614219
LSCC	MTF2	1.58773	0.11237	0.360413	-0.0354723	0.726284	0.803028
LSCC	MUC1	-0.235384	0.813914	0.927695	-0.650092	0.00466068	0.0146739	-0.645854	3.02219e-07	1.76262e-06
LSCC	MXD1	0.807841	0.419195	0.739607	0.253985	0.101588	0.17767
LSCC	MXD4	0.584745	0.558728	0.828939	-0.283892	0.00230299	0.00825602
LSCC	MXI1	-0.400891	0.688506	0.88286	0.272625	0.0129702	0.0339472	0.111752	0.773411	0.890204
LSCC	MYB	-3.93354	8.40885e-05	0.00137588	-0.668871	0.0487281	0.098509
LSCC	MYBBP1A	-1.28161	0.199999	0.491936	0.228041	0.0164759	0.0412418	0.759614	7.05832e-12	1.41223e-10
LSCC	MYBL1	0.231723	0.816756	0.927695	-0.0272658	0.85007	0.895931
LSCC	MYBL2	1.18087	0.237675	0.551816	0.561303	4.9709e-05	0.00034643
LSCC	MYC	4.13183	3.61883e-05	0.000638384	0.517049	0.00253399	0.00894016
LSCC	MYCL	0.699457	0.484278	0.788147	0.0983554	0.70309	0.784171
LSCC	MYCN	1.56999	0.116439	0.367206	0.129426	0.757254	0.827617
LSCC	MYF5	-1.95787	0.0502643	0.219955
LSCC	MYF6	0.311184	0.755665	0.915022
LSCC	MYOCD	-3.86665	0.000110816	0.0016462	-0.629007	0.0190453	0.0464473
LSCC	MYOD1	-1.08347	0.278618	0.593865
LSCC	MYOG	-2.40558	0.016159	0.09704
LSCC	MYRF	-2.05949	0.0394654	0.185652	-0.180321	0.430598	0.547035
LSCC	MYT1	-0.872895	0.382735	0.71541
LSCC	MYT1L	-0.583052	0.559867	0.829515
LSCC	MZF1	-2.22144	0.0263365	0.135771	-0.0904233	0.370255	0.486531
LSCC	NAB1	-1.75025	0.0800953	0.294552	0.134299	0.125089	0.209594	0.280331	0.111444	0.17532
LSCC	NAB2	1.9606	0.0499446	0.219406	0.377664	0.00449712	0.0142663	0.5218	3.57609e-06	1.62658e-05
LSCC	NACC1	0.158009	0.874452	0.947463	0.319853	0.000789967	0.00345296	0.793959	2.13394e-11	3.64105e-10
LSCC	NACC2	0.726166	0.467748	0.781195	-0.0392185	0.697834	0.779966	-0.21804	0.474997	0.610486
LSCC	NANOG	0.761949	0.446103	0.765425
LSCC	NANOGP8	0.268175	0.788568	0.921246
LSCC	NCOA1	-1.66784	0.0953684	0.329939	0.0431059	0.529875	0.63676	0.157034	0.593137	0.729414
LSCC	NCOA2	-1.33678	0.181316	0.465359	-0.034504	0.65571	0.744036	0.184151	0.75675	0.878157
LSCC	NCOA3	-1.19472	0.232217	0.545059	0.161043	0.207716	0.312372	0.416507	0.00328925	0.00757451
LSCC	NCOA4	-1.17848	0.238623	0.551816	-0.0454715	0.658388	0.746614	0.288111	0.0168886	0.0330625
LSCC	NCOA6	-0.375068	0.707615	0.890718	0.277679	0.000996822	0.00418648	0.241837	0.049733	0.0860918
LSCC	NCOR1	-0.0522253	0.95835	0.980011	0.00971985	0.897558	0.928397	0.170839	0.298665	0.413813
LSCC	NCOR2	-0.937201	0.348671	0.672722	-0.0917609	0.419994	0.536813	-0.149709	0.754175	0.876394
LSCC	NDN	1.01578	0.309749	0.626434	-0.441126	0.0137879	0.0357244	-0.425782	5.46599e-05	0.000187927
LSCC	NEUROD1	-0.523509	0.600628	0.844469
LSCC	NEUROD2	-0.629918	0.528758	0.818963
LSCC	NEUROD4	-1.26911	0.204424	0.499555
LSCC	NEUROD6	-0.309454	0.75698	0.915022
LSCC	NEUROG1	-0.438046	0.661359	0.865208
LSCC	NEUROG2	-0.525085	0.599532	0.844469
LSCC	NEUROG3	0.552644	0.580516	0.841023
LSCC	NFAT5	-3.63018	0.000284183	0.00396102	-0.047362	0.632534	0.725357	0.220249	0.35691	0.481032
LSCC	NFATC1	-6.55504	5.74824e-11	2.82164e-09	0.0450363	0.770424	0.837276	-0.130705	0.214437	0.310866
LSCC	NFATC2	-6.53409	6.61029e-11	3.10959e-09	-0.858974	1.10018e-07	2.30897e-06	-0.980278	2.38213e-17	2.92297e-15
LSCC	NFATC3	-4.25397	2.11314e-05	0.000409339	0.0156091	0.827082	0.879655	-0.383463	0.0149078	0.0295925
LSCC	NFATC4	-2.13021	0.0331706	0.16212	-0.0517626	0.710697	0.790075	-0.371984	0.0143765	0.0286621
LSCC	NFE2	0.757956	0.448489	0.767113
LSCC	NFE2L1	0.643237	0.52008	0.81367	0.185995	0.0474558	0.0964764
LSCC	NFE2L2	2.49934	0.0124532	0.0812696	0.635039	7.92377e-05	0.000510786
LSCC	NFE2L3	-4.06259	4.8784e-05	0.000834502	-0.339627	0.0314469	0.0696497
LSCC	NFIA	-0.206521	0.836387	0.935551	-0.0246809	0.857542	0.901155	-0.0763581	0.487176	0.622883
LSCC	NFIB	-1.09008	0.275695	0.590626	0.0503673	0.760106	0.829804	0.121512	0.716614	0.84425
LSCC	NFIC	-1.37314	0.169729	0.455163	-0.0135797	0.914803	0.940935	0.201787	0.450582	0.584846
LSCC	NFIL3	-2.33351	0.0196349	0.110839	0.0266967	0.779346	0.844536
LSCC	NFIX	-0.430124	0.667112	0.868707	0.08867	0.530208	0.636952	0.061561	0.860583	0.953011
LSCC	NFKB	-10.6651	1.85296e-26	5.22997e-24
LSCC	NFKB1	-13.8967	1.2527e-43	7.07149e-41	-0.347399	0.000132837	0.000790405	-0.881067	1.78264e-13	5.89383e-12
LSCC	NFKB2	-4.71075	2.49069e-06	5.5137e-05	-0.482912	0.000102924	0.000637998	-0.78544	2.94578e-10	3.65828e-09
LSCC	NFKBIB	-3.19555	0.0013986	0.0144865	0.407015	0.000749354	0.0033129	0.339504	0.0569188	0.0972006
LSCC	NFKBIE	-2.1693	0.0300758	0.149584	-0.345376	0.00527642	0.0162168	-0.912357	2.05556e-11	3.52522e-10
LSCC	NFKBIZ	-1.78929	0.0735888	0.281633	-0.320804	0.0530326	0.105398
LSCC	NFX1	-0.446609	0.655164	0.862098	-0.0500952	0.639627	0.731379	-0.0699492	0.684549	0.814897
LSCC	NFYA	0.345115	0.730013	0.900536	0.28989	0.00480321	0.0150296	0.532441	2.77598e-06	1.30321e-05
LSCC	NFYB	-2.63677	0.00837868	0.0617882	0.136127	0.109741	0.188793	0.442754	0.00049332	0.00136741
LSCC	NFYC	-0.643585	0.519854	0.81367	0.0681467	0.323295	0.438108	0.525478	7.49788e-05	0.000248536
LSCC	NHLH1	-1.02774	0.304089	0.620826
LSCC	NHLH2	-1.66746	0.0954435	0.329939
LSCC	NKRF	-0.703164	0.481965	0.788147	0.3507	5.38517e-05	0.000370729	0.854462	8.69787e-14	3.15501e-12
LSCC	NKX2-1	-1.5161	0.129515	0.389928	-1.20552	0.00111114	0.00457889	-0.451822	0.000140131	0.000439105
LSCC	NKX2-2	-0.665594	0.505681	0.802973				-0.387823	0.000601464	0.0016357
LSCC	NKX2-3	-0.544298	0.586244	0.841023
LSCC	NKX2-5	-5.043	4.63758e-07	1.37785e-05
LSCC	NKX2-6	-1.64783	0.0994083	0.335441
LSCC	NKX2-8	0.973917	0.330114	0.653857
LSCC	NKX3-1	-0.975349	0.329403	0.653596	-0.259089	0.273839	0.386081
LSCC	NKX3-2	1.31612	0.188153	0.476288
LSCC	NKX6-1	0.373394	0.708861	0.890718
LSCC	NKX6-2	-2.00828	0.0446314	0.200752
LSCC	NKX6-3	0.397293	0.691157	0.88286
LSCC	NME2	1.01578	0.309749	0.626434	0.336459	0.0103827	0.0282206
LSCC	NOBOX	-0.182572	0.855137	0.93824
LSCC	NONO	0.219079	0.826592	0.933222	0.257722	0.00103198	0.00430095	0.681224	2.62667e-09	2.53467e-08
LSCC	NOTCH1	-2.60821	0.00911097	0.0643303	0.188205	0.214225	0.319575	0.0617124	0.779714	0.894906
LSCC	NOTO	-2.89642	0.00377999	0.0349804
LSCC	NPAS1	0.0981418	0.921821	0.965377
LSCC	NPAS2	-0.819715	0.412392	0.737233	0.108491	0.498061	0.609041	-0.0713986	0.667535	0.800503
LSCC	NPAS4	0.247722	0.804353	0.925703
LSCC	NPM1	1.58914	0.112049	0.360409	0.244427	0.00280049	0.00970902	0.581466	9.56056e-07	4.93392e-06
LSCC	NR0B1	0.0991304	0.921036	0.965377	1.68694	0.0320577	0.0707041
LSCC	NR0B2	-1.01429	0.31046	0.626434
LSCC	NR1D1	2.05176	0.0402108	0.188374	0.145395	0.460638	0.574858	0.304007	0.0246675	0.046408
LSCC	NR1D2	0.215602	0.829301	0.933905	0.217945	0.0368291	0.0791482	0.657361	3.4e-06	1.5542e-05
LSCC	NR1H2	-1.17213	0.241163	0.554274	-0.0853974	0.301061	0.415431	-0.0196013	0.978894	1
LSCC	NR1H3	-1.23282	0.217663	0.521745	-0.366447	0.00340555	0.0114278
LSCC	NR1H4	-1.86103	0.0627596	0.248651
LSCC	NR1I2	-0.840507	0.400638	0.732761
LSCC	NR1I3	-1.1147	0.264998	0.577573
LSCC	NR2C1	-0.442923	0.657828	0.863591	-0.0519429	0.493166	0.604715	0.247412	0.0225257	0.0427696
LSCC	NR2C2	-3.0061	0.00265071	0.0257987	0.05383	0.39164	0.508003	-0.0492072	0.86654	0.956931
LSCC	NR2E1	0.245055	0.806418	0.926312
LSCC	NR2E3	-1.45615	0.145372	0.412069
LSCC	NR2F1	-1.95407	0.0507114	0.220881	-0.21855	0.214793	0.320177	-0.15378	0.198174	0.291055
LSCC	NR2F2	-2.69844	0.00697454	0.0558458	-0.00821912	0.959207	0.972209	-0.0936522	0.264581	0.373099
LSCC	NR2F6	0.480783	0.630678	0.84644	0.422804	0.000672376	0.00302631	0.264348	0.109594	0.172936
LSCC	NR3C1	-2.84283	0.0044776	0.0401207	-0.206173	0.00677819	0.0199236	-0.3113	0.186371	0.275608
LSCC	NR3C2	-2.82041	0.00480259	0.042032	-0.634981	0.00153404	0.00595576	-0.241428	0.0323844	0.0589998
LSCC	NR4A1	-1.92051	0.0548129	0.229199	-0.903364	0.000426337	0.00208291	-0.0998062	0.235778	0.337007
LSCC	NR4A2	-0.457469	0.64734	0.854749	-0.656125	0.00198643	0.00730663
LSCC	NR4A3	-2.39035	0.0168448	0.0995697	-1.4061	4.99774e-08	1.20958e-06
LSCC	NR5A1	-2.31471	0.0206426	0.114805
LSCC	NR5A2	-0.445546	0.655932	0.862104	-0.32896	0.0403743	0.0849891
LSCC	NR6A1	-1.46084	0.144082	0.412069	0.381766	0.00318047	0.0107958
LSCC	NRF1	-0.259934	0.794919	0.921246	0.14561	0.0103298	0.0280925	0.274905	0.0226957	0.0430405
LSCC	NRG1	-0.478898	0.632019	0.84644	0.457601	0.0605456	0.117562
LSCC	NRIP1	0.456462	0.648065	0.854749	0.279542	0.089396	0.160847	-0.106525	0.912695	0.982558
LSCC	NRL	-1.05483	0.29152	0.609167	0.134564	0.186655	0.286865
LSCC	NSD1	0.10239	0.918448	0.965377	0.145994	0.0329634	0.0722893	-0.0964675	0.839691	0.939261
LSCC	NSD2	-1.17118	0.241544	0.554274	0.216922	0.0529929	0.105355	0.538569	4.28538e-05	0.000151097
LSCC	NUCKS1	-0.028928	0.976922	0.985653	0.326889	0.000930162	0.00395514	0.543665	1.46128e-05	5.77865e-05
LSCC	NUPR1	-0.346935	0.728645	0.900536	-0.35941	0.0540927	0.107206	-0.275941	0.626165	0.761028
LSCC	OLIG1	-1.52011	0.128505	0.387921
LSCC	OLIG2	0.505432	0.613263	0.84644
LSCC	ONECUT1	-0.0328235	0.973816	0.984278
LSCC	ONECUT2	-1.45443	0.145849	0.412069	0.0892625	0.793672	0.854701
LSCC	OSR1	-1.32475	0.185274	0.470424	-0.394986	0.0291911	0.0657136
LSCC	OSR2	0.160481	0.872504	0.947463	0.530779	0.00215736	0.00783142
LSCC	OTX1	-1.63275	0.102542	0.342516	0.62196	0.00644062	0.0190996
LSCC	OTX2	-1.85699	0.0633328	0.25001	-0.506232	0.39582	0.512109
LSCC	OVOL1	-1.57107	0.116188	0.367206	0.925853	0.000243957	0.00131137
LSCC	OVOL2	-0.0746484	0.940496	0.972362	0.514855	0.000913588	0.00389707
LSCC	PA2G4	-0.825985	0.408826	0.737054	0.390135	1.17876e-05	0.000107426	0.746339	5.37317e-08	3.77623e-07
LSCC	PARK7	0.20144	0.840357	0.936588	0.04261	0.549284	0.653615	-0.594944	3.489e-06	1.59271e-05
LSCC	PARP10	1.04085	0.29796	0.612511	0.115644	0.420717	0.537504	-0.347774	0.00160973	0.00394184
LSCC	PARP14	0.00102205	0.999185	0.999185	-0.258058	0.0523985	0.104435	-0.260671	0.0477904	0.083161
LSCC	PARP9	0.80598	0.420267	0.739607	0.0371267	0.801521	0.860504	-0.0504729	0.674193	0.805907
LSCC	PASD1	-0.284914	0.775714	0.917078	-0.509176	0.511565	0.620339
LSCC	PATZ1	-1.57738	0.114729	0.365901	0.307622	0.0057523	0.0173891	0.339366	0.0218944	0.041736
LSCC	PAWR	0.624116	0.532561	0.819586	0.375497	0.000441817	0.00214641	0.246378	0.0205161	0.0394878
LSCC	PAX1	-1.13312	0.257182	0.562711
LSCC	PAX2	-2.57522	0.0100273	0.0685356
LSCC	PAX3	-4.78392	1.73578e-06	4.0827e-05
LSCC	PAX4	0.0942512	0.924911	0.965377
LSCC	PAX5	-2.97346	0.00294938	0.0284602	-1.82152	1.50128e-12	3.39313e-10
LSCC	PAX6	-1.7038	0.0884392	0.317759	0.754937	0.072979	0.136665
LSCC	PAX7	0.178518	0.858319	0.938539	-0.138247	0.855294	0.900083
LSCC	PAX8	0.189055	0.850052	0.93824	0.170513	0.489549	0.601435
LSCC	PAX9	0.0408911	0.967383	0.982298	1.28956	1.8288e-05	0.000152914
LSCC	PBRM1	-0.831602	0.405647	0.732761	0.0588701	0.392131	0.50832	0.559837	1.02045e-08	8.4746e-08
LSCC	PBX1	-0.555593	0.578498	0.841023	0.142996	0.398197	0.514504	-0.119484	0.213267	0.309392
LSCC	PBX2	-2.59656	0.0094257	0.066097	0.10957	0.226496	0.333178	0.172866	0.699339	0.828396
LSCC	PBX4	0.620292	0.535075	0.820788	-0.48764	0.000853449	0.00368008
LSCC	PCGF2	1.28572	0.19856	0.489464	0.452465	0.0014397	0.00565223	0.279652	0.227402	0.326608
LSCC	PDX1	-0.554977	0.578919	0.841023
LSCC	PEG3	-0.439487	0.660315	0.864844	0.0347217	0.882064	0.917516
LSCC	PER2	0.215119	0.829678	0.933905	0.216261	0.0826001	0.151137	0.319847	0.0147172	0.0292545
LSCC	PGR	-1.86283	0.0625067	0.248651	-0.9929	3.81158e-09	1.39845e-07
LSCC	PHB1	0.707344	0.479364	0.788147
LSCC	PHF1	-0.59144	0.554235	0.828939	-0.104379	0.1793	0.278328	-0.533137	0.000153526	0.000476502
LSCC	PHF20	-1.51081	0.130859	0.392925	-0.0666781	0.391533	0.508003	-0.0107698	0.993669	1
LSCC	PHF5A	-1.4539	0.145994	0.412069	0.207257	0.0242459	0.0566718	0.564734	2.25115e-06	1.07382e-05
LSCC	PHF8	0.852119	0.394162	0.725952	0.134264	0.220694	0.326868
LSCC	PHOX2A	-0.234469	0.814625	0.927695
LSCC	PHOX2B	-1.14677	0.251496	0.562264				-0.476538	0.000144983	0.000452775
LSCC	PIAS1	0.488058	0.625516	0.84644	-0.198856	0.00568521	0.017228	-0.101923	0.827115	0.930849
LSCC	PIAS2	1.07748	0.281283	0.596933	0.202034	0.0812634	0.149317	0.276274	0.0195971	0.0378868
LSCC	PIAS3	-0.0187878	0.985011	0.99204	0.366669	0.00176085	0.00664661	0.20333	0.0761883	0.125701
LSCC	PIAS4	-0.339906	0.733932	0.901643	0.253389	0.00262702	0.00920868	0.502851	6.89111e-05	0.000230864
LSCC	PIN1	0.498148	0.618387	0.84644	0.250391	4.72016e-05	0.000331471	0.516185	2.98042e-05	0.000109289
LSCC	PIR	-1.49716	0.134372	0.396099	0.69678	0.000259593	0.00138277	0.806288	6.87672e-12	1.37862e-10
LSCC	PITX1	-0.212916	0.831395	0.933975	1.04562	0.000435388	0.00211938	0.445923	0.000487493	0.00135237
LSCC	PITX2	-3.45207	0.000557866	0.00696257	0.439729	0.276668	0.388727
LSCC	PITX3	-3.43501	0.000594159	0.00721296
LSCC	PKNOX1	-1.28613	0.198418	0.489464	0.0487094	0.461001	0.575116	0.288561	0.862567	0.954056
LSCC	PLAG1	-1.03876	0.298931	0.612511	0.444727	0.0399679	0.084327
LSCC	PLAGL1	-1.89253	0.0584397	0.239876	-0.240479	0.0770248	0.143038
LSCC	PLAGL2	-2.21477	0.0267912	0.137487	0.35537	0.00580887	0.0175232
LSCC	PLSCR1	-2.53894	0.0111291	0.074072	0.0250454	0.839271	0.888923	0.0700838	0.832999	0.934783
LSCC	PML	0.62374	0.532808	0.819586	-0.253587	0.0738429	0.138054	-0.532845	1.06931e-05	4.37972e-05
LSCC	POU1F1	0.487415	0.625972	0.84644
LSCC	POU2AF1	-2.37667	0.0174825	0.102268	-1.12157	2.2254e-07	4.12274e-06	-0.757702	1.02374e-11	1.96776e-10
LSCC	POU2F1	-2.71527	0.00662991	0.0546362	0.112966	0.193221	0.294706	0.391567	0.0150541	0.0298477
LSCC	POU2F2	-5.29503	1.2071e-07	3.78561e-06	-1.15982	3.64617e-11	3.47831e-09	-0.99043	6.47575e-18	1.08667e-15
LSCC	POU2F3	-0.301731	0.762861	0.916245	-0.738519	0.00395157	0.0128406
LSCC	POU3F1	-0.234499	0.814601	0.927695
LSCC	POU3F2	-0.126232	0.89955	0.955789
LSCC	POU3F3	-1.11089	0.266632	0.577788	0.262408	0.648276	0.738281
LSCC	POU3F4	0.182572	0.855137	0.93824
LSCC	POU4F1	0.908721	0.363512	0.690918
LSCC	POU4F2	-0.669134	0.503421	0.80051
LSCC	POU4F3	0.723266	0.469528	0.782777
LSCC	POU5F1	0.401529	0.688036	0.88286	-0.0710363	0.808131	0.865451
LSCC	POU6F2	1.12546	0.260412	0.568676	0.569317	0.0719746	0.135249
LSCC	PPARA	-2.33577	0.0195165	0.110724	0.143603	0.182873	0.282342
LSCC	PPARD	-3.0293	0.00245543	0.0241059	0.127839	0.244315	0.353306
LSCC	PPARG	0.362596	0.716912	0.895347	-0.00581652	0.973653	0.98147
LSCC	PPARGC1A	0.94375	0.345313	0.668323	-0.0936765	0.723179	0.800519
LSCC	PPARGC1B	-0.250307	0.802353	0.924916	0.343319	0.0144884	0.037146
LSCC	PPP1R13L	0.0378143	0.969836	0.982298	0.110473	0.459499	0.573908	-0.0487013	0.861552	0.953456
LSCC	PRDM1	-1.45764	0.144961	0.412069	-0.691537	2.15373e-06	2.68595e-05	-0.288856	0.221236	0.319071
LSCC	PRDM10	-0.363175	0.716479	0.895347	0.0803246	0.152592	0.245642	0.672502	1.37695e-09	1.4212e-08
LSCC	PRDM14	-0.182572	0.855137	0.93824
LSCC	PRDM16	-3.26727	0.00108839	0.0117027	0.649816	0.00819563	0.0231876
LSCC	PRDM2	0.786167	0.431782	0.748821	-0.145904	0.0258666	0.05973	-0.065333	0.825741	0.929743
LSCC	PRDM4	-0.756896	0.449124	0.767113	0.0540683	0.448046	0.563525
LSCC	PRDM5	-1.2515	0.210773	0.511747	-0.333379	0.0143134	0.0367942
LSCC	PREB	-2.63264	0.00848136	0.0617882	0.121331	0.0460143	0.0942549	-0.20397	0.282711	0.395294
LSCC	PRMT5	-0.804314	0.421229	0.739607	0.522974	2.22513e-06	2.75627e-05	0.688698	1.01156e-07	6.62805e-07
LSCC	PROP1	-0.473933	0.635554	0.850167
LSCC	PROX1	-1.15193	0.249369	0.562264	-0.412619	0.13483	0.222885
LSCC	PRRX1	-0.330747	0.740841	0.904063	-0.400664	0.0376592	0.0805923	-0.221308	0.255507	0.362026
LSCC	PRRX2	0.204531	0.837941	0.935551	0.530118	0.00920338	0.0255348
LSCC	PTF1A	-1.05791	0.290112	0.607674
LSCC	PURA	-0.194788	0.845562	0.93824	-0.245623	0.00221095	0.00799436	-0.357237	0.151647	0.229645
LSCC	PURB	0.811451	0.41712	0.739607	0.232238	0.00586625	0.0176547	0.686426	1.23981e-07	7.94297e-07
LSCC	RARA	-5.88613	4.03956e-09	1.47118e-07	-0.302893	0.00111677	0.00459179	-0.174057	0.645203	0.779376
LSCC	RARB	-0.421105	0.673685	0.875248	0.0430216	0.826303	0.879207
LSCC	RARG	-2.8116	0.00493604	0.0428676	0.44835	0.000652811	0.00296276	0.436934	0.000233869	0.000694422
LSCC	RAX	-0.0707474	0.9436	0.974522
LSCC	RB1	-1.87335	0.0610401	0.247004	-0.124935	0.369972	0.486246	0.149581	0.163507	0.245431
LSCC	RBAK	0.470771	0.637811	0.852176	0.192598	0.0301109	0.0673098	0.366858	0.0534579	0.0918816
LSCC	RBBP8	-2.01176	0.0442634	0.200091	0.484175	0.000578659	0.00267835	0.43813	0.00267943	0.00628038
LSCC	RBCK1	1.7163	0.0861279	0.311757	0.164626	0.0559674	0.110231	-0.243687	0.115834	0.181096
LSCC	RBFOX2	0.852166	0.394136	0.725952	-0.014313	0.864099	0.905584	0.309558	0.00936639	0.0194853
LSCC	RBPJ	-2.80692	0.0050084	0.043164	-0.296689	0.000611017	0.00279902	-0.29649	0.0408519	0.0724755
LSCC	RBPJL	-1.6909	0.0908763	0.322639
LSCC	RCOR1	-1.62493	0.104198	0.345999	0.388899	0.000930502	0.00395544	0.761734	3.78551e-10	4.57163e-09
LSCC	RCOR2	-0.0114967	0.990827	0.994982	0.298291	0.301579	0.415892	0.00243077	0.992247	1
LSCC	REL	-7.36976	1.80047e-13	1.69395e-11	-0.0707871	0.484237	0.596355	0.0576342	0.593354	0.729414
LSCC	RELA	-11.9266	1.21625e-32	4.57716e-30	0.0931112	0.214705	0.320177	-0.254647	0.00749955	0.015948
LSCC	RELB	-5.12277	3.04889e-07	9.30322e-06	-0.40084	0.00641038	0.0190291	-0.697439	5.26016e-08	3.70933e-07
LSCC	RERE	-1.36057	0.173669	0.456317	-0.133475	0.151568	0.244323	-0.187598	0.117157	0.182853
LSCC	REST	1.7413	0.0816514	0.298025	0.165514	0.0262478	0.0603547	0.424884	0.00166839	0.00407558
LSCC	RFX1	-4.20711	2.60187e-05	0.000473792	0.177192	0.0847098	0.154057	0.610157	1.13061e-05	4.60388e-05
LSCC	RFX2	-1.06144	0.288509	0.606568	0.0657473	0.583818	0.683852	0.302993	0.0389063	0.0693532
LSCC	RFX3	-0.329864	0.741508	0.904063	-0.103874	0.474085	0.5872	-0.232813	0.00917397	0.0191216
LSCC	RFX4	-0.095522	0.923902	0.965377
LSCC	RFX5	-6.92348	4.58972e-12	2.72726e-10	-0.135415	0.161939	0.257529	0.107071	0.499279	0.635297
LSCC	RFXANK	-7.17407	7.62793e-13	5.38246e-11	0.184141	0.0401989	0.084717	-0.248383	0.355836	0.480033
LSCC	RFXAP	-7.32384	2.53492e-13	2.20148e-11	0.272003	0.0321113	0.0708009	0.333196	0.0271973	0.0505544
LSCC	RHOXF1	-0.993516	0.320475	0.640383
LSCC	RLF	-0.277242	0.781598	0.917154	0.181635	0.0309118	0.0687236	0.333408	0.144286	0.219786
LSCC	RNF14	0.81965	0.412429	0.737233	-0.0114287	0.870941	0.910459	-0.195605	0.147812	0.224512
LSCC	RORA	-0.547616	0.583964	0.841023	-0.06071	0.604297	0.701963
LSCC	RORB	1.27025	0.204015	0.499555	-0.716677	0.012327	0.0325461
LSCC	RORC	-0.644013	0.519577	0.81367	-0.866452	0.00157627	0.00608114
LSCC	RREB1	1.61946	0.105369	0.348862	-0.00453349	0.956465	0.970604	0.566951	0.000117572	0.000375663
LSCC	RUNX1	-6.7105	2.01063e-11	1.08095e-09	-0.145225	0.128292	0.213883	-0.64341	8.99114e-07	4.67595e-06
LSCC	RUNX2	-1.48714	0.136999	0.400706	-0.448438	0.00336135	0.0113053	-0.420933	0.00335165	0.0076936
LSCC	RUNX3	-2.11239	0.0346701	0.167994	-0.304598	0.0330537	0.0724605	-0.646436	4.50327e-08	3.22292e-07
LSCC	RUVBL1	-0.677166	0.498311	0.798005	0.405327	0.00104156	0.00433595	0.712158	5.47553e-09	4.92114e-08
LSCC	RXRA	-3.32042	0.000901002	0.0101723	0.553037	1.06796e-05	9.89268e-05	0.800707	3.86492e-10	4.66194e-09
LSCC	RXRB	-1.45873	0.14466	0.412069	0.0450192	0.558002	0.661151	0.4513	7.69499e-05	0.000254414
LSCC	RXRG	0.637622	0.523729	0.81445
LSCC	RYBP	1.57902	0.114353	0.365736	-0.112051	0.188475	0.288937	0.00172753	0.754506	0.876511
LSCC	SALL1	-0.717852	0.47286	0.78482	1.13754	0.0241752	0.0566042
LSCC	SALL2	0.267608	0.789005	0.921246	0.255078	0.13613	0.224605	0.0811805	0.806243	0.916177
LSCC	SALL3	0.772929	0.439577	0.757682	0.267281	0.702667	0.783878
LSCC	SALL4	-1.3275	0.184365	0.46986	0.24619	0.269368	0.381278
LSCC	SATB1	-1.91049	0.0560897	0.232814	-0.433165	4.8384e-05	0.000338425
LSCC	SATB2	-0.28445	0.776069	0.917078	0.287355	0.139444	0.228738
LSCC	SCX	-1.6123	0.106918	0.351727
LSCC	SETBP1	1.25472	0.209601	0.5111	0.0795961	0.592322	0.691058
LSCC	SF1	-0.113956	0.909274	0.960309	0.0947486	0.140979	0.230659	0.518603	0.000111032	0.000356918
LSCC	SFPQ	0.139372	0.889158	0.952429	0.0349172	0.5153	0.623479	0.427502	0.00137575	0.00341953
LSCC	SHOX	-0.139964	0.88869	0.952429
LSCC	SHOX2	-0.158823	0.87381	0.947463	0.493861	0.0742066	0.138628
LSCC	SIM1	0.193525	0.84655	0.93824
LSCC	SIM2	-0.292257	0.770094	0.917078	0.178751	0.523918	0.631306
LSCC	SIN3A	1.23323	0.217509	0.521745	0.126069	0.0926016	0.165259	0.517237	7.70546e-06	3.25385e-05
LSCC	SIN3B	1.48446	0.137708	0.401736	0.275371	0.00616894	0.0184091	0.774563	7.37665e-10	8.25596e-09
LSCC	SIRT1	-2.48562	0.0129437	0.0835055	-0.00522026	0.946114	0.963366	0.18786	0.565908	0.703144
LSCC	SIRT6	-0.699723	0.484111	0.788147	0.113438	0.143285	0.233601	0.34446	0.0615121	0.104005
LSCC	SIX1	-0.0863214	0.931212	0.968083	0.642985	0.00278245	0.0096636
LSCC	SIX2	-0.0424983	0.966102	0.982298	0.582806	0.0599628	0.116693
LSCC	SIX3	-0.386163	0.699381	0.886197
LSCC	SIX4	1.38625	0.165692	0.446458	0.406001	0.00987904	0.027072	0.479717	0.00117058	0.00295842
LSCC	SIX5	-0.397894	0.690714	0.88286	0.201001	0.0348222	0.0756766	0.636632	2.96233e-06	1.38041e-05
LSCC	SKI	-1.22972	0.218821	0.522337	-0.0912352	0.395912	0.512182
LSCC	SKIL	-0.945746	0.344294	0.667882	-0.1051	0.448066	0.563525
LSCC	SMAD1	-2.01979	0.043423	0.19848	0.0881453	0.371905	0.488262	0.206419	0.041482	0.0733739
LSCC	SMAD2	-2.75575	0.00586301	0.0497694	0.0817783	0.435417	0.552012	0.137758	0.487456	0.623083
LSCC	SMAD3	-3.89893	9.70469e-05	0.0015009	0.284098	0.0287411	0.0648895	0.308339	0.0191943	0.0371722
LSCC	SMAD4	-4.87946	1.07493e-06	2.96e-05	0.0414985	0.647404	0.73766	0.356915	0.00131266	0.00327645
LSCC	SMAD5	-1.41703	0.156496	0.429889	0.203763	0.0437026	0.0905805	0.349681	0.0325776	0.0593412
LSCC	SMAD6	0.0940173	0.925097	0.965377	0.0250296	0.862034	0.904345
LSCC	SMAD7	0.130783	0.895949	0.955789	-0.249045	0.0529523	0.105295
LSCC	SMAD9	0.0464797	0.962929	0.982065	0.215968	0.258416	0.369159
LSCC	SMARCA1	0.710782	0.47723	0.787709	-0.0294503	0.85219	0.897393	0.162427	0.306069	0.422158
LSCC	SMARCA4	0.285174	0.775515	0.917078	0.204103	0.0664411	0.126896	0.337285	0.00132847	0.00331182
LSCC	SMARCA5	-0.923555	0.355733	0.681872	-0.0480968	0.439477	0.555768	0.853522	3.08388e-11	5.04836e-10
LSCC	SMARCB1	-1.94136	0.0522342	0.223873	0.329967	9.42696e-05	0.000594639	0.30748	0.00817902	0.0172547
LSCC	SMARCC1	0.946896	0.343707	0.667882	0.336794	0.000122668	0.000739484	0.290486	0.150573	0.228155
LSCC	SMARCD3	-1.46489	0.142972	0.412069	-0.068613	0.650071	0.739924	-0.273787	0.399696	0.528942
LSCC	SMARCE1	1.35916	0.174116	0.456317	0.085603	0.400371	0.51704	0.289054	0.023171	0.0438708
LSCC	SNAI1	-1.76643	0.0773437	0.286299	-0.358032	0.0535646	0.106311
LSCC	SNAI2	-0.73463	0.462577	0.774783	0.36547	0.0312443	0.0692996
LSCC	SND1	-0.818042	0.413347	0.737233	-0.0488277	0.414757	0.531693	-0.783249	4.58676e-11	7.25032e-10
LSCC	SNW1	-1.05346	0.292147	0.609167	0.334984	8.01072e-06	7.82483e-05	0.802676	1.27915e-10	1.77427e-09
LSCC	SOHLH1	0.312328	0.754796	0.915022	0.262055	0.680396	0.765696
LSCC	SOHLH2	-1.22968	0.218835	0.522337
LSCC	SON	-0.736947	0.461167	0.774783	-0.110121	0.0708374	0.133539	0.587816	4.90771e-07	2.7073e-06
LSCC	SOX1	-0.093902	0.925188	0.965377
LSCC	SOX10	-2.85441	0.00431777	0.0389981
LSCC	SOX11	-0.26128	0.79388	0.921246	-0.527579	0.18164	0.28104
LSCC	SOX14	-2.10864	0.0349926	0.168233
LSCC	SOX15	0.947513	0.343393	0.667882	0.586026	0.0451094	0.0929326	0.59141	1.84129e-07	1.12873e-06
LSCC	SOX17	-1.71616	0.0861544	0.311757	-0.78916	3.48935e-06	4.01426e-05
LSCC	SOX18	-3.26886	0.00108231	0.0117027	-0.335279	0.0458913	0.0940948
LSCC	SOX2	-1.08309	0.278785	0.593865	0.334213	0.328385	0.44337	0.53394	4.67041e-06	2.06744e-05
LSCC	SOX3	0.363641	0.716132	0.895347
LSCC	SOX4	0.162722	0.87074	0.947463	0.170857	0.368796	0.485129	0.0819625	0.885453	0.966682
LSCC	SOX5	-1.1057	0.268874	0.580418	-0.182908	0.440157	0.556388	0.055359	0.880881	0.964335
LSCC	SOX6	-1.91452	0.0555726	0.231518	0.856725	0.00296276	0.0101767	0.263251	0.220632	0.31829
LSCC	SOX7	-2.66691	0.00766358	0.0592615	0.224163	0.319794	0.434566
LSCC	SOX8	-1.05164	0.292983	0.609167
LSCC	SOX9	-1.56066	0.118626	0.369968	0.920136	0.000240391	0.00129552
LSCC	SP1	-8.77738	1.85528e-18	2.99231e-16	0.19226	0.000820152	0.00355528	0.608841	1.14391e-06	5.80828e-06
LSCC	SP100	2.35366	0.0186027	0.106836	-0.392023	0.00142336	0.00559746	-0.53365	6.26768e-06	2.70562e-05
LSCC	SP2	-1.23987	0.215042	0.518765	0.106299	0.301774	0.416044	-0.0607345	0.627411	0.762358
LSCC	SP3	-5.45482	4.98147e-08	1.60688e-06	0.205611	0.00414622	0.0133375	0.563414	3.28686e-05	0.000119097
LSCC	SP4	-0.133149	0.894077	0.954979	-0.0610063	0.539714	0.645364	-0.302086	0.0251508	0.047194
LSCC	SP5	-0.58472	0.558745	0.828939
LSCC	SP6	1.66825	0.0952876	0.329939	-0.473885	0.0167564	0.0418156
LSCC	SP7	-3.09698	0.00195872	0.0197446
LSCC	SP8	0.56528	0.571892	0.83725
LSCC	SPDEF	0.589662	0.555427	0.828939	-0.956182	0.011056	0.029748
LSCC	SPEN	-0.40064	0.688691	0.88286	0.118116	0.124712	0.209149	0.194463	0.121974	0.189549
LSCC	SPI1	-14.6183	4.66713e-48	5.26919e-45	-0.658971	4.5892e-06	5.0351e-05	-0.996217	1.8877e-17	2.53439e-15
LSCC	SPIB	-2.56872	0.0102173	0.0690737	-1.96137	2.78316e-12	5.12919e-10
LSCC	SPIC	-0.981972	0.32613	0.649822	-0.914817	0.0494781	0.0997787
LSCC	SPZ1	0.566726	0.570909	0.83725
LSCC	SRCAP	1.48207	0.138342	0.402547	0.0619705	0.588464	0.687649	0.481607	0.000271688	0.000795963
LSCC	SREBF1	0.25219	0.800898	0.924916	0.2854	0.0704027	0.132805
LSCC	SREBF2	1.36	0.173851	0.456317	0.312957	0.0120416	0.0319492	0.455812	1.64604e-05	6.42861e-05
LSCC	SRF	-4.295	1.75816e-05	0.000348239	0.287621	0.00267728	0.00936476	0.360945	0.0950522	0.152701
LSCC	SRSF2	1.62985	0.103154	0.343543	0.156652	0.0135607	0.0352166	0.468221	4.76376e-06	2.10415e-05
LSCC	SRY	-2.28057	0.022588	0.123047
LSCC	SSRP1	-4.82171	1.43756e-06	3.52828e-05	0.328221	2.37575e-05	0.000190099	0.767511	2.94791e-12	6.57672e-11
LSCC	ST18	-2.12181	0.0338707	0.164828	-0.669397	0.00240198	0.00855663
LSCC	STAT1	-8.29858	1.14457e-16	1.29222e-14	0.0206742	0.904645	0.933525	-0.0598816	0.640227	0.774385
LSCC	STAT2	-4.87272	1.11221e-06	2.98973e-05	-0.0789089	0.402409	0.519125	-0.00707449	0.995	1
LSCC	STAT3	-6.7839	1.21449e-11	6.85582e-10	-0.210527	0.00102075	0.00426469	-0.393429	0.000612691	0.00166354
LSCC	STAT4	-4.16043	3.1945e-05	0.000572475	-0.823374	5.7376e-08	1.35299e-06	-0.81817	2.58302e-11	4.3196e-10
LSCC	STAT5A	-7.23691	4.8175e-13	3.62597e-11	-0.546878	4.04536e-06	4.54014e-05	-0.835722	7.4124e-13	2.02565e-11
LSCC	STAT5B	-2.73032	0.00633488	0.0529783	-0.141526	0.0376434	0.0805798	-0.935195	2.09478e-14	9.47254e-13
LSCC	STAT6	-7.07868	1.52131e-12	1.01033e-10	-0.00344266	0.970202	0.979586	-0.269987	0.163865	0.245932
LSCC	STOX1	1.40757	0.159279	0.434361	-0.0544477	0.84731	0.893856
LSCC	SUPT20H	-0.754936	0.4503	0.767958	0.13625	0.0819577	0.150274	0.0546224	0.809293	0.918603
LSCC	SUPT3H	0.0665676	0.946927	0.976329	0.172984	0.109205	0.188059	0.367061	0.00236334	0.00559813
LSCC	TADA2A	0.843398	0.39902	0.732761	0.369989	0.000376711	0.00187284
LSCC	TAF1	-0.832406	0.405193	0.732761	0.166346	0.0311188	0.0691106	0.191849	0.352956	0.476786
LSCC	TAF12	0.0851223	0.932165	0.968183	-0.0184193	0.816896	0.872104	0.0469347	0.815032	0.922525
LSCC	TAF4	-0.64826	0.516827	0.812671	0.0629217	0.490246	0.602141	-0.25629	0.0347225	0.0628056
LSCC	TAF5	-0.831693	0.405596	0.732761	0.28794	0.00161651	0.00621226	0.109396	0.630304	0.76486
LSCC	TAL1	-2.71924	0.00655093	0.0543823	-0.663965	0.0006475	0.00294047
LSCC	TBL1X	1.01578	0.309749	0.626434	0.705819	1.8573e-06	2.38975e-05	0.808315	1.75389e-08	1.37636e-07
LSCC	TBL1XR1	-0.804314	0.421229	0.739607	0.53335	0.00046862	0.00225461	0.672334	1.22813e-07	7.89325e-07
LSCC	TBP	-2.20498	0.0274712	0.140339	0.0641787	0.377342	0.493768	0.215251	0.0682375	0.113643
LSCC	TBPL1	0.603135	0.546428	0.826967	-0.0576351	0.615632	0.711753	-0.0185925	0.992179	1
LSCC	TBPL2	-1.01375	0.31072	0.626434
LSCC	TBR1	-0.26183	0.793456	0.921246
LSCC	TBX1	-1.55068	0.121001	0.372235	0.414004	0.0382703	0.0816599
LSCC	TBX10	-2.01221	0.0442163	0.200091
LSCC	TBX15	0.343222	0.731436	0.900536	0.345337	0.165311	0.261823
LSCC	TBX18	0.153513	0.877996	0.947832	0.461749	0.169461	0.266748
LSCC	TBX19	1.5066	0.131935	0.393788	-0.0306402	0.812872	0.869198
LSCC	TBX2	1.42667	0.153695	0.426227	-0.332353	0.041293	0.0866004	-0.448412	0.00060486	0.00164369
LSCC	TBX20	-1.14641	0.251642	0.562264	-0.131708	0.789409	0.851984
LSCC	TBX21	-6.16711	7.13725e-10	2.87784e-08	-0.808727	3.89278e-05	0.000283815
LSCC	TBX22	-0.459908	0.645589	0.854698
LSCC	TBX3	1.86631	0.0620175	0.248651	0.196929	0.258876	0.369668	0.319559	0.0112066	0.0228853
LSCC	TBX4	0.496052	0.619865	0.84644	-0.662181	0.00300564	0.0102959	-0.183432	0.217938	0.315216
LSCC	TBX5	-1.14093	0.253916	0.562264	-0.776747	8.83103e-07	1.31312e-05
LSCC	TBX6	-0.221939	0.824365	0.931681	0.0415427	0.840324	0.88936
LSCC	TBXT	-1.41171	0.158057	0.432073
LSCC	TCF12	-0.263793	0.791943	0.921246	-0.147331	0.0575099	0.112726	-0.214515	0.560799	0.697816
LSCC	TCF15	0.552264	0.580776	0.841023
LSCC	TCF20	-0.87682	0.380599	0.712597	0.249009	0.00265554	0.00929976	0.69073	1.39101e-09	1.43425e-08
LSCC	TCF21	-2.68862	0.00718284	0.0567093	-1.39981	2.65685e-09	1.04643e-07
LSCC	TCF23	-0.85541	0.392338	0.725952
LSCC	TCF3	-5.02354	5.1322e-07	1.48571e-05	0.253646	0.00980252	0.0268874
LSCC	TCF4	-0.510848	0.609465	0.84644	0.0724403	0.587331	0.686653
LSCC	TCF7	-2.00249	0.0452506	0.20273	-0.89163	5.98751e-08	1.39845e-06
LSCC	TCF7L1	0.508579	0.611055	0.84644	0.0319973	0.831416	0.883112
LSCC	TCF7L2	-1.30328	0.1925	0.482961	-0.00129541	0.98796	0.991673
LSCC	TCFL5	1.76208	0.0780762	0.288065	0.289623	0.00991301	0.0271341
LSCC	TEAD1	-1.30333	0.192481	0.482961	0.105159	0.257577	0.368182	0.0806525	0.880523	0.964186
LSCC	TEAD2	1.82743	0.0676548	0.265901	0.0773631	0.584586	0.684588
LSCC	TEAD4	-1.96406	0.0495419	0.218488	0.258118	0.0364278	0.0783888
LSCC	TEF	-0.861889	0.388763	0.721897	0.054904	0.68451	0.768992
LSCC	TERF2	1.01865	0.308387	0.626434	0.25294	0.000412203	0.00202666	0.139863	0.72558	0.851081
LSCC	TET1	-0.632932	0.526788	0.818079	0.238115	0.115046	0.196322
LSCC	TET2	-1.67695	0.0935744	0.328091	-0.0208566	0.796046	0.856567
LSCC	TFAM	1.60565	0.108372	0.353618	0.241714	0.0219433	0.0522393	0.696726	1.23803e-08	1.0068e-07
LSCC	TFAP2A	-2.92452	0.00345519	0.0327807	0.471681	0.0096646	0.0265966	0.633675	3.0903e-07	1.79922e-06
LSCC	TFAP2B	-2.75075	0.0059531	0.0501571	0.0663753	0.901657	0.931301	0.471238	0.00106411	0.00272252
LSCC	TFAP2C	0.19848	0.842672	0.93824	0.410237	0.01227	0.0324205	0.650489	2.34467e-07	1.40402e-06
LSCC	TFAP2D	0.390272	0.696341	0.88615
LSCC	TFAP2E	-1.76676	0.0772893	0.286299	-0.341714	0.0917227	0.164029
LSCC	TFAP4	-0.894465	0.371088	0.700017	0.497282	4.75227e-07	7.86139e-06	0.544462	4.26512e-05	0.000150541
LSCC	TFCP2	-2.53818	0.0111534	0.074072	0.100898	0.277951	0.390156	0.174346	0.20649	0.301424
LSCC	TFCP2L1	0.863792	0.387716	0.721332	0.279878	0.174117	0.272029	0.297906	0.0493191	0.0855114
LSCC	TFDP1	2.61127	0.00902984	0.0643303	0.467285	3.755e-05	0.000275962	0.424722	0.000138827	0.000435437
LSCC	TFDP2	2.27066	0.0231817	0.123815	0.179391	0.235073	0.342911	0.171837	0.211004	0.306766
LSCC	TFDP3	-0.698022	0.485175	0.788147
LSCC	TFE3	-1.65324	0.0983026	0.335441	0.0730861	0.331035	0.446251	-0.0930362	0.546723	0.683929
LSCC	TFEB	-1.19545	0.231932	0.545059	-0.487163	6.88287e-05	0.000456713	-0.778158	1.25067e-10	1.73715e-09
LSCC	TFEC	-2.27233	0.0230811	0.123815	-0.784331	1.52358e-06	2.05348e-05
LSCC	TGFB1I1	-1.80002	0.071878	0.276963	-0.316357	0.0507612	0.101779	-0.307246	0.026291	0.0490597
LSCC	TGIF1	1.53249	0.125422	0.381675	0.387178	4.70904e-05	0.000331007	0.819256	8.05403e-12	1.58937e-10
LSCC	THAP1	0.660173	0.509153	0.806112	0.0945945	0.321404	0.43635
LSCC	THAP11	-1.09623	0.272996	0.585955	0.32776	0.000275547	0.00145653	0.340781	0.032029	0.058458
LSCC	THAP7	0.306772	0.759022	0.91601	0.501768	1.07566e-07	2.26398e-06
LSCC	THAP9	-1.77701	0.0755867	0.284458	0.178301	0.117675	0.199973
LSCC	THRA	-1.70646	0.0879431	0.317213	0.0442237	0.618928	0.714383	-0.00378843	0.931594	0.99189
LSCC	THRB	-1.35416	0.175707	0.456317	0.0388301	0.820845	0.875111
LSCC	TLE1	-0.993516	0.320475	0.640383	0.246619	0.0173082	0.0429863	0.355413	0.0142252	0.0283997
LSCC	TLE3	0.652063	0.514371	0.809937	-0.060185	0.481627	0.594137	0.0952345	0.769845	0.887619
LSCC	TLE4	-0.183417	0.854473	0.93824	0.00346447	0.979035	0.985372	0.195612	0.0444828	0.078052
LSCC	TLE5	-0.324993	0.745191	0.906596	0.0765319	0.314423	0.428933
LSCC	TLX1	-1.66107	0.0967204	0.332919
LSCC	TLX2	-1.64723	0.099533	0.335441
LSCC	TLX3	-1.2963	0.194893	0.485727
LSCC	TOX	-0.380788	0.703366	0.88925	-0.705697	5.05276e-05	0.000351126
LSCC	TOX2	-3.37541	0.000738959	0.00860087	-0.323923	0.0579162	0.113295	-0.177828	0.55302	0.690266
LSCC	TOX3	-2.62265	0.00873377	0.0628053	-0.786327	0.043344	0.0900279
LSCC	TP53	-3.38505	0.000713528	0.00847972	0.325216	0.0359469	0.0776155	0.363787	0.000138693	0.000435151
LSCC	TP53BP1	1.82627	0.0678295	0.265901	0.051613	0.471459	0.584983	-0.0275999	0.981183	1
LSCC	TP63	-3.45046	0.0005612	0.00696257	0.939548	0.000665359	0.00300301	0.799202	1.06153e-12	2.72378e-11
LSCC	TP73	-2.58134	0.00985139	0.0679392	0.0958549	0.65373	0.742764	0.66679	2.1024e-08	1.62208e-07
LSCC	TRERF1	1.49064	0.136076	0.399039	-0.0386984	0.706534	0.786817	-0.0868292	0.990874	1
LSCC	TRIB3	0.263849	0.7919	0.921246	1.01687	4.36068e-07	7.3131e-06
LSCC	TRIM14	-1.13598	0.255982	0.562264	0.100571	0.42963	0.546151	-0.291281	0.110289	0.173801
LSCC	TRIM15	-1.13598	0.255982	0.562264
LSCC	TRIM21	-1.13598	0.255982	0.562264	-0.0723907	0.506541	0.61623	-0.446598	7.85372e-05	0.000259067
LSCC	TRIM22	-1.31108	0.189851	0.479398	-0.708713	6.99293e-06	7.00772e-05	-0.462726	0.00223668	0.00532201
LSCC	TRIM24	0.0493591	0.960634	0.980611	0.226789	0.0654902	0.12539	0.605406	2.40117e-06	1.13999e-05
LSCC	TRIM27	-1.13598	0.255982	0.562264	0.116421	0.181626	0.28104	0.22785	0.442067	0.575646
LSCC	TRIM28	-1.39143	0.164116	0.444247	0.19556	0.034926	0.0758124	0.438988	0.000153903	0.000477379
LSCC	TRIM31	-1.13598	0.255982	0.562264	0.0762899	0.850507	0.896135
LSCC	TRIM5	-1.13598	0.255982	0.562264	-0.324788	0.0039778	0.0129059	-0.199794	0.159896	0.240476
LSCC	TRIM62	-1.13598	0.255982	0.562264	0.0169273	0.883373	0.91838
LSCC	TRIM8	-1.13598	0.255982	0.562264	-0.277558	0.00471304	0.0147947
LSCC	TRPS1	0.238092	0.811813	0.927695	-0.196158	0.181537	0.280998	-0.29455	0.0369075	0.0662115
LSCC	TRRAP	0.69483	0.487173	0.789547	0.274459	0.00113411	0.00464389	0.593079	2.39746e-07	1.43138e-06
LSCC	TSC22D1	-1.3452	0.178582	0.460318	-0.107028	0.287448	0.400537	-0.294234	0.0827724	0.135085
LSCC	TSG101	-1.09826	0.272111	0.585168	0.206745	0.00809011	0.0229577	0.0405472	0.979231	1
LSCC	TSHZ1	-0.389395	0.69699	0.88615	0.222042	0.033815	0.073947
LSCC	TSHZ3	-0.373551	0.708744	0.890718	-0.218147	0.228591	0.335487
LSCC	TTF1	-1.39024	0.164478	0.444247	0.440954	3.25876e-08	8.53378e-07	0.831002	1.27169e-11	2.37038e-10
LSCC	TWIST1	-1.25249	0.21041	0.511747	-0.000968723	0.997164	0.998047
LSCC	TWIST2	-2.07088	0.0383874	0.181336	-0.347763	0.0962401	0.170263
LSCC	UBP1	-1.57311	0.115714	0.366971	0.171787	0.0192517	0.0468411	0.0730403	0.482851	0.618294
LSCC	UBTF	1.358	0.174485	0.456317	0.216034	0.000126416	0.000758339	0.495032	3.26938e-05	0.000118549
LSCC	UNCX	0.981195	0.326513	0.649822				-0.778751	1.16189e-08	9.51783e-08
LSCC	URI1	1.17848	0.238623	0.551816	0.362691	0.00406269	0.0131311	0.338177	0.00690141	0.0148388
LSCC	USF1	-4.05181	5.1085e-05	0.000860821	-0.133472	0.0244605	0.0571121	0.014643	0.981034	1
LSCC	USF2	-3.84666	0.000120247	0.0017631	0.227202	0.00416535	0.0133902	0.309055	0.243327	0.346667
LSCC	UTF1	0.1337	0.893642	0.954979
LSCC	VAX1	-0.56528	0.571892	0.83725
LSCC	VAX2	-2.08273	0.0372936	0.177656	0.719629	0.000465282	0.00224187
LSCC	VDR	-2.67573	0.00746487	0.058123	-0.527466	3.50033e-05	0.000261563	-0.647985	3.54345e-08	2.5987e-07
LSCC	VENTX	-0.465294	0.641728	0.854698	-0.89899	1.94827e-07	3.69317e-06
LSCC	VEZF1	1.35567	0.175225	0.456317	0.178356	0.025093	0.0583292	0.468629	5.92282e-05	0.000201981
LSCC	VHL	0.711035	0.477074	0.787709	0.124477	0.0538938	0.106893
LSCC	VSX1	-1.82373	0.0682133	0.26648
LSCC	VSX2	-0.66048	0.508957	0.806112
LSCC	WNT3A	-0.123885	0.901408	0.955789	-0.0907575	0.749911	0.822344
LSCC	WT1	-2.0805	0.0374971	0.177875	-0.832829	0.00158185	0.00610107
LSCC	WWTR1	-0.819022	0.412787	0.737233	0.271783	0.0347154	0.0755261	0.490143	0.000193463	0.000586202
LSCC	XBP1	-4.63058	3.67763e-06	7.9847e-05	-0.738378	1.73677e-06	2.26597e-05
LSCC	XPC	-0.717117	0.473314	0.78482	-0.0941701	0.173333	0.271273	-0.13297	0.547222	0.684468
LSCC	YAP1	-0.565755	0.571569	0.83725	0.0761355	0.549589	0.653925	0.0860067	0.58431	0.720953
LSCC	YBX1	-1.49892	0.133915	0.395786	0.0888218	0.338399	0.454053	0.429974	0.00135798	0.0033787
LSCC	YBX3	1.28842	0.197619	0.489281	0.0570496	0.576632	0.677596	0.626597	3.6449e-07	2.08836e-06
LSCC	YY1	1.15487	0.248164	0.562264	0.29179	1.85574e-05	0.000154462	0.596403	9.85666e-06	4.06688e-05
LSCC	YY2	-0.114794	0.90861	0.960309
LSCC	ZBED1	-0.641719	0.521066	0.81367	0.121313	0.212771	0.318052	0.214026	0.207758	0.302794
LSCC	ZBED6	-0.688528	0.491131	0.790688	0.177955	0.0987776	0.173706	0.167247	0.053208	0.0915302
LSCC	ZBTB10	0.076092	0.939347	0.972065	0.202504	0.214825	0.320177	0.029105	0.996606	1
LSCC	ZBTB12	-1.24919	0.211616	0.512692	0.686667	2.63523e-05	0.000207249
LSCC	ZBTB14	-0.956303	0.338935	0.663185	0.221672	0.000683148	0.00306402	0.357044	0.0249554	0.0468623
LSCC	ZBTB16	-2.37896	0.0173745	0.102165	-1.7911	4.7925e-11	4.11735e-09	-0.101441	0.464586	0.600241
LSCC	ZBTB17	0.109282	0.91298	0.962475	-0.0381319	0.616897	0.712937	0.146769	0.495577	0.631224
LSCC	ZBTB18	1.52353	0.127647	0.386364	0.215924	0.164677	0.261085
LSCC	ZBTB2	-0.572166	0.567218	0.83725	0.0673738	0.255229	0.365775	0.0112026	0.99457	1
LSCC	ZBTB20	1.89102	0.0586411	0.239876	-0.495092	0.000149558	0.000873275	-0.818595	1.37907e-11	2.53307e-10
LSCC	ZBTB32	-1.29055	0.196879	0.488518
LSCC	ZBTB33	-0.524254	0.60011	0.844469	0.375084	0.000243774	0.00131086	0.555036	2.51569e-05	9.34718e-05
LSCC	ZBTB38	-1.77358	0.0761535	0.284693	0.0373805	0.746882	0.819756	-0.163833	0.591588	0.728199
LSCC	ZBTB4	0.687718	0.491642	0.790688	-0.0438554	0.601466	0.699504	-0.115273	0.873231	0.961166
LSCC	ZBTB44	0.479899	0.631306	0.84644	0.00728464	0.941416	0.959974
LSCC	ZBTB48	0.479899	0.631306	0.84644	-0.10239	0.202338	0.305723	-0.272276	0.0700207	0.11642
LSCC	ZBTB5	0.831693	0.405596	0.732761	0.251782	0.0844503	0.153858
LSCC	ZBTB7A	-0.285982	0.774896	0.917078	0.126604	0.193385	0.294895	0.248775	0.212828	0.308978
LSCC	ZBTB7B	-1.49474	0.135005	0.396928	0.277824	0.00536935	0.0164336	0.35577	0.0496284	0.0859589
LSCC	ZBTB7C	0.919558	0.357819	0.684708	0.505886	0.0712096	0.134121
LSCC	ZBTB8A	0.831693	0.405596	0.732761	-0.137352	0.189499	0.290174
LSCC	ZBTB8B	0.831693	0.405596	0.732761
LSCC	ZC3H8	2.25026	0.024447	0.128975	0.421677	6.68611e-06	6.7509e-05	0.966855	1.49195e-16	1.28589e-14
LSCC	ZEB1	0.748467	0.454191	0.769942	-0.151084	0.234764	0.34263	-0.698635	5.90405e-09	5.25476e-08
LSCC	ZEB2	-1.42551	0.154031	0.426227	-0.690446	2.94256e-09	1.13462e-07	-0.964686	1.91979e-16	1.55996e-14
LSCC	ZFAT	-1.34643	0.178184	0.460318	-0.168337	0.107224	0.185387
LSCC	ZFHX2	1.14893	0.250602	0.562264	-0.377762	0.0389882	0.0828465
LSCC	ZFHX3	-0.404644	0.685745	0.88286	0.377827	0.000944597	0.00400608	0.633489	3.79354e-05	0.000135605
LSCC	ZFHX4	-0.551711	0.581155	0.841023	0.574615	0.0638462	0.122883	0.151002	0.358729	0.482967
LSCC	ZFP1	-1.55426	0.120143	0.371621	0.383509	3.7664e-05	0.000276385
LSCC	ZFP42	-0.177989	0.858734	0.938539
LSCC	ZFP57	-0.548325	0.583477	0.841023
LSCC	ZFP64	-0.135714	0.892049	0.954619	0.424351	0.000138089	0.000814069	0.668478	8.0447e-09	6.87481e-08
LSCC	ZFPM1	0.980358	0.326926	0.649822	0.238752	0.0471948	0.0960435
LSCC	ZFPM2	-1.59143	0.111535	0.360409	-0.458702	0.0137051	0.035535
LSCC	ZFX	0.278815	0.78039	0.917078	0.177171	0.0503747	0.101128	0.35032	0.0111277	0.0227471
LSCC	ZGLP1	-0.820978	0.411672	0.737233
LSCC	ZGPAT	-1.41522	0.157027	0.430298	-0.139992	0.103925	0.180981	-0.13775	0.963233	1
LSCC	ZHX2	-2.04857	0.0405218	0.189046	0.0969546	0.465473	0.579662	0.0424433	0.945233	0.99764
LSCC	ZHX3	-0.571897	0.567401	0.83725	-0.180959	0.034665	0.0754465	-0.375646	0.0510016	0.0880952
LSCC	ZIC1	0.355917	0.721908	0.896627	0.962316	0.121589	0.205034
LSCC	ZIC2	-0.852248	0.39409	0.725952	0.301761	0.312945	0.427319
LSCC	ZKSCAN3	0.249664	0.80285	0.924916	0.173573	0.172686	0.270375
LSCC	ZKSCAN4	0.656789	0.511327	0.807396	0.0945507	0.211008	0.316125	0.138115	0.715301	0.843324
LSCC	ZKSCAN7	1.74028	0.0818314	0.298025	-0.0527091	0.708891	0.788725
LSCC	ZMIZ1	0.299216	0.764779	0.916283	0.119777	0.312194	0.426646	0.46907	0.000507595	0.00140274
LSCC	ZMYND11	-0.942983	0.345705	0.668323	-0.0982193	0.1738	0.271736	0.18756	0.375239	0.501712
LSCC	ZMYND8	-0.263171	0.792422	0.921246	0.0318923	0.75596	0.826858	0.494946	3.25934e-06	1.50018e-05
LSCC	ZNF134	0.479899	0.631306	0.84644	-0.0881716	0.379128	0.495368
LSCC	ZNF135	-0.39779	0.690791	0.88286	0.401893	0.109657	0.188726
LSCC	ZNF140	0.805992	0.420261	0.739607	0.0340366	0.647796	0.737849
LSCC	ZNF143	2.32631	0.0200157	0.11187	0.0448264	0.313425	0.427851	0.278053	0.0679933	0.113367
LSCC	ZNF148	-0.886148	0.375552	0.705489	0.227325	0.0135772	0.0352532	0.531001	1.68395e-06	8.27534e-06
LSCC	ZNF16	-0.52815	0.597403	0.844141	0.0889729	0.422765	0.539447
LSCC	ZNF160	1.20915	0.226626	0.534155	0.0730639	0.547592	0.652179
LSCC	ZNF165	1.1095	0.267231	0.577977	0.356503	0.0157071	0.039662
LSCC	ZNF174	-0.21056	0.833233	0.934269	0.232998	0.00490245	0.0152848	0.131261	0.301955	0.417512
LSCC	ZNF175	0.642603	0.520492	0.81367	-0.0803352	0.496721	0.607806
LSCC	ZNF184	0.479899	0.631306	0.84644	0.224584	0.0327005	0.0718307	0.435299	0.000563249	0.00154301
LSCC	ZNF189	0.479899	0.631306	0.84644	0.0691572	0.429573	0.546151	0.146361	0.650587	0.784376
LSCC	ZNF195	-1.13598	0.255982	0.562264	0.0687168	0.466637	0.580815	0.023339	0.998561	1
LSCC	ZNF2	0.0139397	0.988878	0.994162	0.188964	0.0192055	0.0467644
LSCC	ZNF20	0.833658	0.404487	0.732761
LSCC	ZNF202	1.37682	0.168588	0.453181	0.0972011	0.244857	0.35395
LSCC	ZNF205	-0.0557427	0.955548	0.979216	0.270681	0.00111797	0.00459416
LSCC	ZNF217	0.372856	0.709261	0.890718	0.184201	0.0861742	0.156198	0.335855	0.0107274	0.022018
LSCC	ZNF219	0.142555	0.886644	0.952429	0.593649	5.55871e-06	5.81231e-05	0.623274	9.25008e-07	4.78839e-06
LSCC	ZNF224	-0.489814	0.624273	0.84644	-0.174199	0.0316232	0.0699663
LSCC	ZNF236	-0.00811727	0.993524	0.995287	0.0492433	0.56909	0.671095
LSCC	ZNF239	-0.0357348	0.971494	0.982811	0.270002	0.189031	0.289668
LSCC	ZNF24	0.542768	0.587297	0.841445	0.122403	0.206268	0.310511	0.192208	0.144458	0.219982
LSCC	ZNF250	1.08764	0.276771	0.591807	0.0606546	0.586831	0.686233
LSCC	ZNF256	0.451825	0.651402	0.858148	0.261847	0.0497248	0.100193
LSCC	ZNF263	-0.895985	0.370276	0.700017	0.258798	7.78843e-05	0.000504052	0.683209	6.22611e-07	3.34136e-06
LSCC	ZNF266	-1.22684	0.219902	0.522976	0.0583918	0.512144	0.620734
LSCC	ZNF267	0.353059	0.724049	0.898298	-0.237052	0.0120849	0.0320296	-0.314228	0.00688796	0.014813
LSCC	ZNF268	0.434556	0.663891	0.867516	0.207682	0.040259	0.0848193	-0.0833199	0.973422	1
LSCC	ZNF274	2.42549	0.0152997	0.093743	-0.200222	0.030312	0.0677077
LSCC	ZNF277	0.346692	0.728828	0.900536	0.233866	0.00632043	0.0187979	0.405319	0.00951197	0.0197445
LSCC	ZNF281	0.141337	0.887606	0.952429	-0.0365929	0.67109	0.757393	0.250448	0.0327681	0.0596665
LSCC	ZNF300	-0.629842	0.528808	0.818963	0.324068	0.120953	0.204217
LSCC	ZNF304	-0.758837	0.447962	0.767113	0.0535104	0.547778	0.652245
LSCC	ZNF316	-0.80519	0.420723	0.739607	0.0367273	0.67886	0.764225	0.327992	0.0169635	0.0331962
LSCC	ZNF32	-0.431369	0.666206	0.868707	0.157815	0.0885222	0.159588
LSCC	ZNF322	-0.182572	0.855137	0.93824	-0.00550626	0.981736	0.987517
LSCC	ZNF331	-1.89282	0.0584016	0.239876	-0.419168	0.0150856	0.0383963
LSCC	ZNF335	0.834058	0.404262	0.732761	-0.035536	0.635096	0.727727
LSCC	ZNF350	-0.545743	0.585251	0.841023	0.0338074	0.787983	0.850883
LSCC	ZNF354C	-2.17136	0.0299199	0.149467	0.207747	0.122246	0.205906
LSCC	ZNF362	-1.93868	0.0525597	0.223873	-0.074778	0.46837	0.582429	-0.00683945	0.987535	1
LSCC	ZNF382	1.17752	0.239006	0.551816	0.194435	0.272255	0.384364
LSCC	ZNF383	1.13598	0.255982	0.562264	0.274666	0.0168745	0.0420319
LSCC	ZNF384	-1.81985	0.0688029	0.267857	0.124073	0.154714	0.248377	0.650896	1.00329e-07	6.57812e-07
LSCC	ZNF395	-0.916035	0.359664	0.687073	0.366526	0.00483136	0.0151016	-0.0119515	0.999482	1
LSCC	ZNF398	0.674778	0.499827	0.798949	0.438003	4.50958e-08	1.11778e-06
LSCC	ZNF410	-0.70457	0.481089	0.788147	0.054306	0.4652	0.57942	0.476594	0.00013776	0.000432628
LSCC	ZNF417	0.479899	0.631306	0.84644	-0.0985194	0.237499	0.34566
LSCC	ZNF419	0.479899	0.631306	0.84644	-0.0355986	0.72648	0.803184
LSCC	ZNF423	-0.0770093	0.938617	0.972065	-0.296143	0.0948296	0.168233
LSCC	ZNF431	2.19085	0.0284786	0.144742	0.0924684	0.524096	0.631416
LSCC	ZNF436	0.431129	0.666381	0.868707	-0.133303	0.217603	0.323268	0.178254	0.0455441	0.079706
LSCC	ZNF444	-1.97009	0.0488473	0.216269	-0.189216	0.0506394	0.101576
LSCC	ZNF451	0.485838	0.627089	0.84644	0.0369842	0.62432	0.718969	0.107387	0.607563	0.743769
LSCC	ZNF461	0.28212	0.777855	0.917078	0.418593	0.000853807	0.00368054
LSCC	ZNF503	1.23737	0.215968	0.519889	0.177547	0.184607	0.284492	-0.159846	0.182916	0.271135
LSCC	ZNF521	0.5086	0.61104	0.84644	-0.713258	1.6457e-06	2.16415e-05	-0.485024	6.90281e-06	2.94325e-05
LSCC	ZNF569	-0.35689	0.721179	0.896627	0.369546	0.00248835	0.00880888	-0.209521	0.440391	0.574056
LSCC	ZNF571	-0.127307	0.898699	0.955789	0.289698	0.00999304	0.0272978
LSCC	ZNF652	-0.791127	0.428882	0.744936	0.0681384	0.414517	0.531619	0.103935	0.573563	0.710716
LSCC	ZNF653	0.479899	0.631306	0.84644	0.27404	0.00360879	0.0119326
LSCC	ZNF667	-0.0378143	0.969836	0.982298	-0.0492888	0.84579	0.893022
LSCC	ZNF671	0.479899	0.631306	0.84644	-0.531247	0.000673402	0.00303	-0.0424295	0.862435	0.954015
LSCC	ZNF699	-1.01514	0.310056	0.626434	0.0821564	0.381826	0.49826
LSCC	ZNF711	0.150401	0.88045	0.947832	0.285	0.209044	0.314079
LSCC	ZNF746	0.223485	0.823161	0.931681	0.448755	2.86494e-06	3.397e-05	0.56715	6.13768e-06	2.65747e-05
LSCC	ZNF750	0.802489	0.422283	0.740307	0.700019	0.0110967	0.029841
LSCC	ZNF76	2.14075	0.0323105	0.158602	-0.0667721	0.43788	0.554273	-0.194139	0.411826	0.542431
LSCC	ZNF77	0.716985	0.473394	0.78482	0.307811	0.00377761	0.0123711
LSCC	ZNF8	0.555034	0.57888	0.841023	0.0213867	0.827045	0.879655	-0.156575	0.825618	0.929719
LSCC	ZNF804A	0.159873	0.872984	0.947463				-0.346487	0.0562802	0.096273
LSCC	ZNF85	0.332863	0.739242	0.904063	-0.113682	0.537414	0.64319	0.492889	0.00185493	0.00448778
LSCC	ZNF91	-2.43772	0.0147921	0.0932248	0.117326	0.495521	0.606793	-0.0360129	0.791263	0.903532
LSCC	ZSCAN10	-0.182572	0.855137	0.93824
LSCC	ZSCAN18	0.479899	0.631306	0.84644	0.13368	0.441052	0.557136	0.0102525	0.980397	1
LSCC	ZSCAN21	0.272381	0.785333	0.919752	0.313064	0.000419588	0.00205746	0.416323	0.00655732	0.0141563
LSCC	ZSCAN26	0.839512	0.401195	0.732761	0.0664761	0.444308	0.560141	-0.111022	0.844567	0.942728
LSCC	ZSCAN9	0.479899	0.631306	0.84644	0.0672843	0.577572	0.678266
LSCC	ZXDA	-0.671252	0.502071	0.800251	0.020457	0.855633	0.900083
LSCC	ZXDC	-1.9504	0.0511472	0.221246	0.153367	0.0793681	0.146611	0.682984	7.37539e-10	8.25596e-09
LUAD	ABL1	-1.76865	0.0769733	0.295593	0.080908	0.306917	0.47803
LUAD	ADNP	-0.0813335	0.935178	0.980616	0.369895	1.50551e-07	1.07454e-05	0.801847	1.92667e-11	2.76516e-09
LUAD	ADNP2	-1.85758	0.0632487	0.255262	0.111149	0.104767	0.228924	0.294426	0.0866208	0.180393
LUAD	AEBP1	-0.340592	0.733416	0.896929	-0.245171	0.123462	0.2569	-0.116019	0.790026	0.967257
LUAD	AEBP2	2.35547	0.0185125	0.116453	0.147385	0.114374	0.243751
LUAD	AHR	-2.12105	0.0339343	0.173682	-0.248176	0.0610509	0.155515	-0.306673	0.0381615	0.091498
LUAD	AHRR	0.410208	0.681659	0.869448
LUAD	AIP	-0.116266	0.907444	0.969353	0.0458106	0.562671	0.709473	0.0921512	0.96169	1
LUAD	AIRE	-2.11373	0.0345551	0.17448
LUAD	AKNA	-2.50622	0.0122136	0.0881572	-0.419352	0.000118502	0.00157968	-0.176174	0.854642	1
LUAD	ALX1	0.757071	0.449019	0.724349
LUAD	ALX3	1.9607	0.0499334	0.219629
LUAD	ALX4	0.421407	0.673464	0.869448
LUAD	AP1	-8.41117	4.4293e-17	6.23424e-15
LUAD	APBB1	-0.180089	0.857085	0.951955	-0.162538	0.213282	0.373008	-0.0595082	0.965443	1
LUAD	APEX1	-1.91674	0.0552904	0.231438	0.255427	0.0079891	0.0346501	0.549868	1.31653e-05	0.000108808
LUAD	AR	-2.29976	0.0214758	0.125947	-0.146244	0.549737	0.699384
LUAD	ARHGAP35	-2.04743	0.0406334	0.194694	0.121381	0.144237	0.285986	-0.0705592	0.531856	0.749434
LUAD	ARID1A	-1.21519	0.224311	0.524014	0.251732	0.00308779	0.0172295
LUAD	ARID1B	-0.653624	0.513364	0.7723	0.0529304	0.424047	0.594126
LUAD	ARID3A	1.20024	0.230065	0.52674	0.0835567	0.551284	0.700495	0.162704	0.254344	0.427716
LUAD	ARID3B	1.29385	0.195739	0.496893	-0.0333405	0.726667	0.831972
LUAD	ARID4A	2.03007	0.042367	0.197057	0.00353299	0.96261	0.982007	-0.160894	0.591184	0.806445
LUAD	ARID4B	-3.03112	0.00244069	0.0243205	0.0882033	0.191254	0.347424
LUAD	ARID5A	0.869314	0.38469	0.678837	-0.457823	2.69711e-05	0.000527335
LUAD	ARID5B	-1.67875	0.0932212	0.321	-0.115272	0.189727	0.345497	-0.209117	0.284986	0.468464
LUAD	ARNT	-2.19665	0.0280608	0.151931	0.0854451	0.220445	0.381677	0.457507	0.000432451	0.00208351
LUAD	ARNT2	-0.163987	0.869743	0.954514	0.368296	0.0711338	0.173532
LUAD	ARX	-0.173014	0.862643	0.95229	0.00536049	0.990353	0.995498
LUAD	ASCL1	0.419506	0.674853	0.869448	2.01191	0.00345341	0.0186332
LUAD	ASCL2	-0.106533	0.915161	0.972474	0.639843	0.00540114	0.0259859
LUAD	ASCL4	-0.549843	0.582436	0.825207
LUAD	ASH1L	-2.61089	0.00903995	0.0701998	0.261219	0.00144962	0.00986291	0.359162	0.00603073	0.0193872
LUAD	ASXL1	-0.408512	0.682904	0.869852	0.279566	0.000521131	0.00464227
LUAD	ATF1	-0.913356	0.36107	0.657106	0.109241	0.210619	0.370292	0.0860295	0.398948	0.60423
LUAD	ATF2	-3.09726	0.00195687	0.0209851	0.0598071	0.315447	0.486982	0.220151	0.460002	0.671513
LUAD	ATF3	-0.371621	0.710181	0.885818	-0.739208	0.000484524	0.0043975
LUAD	ATF4	-1.53821	0.124019	0.390071	-0.0406587	0.634887	0.766967
LUAD	ATF5	-0.186928	0.85172	0.949541	-0.00865195	0.943037	0.97002
LUAD	ATF6	-0.622438	0.533663	0.785654	0.0998034	0.170003	0.318861	0.521935	6.09283e-05	0.000402642
LUAD	ATF6B	1.69036	0.0909799	0.319552	0.101319	0.190304	0.346093
LUAD	ATF7	-0.79184	0.428467	0.711519	0.0827317	0.381579	0.554932	-0.0409866	0.972455	1
LUAD	ATOH1	-0.380409	0.703647	0.882102
LUAD	ATOH7	-1.71166	0.0869811	0.314922
LUAD	ATOH8	1.12562	0.260345	0.560513	-0.11788	0.653342	0.780647
LUAD	ATRX	0.164537	0.869311	0.954514	0.0544857	0.448003	0.614229	0.0841338	0.8165	0.98371
LUAD	BACH1	0.584649	0.558792	0.806667	-0.129675	0.0808768	0.190261	-0.149019	0.244787	0.415822
LUAD	BACH2	1.26801	0.204816	0.505751	0.00269968	0.984323	0.992207
LUAD	BARX1	-1.77498	0.0759221	0.292768	0.648974	0.268037	0.435128
LUAD	BARX2	-0.67365	0.500545	0.763704	-0.0316643	0.912734	0.952552
LUAD	BATF	-2.67308	0.00752421	0.0596638	0.0837228	0.60644	0.744582
LUAD	BATF2	1.47532	0.140149	0.419701	-0.30287	0.0791571	0.187204
LUAD	BATF3	1.19325	0.232789	0.52674	0.114158	0.51843	0.674555
LUAD	BBX	0.0397408	0.9683	0.989389	-0.09077	0.184895	0.338461	0.103573	0.93316	1
LUAD	BCL11A	-0.593879	0.552602	0.802877	0.158	0.422875	0.592937
LUAD	BCL11B	-0.598284	0.54966	0.800669	-0.593004	0.000171924	0.00207197	0.11722	0.764104	0.951462
LUAD	BCL3	-0.624549	0.532277	0.785654	0.294641	0.0731043	0.176756	0.585516	3.91557e-06	3.94415e-05
LUAD	BCL6	-2.41435	0.0157753	0.107006	0.0694861	0.441471	0.609364	0.0254863	0.725071	0.922445
LUAD	BCLAF1	-0.0313172	0.975017	0.992648	-0.00773159	0.903967	0.946992	0.177664	0.148253	0.278946
LUAD	BCOR	-1.25449	0.209684	0.511048	0.22658	0.0159578	0.0577475	0.140072	0.668564	0.877347
LUAD	BHLHA15	-0.807753	0.419246	0.701442	0.432945	0.0687872	0.169694
LUAD	BHLHE23	-0.858057	0.390875	0.683424
LUAD	BHLHE40	-0.324608	0.745482	0.900658	-0.252554	0.0731581	0.176799	-0.0975638	0.419425	0.62618
LUAD	BHLHE41	-0.199864	0.841589	0.945738	-0.338034	0.0141937	0.0531695
LUAD	BMAL1	-1.35109	0.176687	0.472102
LUAD	BMAL2	-2.94154	0.00327095	0.0301893
LUAD	BPTF	2.12447	0.0336476	0.173001	0.103616	0.161206	0.307821	0.313979	0.00928777	0.0279453
LUAD	BRCA1	-1.73229	0.0832423	0.307371	0.491939	0.00241553	0.0144135
LUAD	BRD4	0.418779	0.675384	0.869448	0.156183	0.133194	0.270903
LUAD	BRD7	-0.128851	0.897477	0.965196	0.246784	0.000599433	0.00512662	0.292154	0.127887	0.247781
LUAD	BSX	0.94312	0.345635	0.651901
LUAD	BTAF1	-0.334316	0.738146	0.898195	-0.0599809	0.370558	0.544595	0.3547	0.038809	0.0928329
LUAD	BTG2	-1.16358	0.244615	0.544315	-0.426837	0.00780706	0.0340211
LUAD	CAMTA1	-0.575332	0.565075	0.813651	0.078041	0.404573	0.576098
LUAD	CARF	-0.0832525	0.933652	0.980616	-0.0631744	0.47695	0.640127
LUAD	CASZ1	0.793857	0.427292	0.711519	0.0897416	0.56075	0.708086	0.110331	0.658728	0.868384
LUAD	CBFA2T3	-0.915777	0.359799	0.657106	-0.52653	0.00317017	0.017542
LUAD	CBFB	-0.0150533	0.98799	0.99595	0.00180592	0.979801	0.989832	-0.00860328	0.98228	1
LUAD	CCDC62	-1.06759	0.285724	0.584956
LUAD	CCND1	2.04411	0.0409605	0.19543	0.438841	0.0160611	0.0579073	0.257456	0.172718	0.315502
LUAD	CDC5L	0.340064	0.733813	0.896929	0.0619816	0.345428	0.51876	0.57587	2.05869e-06	2.3115e-05
LUAD	CDX1	-2.7859	0.00534476	0.0452496
LUAD	CDX2	-3.04087	0.00236311	0.0240846
LUAD	CDX4	1.24007	0.214969	0.517487
LUAD	CEBPA	-5.949	2.75917e-09	1.94177e-07	-0.574248	0.00774489	0.0338404	-0.565611	1.01126e-06	1.28246e-05
LUAD	CEBPB	-6.20993	5.44328e-10	4.71472e-08	-0.0793439	0.538071	0.690095	0.0915022	0.885442	1
LUAD	CEBPD	-4.23483	2.3012e-05	0.000479843	0.0551662	0.719874	0.827481	-0.0472663	0.59355	0.807688
LUAD	CEBPE	-2.19659	0.0280654	0.151931
LUAD	CEBPG	-5.78192	7.53538e-09	4.46571e-07	0.0871562	0.450575	0.616363
LUAD	CEBPZ	-1.3899	0.164581	0.456647	0.20543	0.00116949	0.00839689	0.799878	2.9532e-08	7.23142e-07
LUAD	CGGBP1	-0.898471	0.368949	0.664699	-0.0145604	0.807756	0.886557	-0.076167	0.776052	0.959726
LUAD	CHD4	0.749244	0.453722	0.727765	0.212092	0.00520416	0.0252865	0.798651	2.62847e-10	2.03364e-08
LUAD	CIC	-1.29383	0.195744	0.496893	0.0978954	0.329123	0.501668
LUAD	CIITA	-4.91099	9.15891e-07	2.71393e-05	-0.344701	0.0245073	0.0795647
LUAD	CITED2	-0.77773	0.436741	0.717988	-0.304938	0.0272865	0.0862595
LUAD	CLOCK	-1.49327	0.135387	0.412378	0.0453068	0.656666	0.782227	-0.0866382	0.830659	0.992973
LUAD	CNOT4	0.906632	0.364616	0.66219	0.0636861	0.266192	0.433102	0.137685	0.875271	1
LUAD	CNOT7	-1.73934	0.0819959	0.306929	0.0845561	0.316119	0.487866	0.183142	0.361253	0.561929
LUAD	COPS5	1.70055	0.0890478	0.319552	0.256134	0.00105731	0.00778058	0.0102966	0.978995	1
LUAD	CREB1	-4.06577	4.81225e-05	0.00089123	0.0103502	0.846842	0.911769	-0.32545	0.069863	0.151383
LUAD	CREB3	-2.06318	0.0391128	0.189017	-0.0114037	0.893637	0.941277
LUAD	CREB3L1	0.341071	0.733055	0.896929	0.233398	0.342796	0.515825
LUAD	CREB3L2	0.24197	0.808807	0.933111	0.274749	0.017611	0.0621245
LUAD	CREB3L3	-0.477345	0.633123	0.857539
LUAD	CREB3L4	1.07828	0.280924	0.579342	0.23134	0.09193	0.20833
LUAD	CREB5	0.134884	0.892705	0.963615	0.157445	0.397618	0.569962	-0.119481	0.425156	0.632366
LUAD	CREBBP	0.381768	0.702639	0.882102	0.208421	0.0206567	0.0700811	0.12579	0.327003	0.520537
LUAD	CREBL2	-2.11066	0.0348182	0.175024	-0.358462	2.50355e-06	8.95612e-05
LUAD	CREBRF	-1.87676	0.0605715	0.248013	-0.261176	0.0043526	0.0221058
LUAD	CREBZF	-1.69055	0.0909431	0.319552	0.148448	0.0442683	0.12295
LUAD	CREG1	-0.385975	0.699521	0.881257	-0.204996	0.00692353	0.0313317	-0.0785628	0.997068	1
LUAD	CREM	-1.70828	0.0876051	0.316165	-0.0345507	0.764123	0.857429
LUAD	CRX	0.895652	0.370453	0.665279
LUAD	CTBP1	-1.38133	0.167197	0.459794	0.0068182	0.918606	0.955993
LUAD	CTBP2	-1.31421	0.188795	0.49051	0.284194	0.00117278	0.00841141
LUAD	CTCF	-0.569545	0.568995	0.816065	0.055212	0.302236	0.472943	-0.0561067	0.65709	0.866986
LUAD	CTCFL	-0.268	0.788703	0.925944				0.306251	0.0344817	0.0841047
LUAD	CTNNB1	-1.69074	0.0909082	0.319552	0.035039	0.700293	0.81356	0.343323	0.0109072	0.0319918
LUAD	CUX1	-2.19093	0.0284728	0.153399	0.119581	0.146911	0.289548	0.110467	0.341869	0.53934
LUAD	CUX2	-0.489408	0.62456	0.852157				-0.291804	0.119218	0.233244
LUAD	CXXC1	-3.46251	0.000536679	0.00664067	0.0563881	0.432999	0.601357	0.281004	0.0689661	0.149863
LUAD	DACH1	1.73067	0.0835307	0.307371	0.0336477	0.860629	0.92025	-0.217645	0.0235156	0.0611433
LUAD	DAXX	2.33293	0.0196651	0.12107	0.0212554	0.740967	0.841945	0.160845	0.730658	0.926623
LUAD	DBP	-2.25794	0.0239637	0.135926	-0.0809088	0.491266	0.652417
LUAD	DDIT3	-0.666038	0.505397	0.766957	0.148669	0.248223	0.413752
LUAD	DDX5	-1.19319	0.232814	0.52674	-0.104593	0.135475	0.274364	0.712006	6.9168e-07	9.3055e-06
LUAD	DEAF1	-1.05936	0.289455	0.589379	-0.00909469	0.917328	0.955135
LUAD	DLX1	-1.50666	0.131919	0.406962
LUAD	DLX2	1.1174	0.26384	0.563726
LUAD	DLX3	0.737211	0.461006	0.737347	0.356735	0.276823	0.444209
LUAD	DLX4	-3.28734	0.00101375	0.0116478
LUAD	DLX5	-0.149585	0.881094	0.961349
LUAD	DLX6	-1.53156	0.125652	0.394107
LUAD	DMAP1	-0.0755018	0.939817	0.982575	0.235893	0.00258834	0.0151197	0.84118	3.76009e-11	4.43835e-09
LUAD	DMBX1	-2.30429	0.0212204	0.1251	0.547192	0.161523	0.308216
LUAD	DMRT1	-0.141577	0.887416	0.962292
LUAD	DMRTA1	0.431586	0.666049	0.869448	0.234268	0.356799	0.530608
LUAD	DMTF1	-1.45653	0.145267	0.427078	0.0252397	0.669612	0.79194
LUAD	DNAJC1	1.26916	0.204404	0.505751	-0.0468919	0.561809	0.708915	-0.146361	0.414104	0.620549
LUAD	DNMT1	-2.94616	0.0032225	0.0299879	0.301916	0.00522402	0.0253472	0.53122	3.03581e-06	3.20536e-05
LUAD	DNMT3A	0.417945	0.675993	0.869448	0.300361	0.000577549	0.00500609	0.582992	3.57461e-07	5.45794e-06
LUAD	DNMT3B	-0.103426	0.917626	0.972925	0.746028	6.76409e-06	0.000188714
LUAD	DNMT3L	1.15696	0.247309	0.54602
LUAD	DOT1L	-2.57867	0.00992783	0.075532	0.129281	0.264266	0.4311
LUAD	DR1	-0.0539314	0.956991	0.987691	0.0668368	0.28891	0.458334	0.0979367	0.365891	0.566654
LUAD	DRAP1	0.0606736	0.95162	0.986556	0.143509	0.0806736	0.189935	0.388242	0.00387805	0.0134382
LUAD	DRGX	0.509403	0.610477	0.841081	-1.19794	0.00821859	0.035399
LUAD	DTX1	0.448487	0.653808	0.869448	-0.475297	0.0124826	0.0482725
LUAD	DUX4	0.0441052	0.964821	0.989389
LUAD	E2F1	5.38631	7.30246e-08	3.28903e-06	0.755692	6.5226e-05	0.00101292
LUAD	E2F2	5.2078	1.93674e-07	6.95996e-06	0.633596	0.000682103	0.00565649
LUAD	E2F3	4.30328	1.69373e-05	0.000359837	0.518795	6.28184e-07	3.1634e-05	0.5017	0.000373962	0.00183337
LUAD	E2F4	6.081	1.2239e-09	9.18739e-08	0.130765	0.0661671	0.165199	-0.0376268	0.856165	1
LUAD	E2F5	1.26297	0.206618	0.508991	0.463827	0.000610137	0.00518181
LUAD	E2F6	0.930621	0.352065	0.655494	0.325958	9.63405e-06	0.000241311
LUAD	E2F7	0.219963	0.825903	0.93936	0.480479	0.0348197	0.102464
LUAD	E2F8	0.310164	0.756441	0.907085	0.635794	0.000440077	0.00409782
LUAD	E4F1	-0.278166	0.780889	0.923372	0.0895077	0.222129	0.383688
LUAD	EBF1	-1.88253	0.0597834	0.245679	-0.459319	0.000452381	0.00417799	-0.520981	8.10594e-06	7.28111e-05
LUAD	EBF2	-1.44253	0.149174	0.435154	-0.586056	0.0152361	0.0558785
LUAD	EBF3	-1.73869	0.0821103	0.306929
LUAD	EGR1	-4.9816	6.37768e-07	2.05179e-05	-0.349555	0.0664142	0.165663
LUAD	EGR2	-1.6361	0.10184	0.342306	-0.589733	9.54028e-05	0.00135266
LUAD	EGR3	-3.55585	0.000377941	0.00513423	-0.713517	0.000710054	0.0058291
LUAD	EGR4	0.325201	0.745033	0.900658
LUAD	EHF	-0.596651	0.550749	0.80122	0.0882069	0.585011	0.727701	0.407252	0.00219075	0.00829368
LUAD	EID1	-0.92474	0.355116	0.655509	-0.0983487	0.254995	0.420549
LUAD	ELF1	-4.78919	1.69089e-06	4.42776e-05	-0.217092	0.00235232	0.0141175	-0.523969	0.00137103	0.00558049
LUAD	ELF2	-3.26558	0.00109492	0.0122067	0.0136427	0.799277	0.880811
LUAD	ELF3	-1.81969	0.0688259	0.27288	0.213116	0.149818	0.292853	0.656393	8.60648e-08	1.68955e-06
LUAD	ELF4	-2.88668	0.00389903	0.0345693	0.0285499	0.804103	0.884141
LUAD	ELF5	-0.0856314	0.931761	0.980616	0.167515	0.653943	0.780782
LUAD	ELK1	0.774412	0.4387	0.717988	0.110754	0.136761	0.276019
LUAD	ELK3	-0.00533707	0.995742	0.997371	-0.145049	0.17779	0.32877
LUAD	ELK4	-1.61854	0.105568	0.346558	0.0523708	0.4978	0.658315
LUAD	EMX1	-0.320563	0.748546	0.90339
LUAD	EMX2	-1.90108	0.0573116	0.238329
LUAD	EN1	-0.188879	0.85019	0.949541
LUAD	EN2	0.642777	0.520379	0.776088
LUAD	ENO1	0.0116583	0.990698	0.996006	0.282935	0.0258416	0.0829042	0.412796	6.10294e-05	0.000402794
LUAD	EOMES	-1.45823	0.144798	0.426812	-0.550227	0.00375973	0.0197709
LUAD	EP300	0.270952	0.786432	0.925944	0.120519	0.0883753	0.202813	0.0209814	0.947839	1
LUAD	EPAS1	-0.17369	0.862112	0.95229	0.00512373	0.968561	0.984838
LUAD	ERF	0.41363	0.679151	0.869448	0.0898101	0.336554	0.509404	-0.0808537	0.617769	0.831428
LUAD	ERG	-2.37419	0.0176004	0.113897	-0.303076	0.0155675	0.0566976	-0.324561	0.0147896	0.0410516
LUAD	ESR1	-2.49037	0.0127721	0.0898834	0.238545	0.342725	0.515771
LUAD	ESR2	-3.52698	0.000421602	0.00560147	-0.532971	0.0111049	0.0442361
LUAD	ESRRA	-0.998157	0.31822	0.613697	0.226038	0.0144474	0.0538317	0.529819	0.000506557	0.00237229
LUAD	ESRRB	-0.761464	0.446392	0.722088
LUAD	ESRRG	0.430434	0.666887	0.869448	0.316434	0.2662	0.433102
LUAD	ESX1	-0.00481467	0.996159	0.997371
LUAD	ETS1	-6.88421	6.04626e-12	6.80809e-10	-0.489294	2.13162e-05	0.000443298	-0.43409	0.0174646	0.0472515
LUAD	ETS2	-4.63288	3.63705e-06	9.30755e-05	-0.173898	0.254833	0.420471
LUAD	ETV1	-1.49595	0.134687	0.412113	-0.212123	0.262829	0.429375
LUAD	ETV2	-3.51895	0.000434573	0.00568987
LUAD	ETV3	-0.397765	0.69081	0.877424	0.218296	0.013467	0.0512438	0.267412	0.042656	0.100725
LUAD	ETV4	-3.46974	0.000522446	0.00653639	0.447212	0.0154932	0.0565533
LUAD	ETV5	-0.98111	0.326555	0.624556	0.211427	0.125016	0.259145
LUAD	ETV6	-2.5557	0.0106073	0.0790983	0.154374	0.0639274	0.161029	-0.046837	0.791181	0.968155
LUAD	ETV7	-2.20412	0.0275311	0.150485	-0.145822	0.407344	0.578553
LUAD	EVX1	-0.671388	0.501984	0.764863
LUAD	EVX2	-0.662838	0.507445	0.766957
LUAD	EWSR1	-1.5939	0.110981	0.361168	0.0279701	0.550696	0.70012
LUAD	EZH2	0.371283	0.710432	0.885818	0.633492	2.32637e-05	0.000471578	0.579286	3.96628e-07	5.91857e-06
LUAD	FAM170A	1.69149	0.0907648	0.319552
LUAD	FERD3L	-0.379568	0.704272	0.882102
LUAD	FEV	-0.652003	0.514409	0.7723
LUAD	FEZF1	1.36192	0.173244	0.469349	-0.394935	0.364631	0.539298
LUAD	FEZF2	-0.0951126	0.924227	0.976247
LUAD	FGF2	-0.0675946	0.946109	0.985945	-0.935858	4.70289e-08	4.67206e-06	-0.586806	3.62581e-05	0.0002562
LUAD	FHL2	-1.65795	0.0973491	0.332167	0.0487207	0.808367	0.887104	-0.192449	0.454313	0.665002
LUAD	FIGLA	1.3091	0.190521	0.49051
LUAD	FIZ1	0.03434	0.972606	0.991949	0.0882532	0.349978	0.523524
LUAD	FLI1	-3.87043	0.000109111	0.00175513	-0.598235	5.36551e-11	3.94445e-08	-0.701271	1.59026e-08	4.42343e-07
LUAD	FLYWCH1	1.98839	0.0467874	0.207412	-0.0883861	0.38002	0.553363
LUAD	FOS	-7.18569	7.00823e-13	8.76807e-11	-0.574276	0.00424519	0.0216952	-0.203415	0.264774	0.441626
LUAD	FOSB	-0.938547	0.347979	0.654034	-1.39569	5.04587e-06	0.000150181
LUAD	FOSL1	-0.475558	0.634396	0.857539	-0.659617	0.0212505	0.0715242
LUAD	FOSL2	-1.61959	0.105341	0.346558	-0.0945189	0.465855	0.629662	0.20967	0.704638	0.906597
LUAD	FOXA1	-0.402476	0.687339	0.874513	0.726442	0.000766915	0.00614828	0.479351	0.00135482	0.00551938
LUAD	FOXA2	-3.63405	0.000279961	0.00409398	-0.15856	0.512734	0.669791	0.036941	0.920034	1
LUAD	FOXA3	-1.36142	0.173401	0.469349	-0.37813	0.364377	0.539086
LUAD	FOXC1	-1.36943	0.170885	0.466228	-0.422806	0.0424159	0.11897
LUAD	FOXC2	-1.62863	0.103412	0.344327
LUAD	FOXD1	0.116808	0.907014	0.969353
LUAD	FOXD2	0.0273864	0.978152	0.992677
LUAD	FOXD3	-1.73623	0.0825439	0.306929
LUAD	FOXD4	1.13985	0.254369	0.552934
LUAD	FOXE1	-0.566346	0.571167	0.817198	-0.0261656	0.958631	0.979687
LUAD	FOXF1	-3.62505	0.000289886	0.00418476	-0.680943	6.28248e-07	3.1634e-05
LUAD	FOXF2	0.385755	0.699684	0.881257	-0.912444	8.46632e-08	6.91558e-06
LUAD	FOXG1	2.33865	0.0193668	0.120831
LUAD	FOXH1	-0.628867	0.529446	0.78353
LUAD	FOXI1	0.768838	0.442002	0.720586
LUAD	FOXI3	1.76703	0.0772433	0.295593	1.43667	0.0137104	0.0519414
LUAD	FOXJ1	-0.174597	0.861399	0.95229	0.505218	0.0721783	0.175237	0.27912	0.00560773	0.0181925
LUAD	FOXJ2	-0.15622	0.875862	0.959135	0.101608	0.236567	0.400858	0.0302191	0.887617	1
LUAD	FOXJ3	0.428354	0.6684	0.869448	0.436948	1.30207e-05	0.000302917	0.591318	1.42702e-05	0.000116684
LUAD	FOXK1	-0.353944	0.723386	0.892543	0.449727	0.0004409	0.00410288	0.604101	8.17617e-07	1.07248e-05
LUAD	FOXK2	0.104084	0.917104	0.972925	0.316685	0.000319672	0.00327764	0.232527	0.251863	0.424863
LUAD	FOXL1	-0.810608	0.417604	0.700778	-1.20082	4.93935e-06	0.000148514
LUAD	FOXL2	-0.0164556	0.986871	0.99577				-0.422118	0.00139075	0.00564082
LUAD	FOXM1	-0.837808	0.402152	0.689209	0.76122	0.00131835	0.00917825
LUAD	FOXN1	-0.476134	0.633986	0.857539				0.264305	0.0654662	0.143546
LUAD	FOXN3	1.04779	0.294751	0.594783	-0.0404686	0.573036	0.717499	0.106954	0.620279	0.833831
LUAD	FOXN4	-0.443432	0.65746	0.869448
LUAD	FOXO1	-5.68657	1.3208e-08	7.43608e-07	-0.231228	0.0434103	0.121081	-0.399014	0.0118086	0.0341248
LUAD	FOXO3	-5.33287	9.81018e-08	4.13188e-06	-0.137269	0.118777	0.250055	0.0408828	0.996353	1
LUAD	FOXO4	-2.22414	0.026154	0.145789	-0.0629705	0.511184	0.668768
LUAD	FOXO6	-0.680218	0.496377	0.761472	0.655617	0.0097631	0.0400075
LUAD	FOXP1	0.242701	0.808241	0.933111	-0.120843	0.15089	0.294282	-0.112578	0.463655	0.676203
LUAD	FOXP2	-1.50786	0.131611	0.406962	0.0889576	0.682988	0.801114
LUAD	FOXP3	-3.03401	0.00241748	0.0243043	-0.495479	0.00177239	0.0114547
LUAD	FOXP4	0.628718	0.529544	0.78353	0.231459	0.0805252	0.189692	0.16659	0.410357	0.616784
LUAD	FOXQ1	-0.688108	0.491395	0.759	-0.344558	0.274603	0.441955
LUAD	FOXS1	1.10457	0.269364	0.567055
LUAD	FUS	0.541732	0.588012	0.826593	0.21216	0.0306428	0.0937261	0.637327	6.92947e-07	9.3055e-06
LUAD	GABPA	-1.42864	0.153129	0.437844	0.0155436	0.820757	0.895288	-0.31293	0.216007	0.376448
LUAD	GATA1	-2.96514	0.00303027	0.028673
LUAD	GATA2	-5.14227	2.74921e-07	9.38064e-06	0.360556	0.0364323	0.105988
LUAD	GATA3	-2.2121	0.0269753	0.148167	-0.415637	0.0205392	0.0697614
LUAD	GATA4	-3.89151	0.00010006	0.00163287
LUAD	GATA5	-2.3067	0.0210852	0.124957
LUAD	GATA6	-3.97516	7.06682e-05	0.00118765	-0.753015	6.98548e-05	0.00106654
LUAD	GATAD2B	1.05328	0.292231	0.59182	0.326649	0.00133281	0.00925334	0.462304	0.000666519	0.00301407
LUAD	GBX2	-1.31443	0.188721	0.49051
LUAD	GCM1	0.108385	0.913692	0.972417
LUAD	GCM2	-1.8991	0.0575714	0.238329
LUAD	GFI1	0.397255	0.691185	0.877424	-0.380918	0.0103586	0.0418644
LUAD	GFI1B	-1.16241	0.245087	0.544315
LUAD	GLI1	-2.03317	0.0420537	0.196483	-0.922305	5.11725e-06	0.000151998
LUAD	GLI2	1.15719	0.247214	0.54602	-0.435333	0.00224432	0.0137093
LUAD	GLI3	-2.64201	0.00825028	0.0649638	0.39557	0.0429853	0.1201	0.162362	0.686509	0.891493
LUAD	GLIS1	-0.616897	0.537312	0.789835
LUAD	GLIS3	-0.0190122	0.984832	0.99544	0.135789	0.364182	0.538852
LUAD	GMEB1	0.569278	0.569176	0.816065	-0.0378492	0.480223	0.643463	-0.228549	0.577928	0.794176
LUAD	GRHL2	1.57034	0.116357	0.370107	0.444116	0.00251787	0.0148408	0.593009	1.71292e-06	1.98876e-05
LUAD	GRHL3	-2.36687	0.0179523	0.114672	0.421256	0.0879536	0.202223
LUAD	GSC	-0.0214758	0.982866	0.99513
LUAD	GSX1	0.0760998	0.939341	0.982575
LUAD	GSX2	-0.573227	0.5665	0.81466
LUAD	GTF2A1	0.0606736	0.95162	0.986556	0.269461	5.16659e-05	0.000860468	0.582877	0.000340022	0.00168764
LUAD	GTF2I	-1.94578	0.0516999	0.223965	0.125402	0.0969083	0.216904	0.299578	0.0329231	0.0808975
LUAD	GTF2IRD1	-0.488622	0.625117	0.852157	0.239184	0.0235949	0.0774191
LUAD	GTF3A	0.316594	0.751556	0.905351	0.0522863	0.590092	0.732224	0.0978207	0.639521	0.852331
LUAD	GZF1	-1.24007	0.214969	0.517487	-0.00852571	0.907414	0.94871	0.425216	0.000908202	0.00394054
LUAD	HAND1	-0.507915	0.61152	0.841081
LUAD	HAND2	-1.13773	0.255252	0.553784
LUAD	HBP1	-1.29018	0.197009	0.497382	-0.124586	0.0390655	0.111587	-0.385985	0.00142629	0.00576209
LUAD	HCFC1	2.13937	0.0324222	0.167465	0.348734	0.000454751	0.00418411
LUAD	HDAC1	1.48406	0.137816	0.416067	0.0790388	0.372814	0.546564	0.0992504	0.676868	0.884366
LUAD	HDAC3	-1.38061	0.167421	0.459794	0.0382128	0.529978	0.683293
LUAD	HDAC4	-0.0564122	0.955014	0.986556	0.23624	0.012634	0.048717	0.0559654	0.892981	1
LUAD	HDAC5	3.68805	0.00022679	0.00336008	-0.0585882	0.433011	0.601357	-0.376502	0.000270781	0.00139982
LUAD	HDAC7	1.3057	0.191673	0.49051	-0.0577917	0.48485	0.647833	-0.496103	0.000273525	0.00141005
LUAD	HDAC9	1.35032	0.176934	0.472102	-0.155643	0.32954	0.502044	-0.439262	0.00239485	0.00894498
LUAD	HDGF	-0.888266	0.374412	0.670252	0.33766	0.000463044	0.00424978	0.357605	0.00441716	0.014897
LUAD	HES1	-2.17796	0.0294248	0.157025	0.152423	0.375647	0.549237	0.183205	0.191158	0.341812
LUAD	HES3	-0.331524	0.740253	0.898195
LUAD	HES4	1.74348	0.0812701	0.306054	0.159491	0.290498	0.460406
LUAD	HES5	-0.422965	0.672327	0.869448
LUAD	HES6	-0.933103	0.350782	0.655494	1.02694	0.000115149	0.00154528
LUAD	HES7	-0.0467378	0.962723	0.989389
LUAD	HESX1	-1.46829	0.142047	0.424258
LUAD	HEY1	0.238139	0.811776	0.934171	-0.216652	0.208745	0.368052
LUAD	HEY2	-0.431124	0.666385	0.869448	0.401954	0.0528913	0.139993
LUAD	HEYL	-0.200211	0.841318	0.945738	-0.245901	0.0592053	0.152185
LUAD	HHEX	-2.55844	0.0105242	0.079002	-0.31145	0.00573157	0.0272282
LUAD	HIC1	-1.05001	0.293731	0.59379	-0.351982	0.00841584	0.0359808
LUAD	HIF1A	-4.41246	1.02929e-05	0.000222881	0.00878003	0.939198	0.967884
LUAD	HIF3A	-0.0933529	0.925624	0.976807	0.609607	0.029836	0.0920224
LUAD	HINFP	0.681546	0.495537	0.761472	0.117954	0.0972274	0.217354
LUAD	HIPK2	-0.26645	0.789896	0.925944	0.341026	0.00382798	0.0200509
LUAD	HIRA	-0.831056	0.405956	0.689209	0.299279	8.61484e-05	0.00125286	0.276858	0.0376479	0.0904788
LUAD	HIVEP1	-0.080979	0.93546	0.980616	0.180492	0.0275727	0.0869337	-0.0102726	0.977476	1
LUAD	HIVEP2	-3.49578	0.000474073	0.00599783	0.0206111	0.790172	0.874389	0.000654243	0.996065	1
LUAD	HIVEP3	-0.155297	0.876589	0.959135	-0.292876	0.0300093	0.0924227	-0.340281	0.00159454	0.00632252
LUAD	HLF	-2.03551	0.0418172	0.196483	-0.27715	0.308255	0.479454
LUAD	HLX	-1.43164	0.152268	0.437383	-0.435162	4.17083e-05	0.000734417
LUAD	HMBOX1	-0.542741	0.587316	0.826593	0.0417808	0.616782	0.752661	-0.322441	0.0603799	0.134053
LUAD	HMG20B	1.024	0.305852	0.599408	-0.00170597	0.981724	0.99099	0.231733	0.100562	0.203578
LUAD	HMGA1	-4.065	4.82815e-05	0.00089123	0.149522	0.397104	0.569454	-0.0559434	0.96238	1
LUAD	HMGA2	-1.10939	0.267278	0.567055	0.478583	0.304677	0.4757	-0.00602658	0.9359	1
LUAD	HMGB1	-1.40104	0.161223	0.451585	-0.0452836	0.514726	0.671312	0.0861166	0.716093	0.91545
LUAD	HMGB2	-1.16541	0.243873	0.543765	0.182535	0.116343	0.246518	0.355655	0.000109695	0.000660973
LUAD	HMGXB4	3.77786	0.000158807	0.00241644	0.125301	0.0506602	0.135749	-0.130996	0.926953	1
LUAD	HMX1	0.611059	0.54117	0.792402
LUAD	HMX2	-1.21579	0.224086	0.524014
LUAD	HNF1A	-4.16263	3.16389e-05	0.000647735	0.315034	0.540296	0.691543
LUAD	HNF1B	-3.08282	0.00205429	0.021618	-0.354382	0.0803144	0.189416
LUAD	HNF4A	-3.78065	0.000157041	0.00241644	-3.06884	4.48755e-13	1.31961e-09
LUAD	HNF4G	-0.258346	0.796143	0.929935	-0.329004	0.185795	0.339812
LUAD	HOPX	1.58411	0.113189	0.364146	0.0524655	0.839647	0.907102	0.0656309	0.953069	1
LUAD	HOXA1	-1.43512	0.151275	0.436759
LUAD	HOXA10	-0.331583	0.740209	0.898195	1.21959	0.00431556	0.02198
LUAD	HOXA11	-0.0670511	0.946542	0.985945
LUAD	HOXA13	-0.494783	0.620761	0.849303
LUAD	HOXA2	-2.31527	0.020612	0.124085
LUAD	HOXA3	0.339245	0.73443	0.896929	0.34265	0.16976	0.318487
LUAD	HOXA4	-0.554543	0.579216	0.823481
LUAD	HOXA5	-2.33144	0.0197435	0.12107	-0.199636	0.169201	0.317641
LUAD	HOXA7	-0.0631889	0.949617	0.986556
LUAD	HOXA9	-1.22279	0.22143	0.524014
LUAD	HOXB1	0.862905	0.388204	0.68193
LUAD	HOXB13	1.72079	0.0853095	0.311052
LUAD	HOXB2	-2.22496	0.026099	0.145789	0.789445	0.00032256	0.00329328
LUAD	HOXB3	2.38665	0.0170155	0.112043	0.737171	0.000201911	0.00233755
LUAD	HOXB4	1.02126	0.307149	0.599408	0.53376	0.00354819	0.0190259
LUAD	HOXB5	0.669426	0.503234	0.765732	0.787089	0.00117536	0.00842076
LUAD	HOXB6	0.133954	0.893441	0.963615	0.705863	0.00822916	0.03543
LUAD	HOXB7	1.22173	0.221829	0.524014	0.278411	0.266323	0.433206
LUAD	HOXB8	2.97972	0.00288979	0.0278111
LUAD	HOXB9	-0.37039	0.711097	0.885818	2.48926	6.5241e-05	0.00101292
LUAD	HOXC10	-1.27803	0.201258	0.502001	1.42375	0.0228078	0.0755448
LUAD	HOXC11	-1.10494	0.269205	0.567055
LUAD	HOXC13	0.54636	0.584827	0.825207
LUAD	HOXC4	-3.11972	0.00181371	0.0198275
LUAD	HOXC5	0.706835	0.479681	0.749124
LUAD	HOXC6	-2.39274	0.0167353	0.110847
LUAD	HOXC8	-0.0205053	0.983641	0.99513
LUAD	HOXC9	-0.645661	0.518509	0.775353	0.767132	0.0483426	0.131165
LUAD	HOXD1	-0.723231	0.46955	0.744666	-0.709767	0.0515444	0.137517
LUAD	HOXD10	-0.568578	0.569651	0.816065
LUAD	HOXD11	-2.99541	0.00274537	0.0268807
LUAD	HOXD12	-2.01194	0.044245	0.197698
LUAD	HOXD13	-1.60513	0.108486	0.355104
LUAD	HOXD3	-0.443041	0.657743	0.869448	0.524587	0.05989	0.153408
LUAD	HOXD4	1.32725	0.184447	0.488677	0.358563	0.228761	0.39201
LUAD	HOXD8	2.49167	0.0127254	0.0898834	0.810453	0.00835575	0.0358281
LUAD	HOXD9	0.704309	0.481252	0.749124
LUAD	HR	-2.31201	0.0207909	0.124085	-0.777958	0.00456711	0.0229423
LUAD	HSF1	-2.02734	0.0426456	0.197057	0.0880395	0.425583	0.595642	0.19479	0.865878	1
LUAD	HSF2	-1.21842	0.223083	0.524014	0.138727	0.0981254	0.21872
LUAD	HSF4	0.39413	0.69349	0.87761	0.0854409	0.545394	0.695839
LUAD	HTATIP2	-0.409997	0.681814	0.869448	0.0207727	0.872449	0.92766	0.0583223	0.683927	0.889897
LUAD	ID1	-0.762545	0.445747	0.722088	-0.205746	0.417328	0.587737
LUAD	ID2	-2.534	0.011287	0.0830668	-0.315292	0.00840136	0.0359503
LUAD	ID3	-1.30758	0.191035	0.49051	-0.165984	0.265686	0.432648
LUAD	ID4	0.173114	0.862564	0.95229	-0.32439	0.0885811	0.20312
LUAD	IKZF1	-4.44985	8.65634e-06	0.000191118	-0.501816	6.73627e-05	0.00103819	-0.549345	5.13891e-06	4.94916e-05
LUAD	IKZF2	-3.07118	0.00213607	0.0222705	-0.083455	0.445679	0.611957	-0.284786	0.0129737	0.0368782
LUAD	IKZF3	-1.74781	0.0805177	0.305263	-0.381062	0.00933626	0.0386868	-0.253073	0.119425	0.233598
LUAD	IKZF4	-0.885967	0.37565	0.6714	0.327455	0.0148877	0.0549572	-0.193296	0.294172	0.480903
LUAD	IKZF5	-1.25932	0.207936	0.508991	-0.00464674	0.952695	0.976267
LUAD	ING4	-1.20048	0.229972	0.52674	-0.115739	0.166343	0.313837	-0.251333	0.117607	0.230876
LUAD	INSM1	-0.0705165	0.943784	0.984894
LUAD	IRF1	-8.4874	2.313e-17	3.72063e-15	-0.373825	0.012375	0.0479574
LUAD	IRF2	-3.49885	0.000468651	0.0059966	-0.131762	0.0350274	0.102919	-0.328345	0.0268389	0.0682424
LUAD	IRF2BPL	0.290582	0.771375	0.914665	0.280447	0.0246512	0.0798342	0.567067	3.04408e-06	3.2104e-05
LUAD	IRF3	-3.57865	0.000346479	0.00481648	-0.076193	0.30437	0.475372	-0.286156	0.201559	0.355986
LUAD	IRF4	-5.9377	2.95567e-09	1.9577e-07	-0.397122	0.0593284	0.152448	-0.403157	0.0302483	0.0752895
LUAD	IRF5	-2.05076	0.0403085	0.193963	-0.401076	0.00137225	0.00942815	-0.887532	6.15327e-13	1.82752e-10
LUAD	IRF6	-1.00931	0.312841	0.607342	0.19677	0.169406	0.317944	0.136659	0.681213	0.887576
LUAD	IRF7	-3.3044	0.000954075	0.0110751	-0.0234124	0.862402	0.92113	0.270505	0.0846211	0.176989
LUAD	IRF8	-4.55056	5.39316e-06	0.000126514	-0.725969	4.06209e-10	1.57171e-07	-0.711907	6.78345e-09	2.27071e-07
LUAD	IRF9	-3.35909	0.000783985	0.00929229	0.205475	0.0664342	0.165669	0.128429	0.442427	0.651956
LUAD	IRX1	0.789261	0.429972	0.711519	-1.66067	6.17503e-05	0.000978356
LUAD	IRX2	1.62694	0.103771	0.344327	-0.1317	0.660199	0.785094	0.22795	0.0112765	0.0328738
LUAD	IRX3	0.0163859	0.986927	0.99577	0.106619	0.63653	0.76769
LUAD	IRX4	1.76585	0.0774423	0.295593
LUAD	IRX5	0.179858	0.857266	0.951955	0.369872	0.080852	0.190261
LUAD	ISL1	-1.54631	0.122052	0.387127
LUAD	ISL2	-1.21574	0.224104	0.524014
LUAD	ISX	-1.23035	0.218584	0.521453
LUAD	JARID2	-0.464138	0.642556	0.863387	0.0603188	0.45741	0.62162	0.103114	0.398541	0.603813
LUAD	JAZF1	1.16002	0.24606	0.545401	-0.180738	0.11801	0.248954
LUAD	JDP2	-3.44483	0.000573018	0.00693783	-0.183696	0.054427	0.143104
LUAD	JUN	-9.26464	2.22406e-20	5.00858e-18	-0.19515	0.104909	0.229093	0.109893	0.542925	0.759919
LUAD	JUNB	-4.02414	5.7471e-05	0.00102718	-0.674008	1.79052e-07	1.23019e-05	-0.0886097	0.633828	0.846975
LUAD	JUND	-4.07389	4.6477e-05	0.000887001	-0.368287	0.00123151	0.0087275	-0.124204	0.474693	0.687402
LUAD	KAT2A	-1.24806	0.212028	0.515645	0.172566	0.0861622	0.198993	0.389068	0.000952441	0.00408817
LUAD	KAT2B	-0.190077	0.849251	0.949541	-0.407328	2.34572e-06	8.474e-05	-0.203863	0.160456	0.297726
LUAD	KAT5	0.622276	0.53377	0.785654	0.109572	0.124224	0.258013	-0.00323855	0.998402	1
LUAD	KAT6A	-0.381016	0.703197	0.882102	0.106328	0.202207	0.361027	-0.165071	0.0979785	0.199049
LUAD	KAT6B	-0.29016	0.771698	0.914665	-0.0081937	0.91272	0.952552	0.0920166	0.19289	0.343923
LUAD	KAT7	-1.08458	0.278127	0.577496	0.100651	0.180367	0.332134	0.135354	0.372335	0.573993
LUAD	KAT8	-1.7927	0.0730409	0.28557	-0.0532537	0.590854	0.732861	0.102021	0.529897	0.747223
LUAD	KCNIP3	1.84334	0.065299	0.261661	0.262278	0.216792	0.377396
LUAD	KDM2A	0.442038	0.658468	0.869448	0.280601	0.000248329	0.00272561	0.638968	6.71232e-07	9.14206e-06
LUAD	KDM2B	-0.13476	0.892803	0.963615	0.09702	0.272868	0.440297	0.156302	0.784515	0.962942
LUAD	KDM3B	-0.142144	0.886968	0.962292	0.0162994	0.794295	0.876657	0.236655	0.0835184	0.175081
LUAD	KDM5A	0.751232	0.452525	0.727151	-0.00697589	0.928244	0.961221	-0.211022	0.242684	0.412934
LUAD	KDM5B	-0.208181	0.835091	0.944784	0.290758	0.00150367	0.0101369	0.619245	4.97024e-08	1.09215e-06
LUAD	KDM5C	1.34045	0.180119	0.479467	0.098396	0.2343	0.398308	0.474587	0.000506563	0.00237229
LUAD	KDM5D	-1.62746	0.10366	0.344327	0.136053	0.799637	0.881075
LUAD	KLF1	-2.50267	0.0123367	0.0884787
LUAD	KLF10	-3.8455	0.000120813	0.00191599	-0.18374	0.137461	0.2769
LUAD	KLF11	-1.19766	0.23107	0.52674	-0.00280293	0.976406	0.988168
LUAD	KLF12	0.460575	0.64511	0.865786	-0.305537	0.00443977	0.0224169
LUAD	KLF13	-0.232372	0.816252	0.934393	-0.255541	0.00442685	0.0223978	-0.366505	0.00187117	0.00725996
LUAD	KLF14	0.928618	0.353102	0.655494
LUAD	KLF15	-2.31654	0.0205426	0.124085	-0.173544	0.497091	0.65791
LUAD	KLF16	0.959692	0.337226	0.638179	0.129045	0.313077	0.484454	0.503119	3.91761e-06	3.94415e-05
LUAD	KLF17	1.18991	0.234102	0.528255
LUAD	KLF2	-3.06491	0.00218133	0.0225337	-0.974401	1.06337e-09	3.19076e-07
LUAD	KLF3	-1.29138	0.196594	0.497382	-0.0296422	0.737983	0.839538	0.224081	0.0412632	0.0978899
LUAD	KLF4	-0.815385	0.414865	0.697221	-0.711823	0.000189375	0.00222929
LUAD	KLF5	-2.32864	0.0198915	0.12107	-0.125579	0.434328	0.602787	0.0414875	0.831345	0.993091
LUAD	KLF6	-2.33757	0.0194231	0.120831	-0.413073	0.000297972	0.00310715
LUAD	KLF7	-2.62559	0.00865895	0.0677081	-0.0171676	0.866527	0.923723
LUAD	KLF8	0.412499	0.67998	0.869448	-0.306349	0.0693346	0.170558
LUAD	KLF9	-1.67703	0.0935569	0.321174	-0.357784	0.00953789	0.0393699
LUAD	KMT2A	0.351779	0.725009	0.893173	0.152849	0.0327291	0.0981672	0.148978	0.343336	0.541005
LUAD	KMT2B	1.62757	0.103637	0.344327	0.264141	0.0220818	0.0737214	0.327882	0.158261	0.294485
LUAD	KMT2C	0.0035943	0.997132	0.997371	0.190266	0.00556341	0.0266071	0.449129	0.000624802	0.00285203
LUAD	KMT2D	-2.60502	0.00919624	0.0706577	0.307985	0.00447232	0.0225502	0.526626	6.28289e-05	0.000411134
LUAD	KMT2E	2.98009	0.00288637	0.0278111	0.0335998	0.649346	0.777723	-0.0030309	0.940148	1
LUAD	L3MBTL1	1.39546	0.162899	0.454021	0.108206	0.382519	0.555854
LUAD	LBX1	-0.534753	0.592829	0.827729
LUAD	LCOR	-0.345673	0.729594	0.896858	0.14014	0.0608594	0.155215	0.564598	5.72789e-07	7.97831e-06
LUAD	LDB1	-0.59039	0.554938	0.805233	0.0361788	0.66959	0.79194	-0.156895	0.574363	0.789985
LUAD	LEF1	0.424761	0.671017	0.869448	0.0234841	0.863733	0.922323
LUAD	LHX1	0.190372	0.849021	0.949541	3.4293	3.39541e-07	1.96546e-05
LUAD	LHX2	-0.37029	0.711171	0.885818
LUAD	LHX3	0.681211	0.495749	0.761472
LUAD	LHX4	1.74606	0.0808221	0.305388
LUAD	LHX6	1.15111	0.249705	0.55023	0.163757	0.405113	0.576554
LUAD	LHX8	0.372046	0.709864	0.885818
LUAD	LHX9	0.237312	0.812418	0.934171	-1.08874	0.00622362	0.0289943
LUAD	LIMD1	0.042209	0.966333	0.989389	-0.12087	0.25273	0.418504	-0.129357	0.862699	1
LUAD	LIN28A	1.92554	0.054181	0.228833
LUAD	LITAF	0.660642	0.508852	0.768053	-0.29725	2.27011e-05	0.000462933	-0.486264	0.000940752	0.00406071
LUAD	LMO1	0.115273	0.90823	0.969353
LUAD	LMO2	-4.86526	1.1549e-06	3.25103e-05	-0.484112	4.42929e-07	2.412e-05
LUAD	LMO3	0.665255	0.505898	0.766957	0.158401	0.495339	0.656241
LUAD	LMO4	0.730785	0.464922	0.740456	-0.244421	0.0331807	0.0990569
LUAD	LMX1A	0.204685	0.837821	0.944784
LUAD	LMX1B	-1.48332	0.138012	0.416067
LUAD	LRRFIP1	-1.01952	0.307972	0.599408	-0.246155	0.00483334	0.0239814	-0.530558	2.59516e-05	0.000194416
LUAD	LYAR	0.551522	0.581284	0.825207	0.176696	0.0621417	0.157529	0.395279	0.00267412	0.0098286
LUAD	LYL1	0.211331	0.832632	0.943678	-0.428104	7.05527e-05	0.00107163
LUAD	MAF	-3.74399	0.00018181	0.00272957	-0.269439	0.0133492	0.0508612
LUAD	MAFA	-0.300199	0.76403	0.912613
LUAD	MAFB	-0.248595	0.803678	0.932558	-0.420886	0.0020868	0.0129954
LUAD	MAFF	0.181185	0.856225	0.951955	-0.445043	0.00441394	0.0223633	0.25569	0.0011999	0.00499189
LUAD	MAFG	-2.02014	0.0433867	0.197698	0.162814	0.0853011	0.197665	0.0435385	0.283321	0.46631
LUAD	MAFK	-1.58901	0.11208	0.3633	-0.0324961	0.815781	0.892164	0.242164	0.0661476	0.144661
LUAD	MAML1	0.0491552	0.960796	0.989389	0.267755	0.00034418	0.00344016	0.533262	3.62209e-06	3.70952e-05
LUAD	MAML2	-0.242328	0.808529	0.933111	-0.159682	0.198465	0.35651	-0.37469	0.000681694	0.00306912
LUAD	MAX	-2.38025	0.0173136	0.113344	0.0208092	0.735939	0.83828	-0.0529171	0.64433	0.855792
LUAD	MAZ	-2.76861	0.00563666	0.0463276	0.403842	1.84634e-06	7.03284e-05	0.0467436	0.997905	1
LUAD	MBD1	0.677361	0.498188	0.762173	0.0546085	0.378399	0.551726	-0.051678	0.547054	0.763835
LUAD	MBD2	0.72837	0.466399	0.741759	-0.0614008	0.339286	0.512291	-0.0185187	0.926778	1
LUAD	MBD3	0.913046	0.361233	0.657106	0.0673021	0.43144	0.600481	0.71154	8.08117e-10	4.30077e-08
LUAD	MECOM	0.140827	0.888009	0.962292	-0.315087	0.138569	0.278369	-0.275653	0.0130063	0.0369595
LUAD	MECP2	1.94566	0.0517147	0.223965	0.0991742	0.235381	0.399539	-0.514361	0.00029342	0.00148926
LUAD	MED1	0.999773	0.317437	0.613697	0.353737	0.000122836	0.00162707	0.624155	5.11765e-07	7.24895e-06
LUAD	MED12	-1.52043	0.128425	0.399466	0.273201	0.000181132	0.0021476
LUAD	MED15	-2.45203	0.014217	0.0984162	-0.0121637	0.886863	0.936883
LUAD	MED23	-2.18663	0.0287851	0.154343	0.00229267	0.971658	0.985931	0.338665	0.00612913	0.0196555
LUAD	MED26	-0.0978358	0.922064	0.9751	-0.0224023	0.779332	0.8679	-0.204568	0.672713	0.880909
LUAD	MEF2A	-3.08609	0.00203182	0.0215833	-0.263979	3.11375e-05	0.000585163
LUAD	MEF2B	-2.48452	0.0129836	0.0908048
LUAD	MEF2C	-1.8742	0.0609225	0.248546	-0.282613	0.019013	0.0659467	-0.566619	2.12182e-05	0.000164165
LUAD	MEF2D	-2.52272	0.0116555	0.0852211	0.0974861	0.319931	0.491646	-0.10312	0.386273	0.58976
LUAD	MEIS1	0.70269	0.48226	0.749124	-0.334822	0.00131558	0.00917162	-0.167702	0.783556	0.962942
LUAD	MEIS2	1.21237	0.22539	0.524359	-0.0251933	0.872573	0.92772
LUAD	MEIS3	-1.24612	0.212739	0.516259	-0.15935	0.302088	0.472812
LUAD	MEOX1	-0.975579	0.329289	0.62844
LUAD	MEOX2	1.019	0.308222	0.599408	-0.479225	0.00328472	0.0179188
LUAD	MESP1	-1.72052	0.0853597	0.311052	0.472024	0.0280969	0.0881391
LUAD	MESP2	0.476322	0.633852	0.857539
LUAD	MID2	-0.825901	0.408873	0.689209	0.0029369	0.979705	0.989832	-0.341271	0.00496752	0.0165112
LUAD	MITF	-4.87535	1.09748e-06	3.16861e-05	-0.283199	0.0059246	0.0279376	-0.397035	0.005764	0.0186404
LUAD	MIXL1	-0.451334	0.651755	0.869448
LUAD	MKX	-0.469126	0.638986	0.860644	0.727311	0.0022718	0.0137855
LUAD	MLX	-0.844405	0.398457	0.689209	-0.065874	0.297049	0.467513	0.333105	0.0123435	0.0354039
LUAD	MLXIP	-0.835137	0.403654	0.689209	0.181195	0.0906084	0.206257	0.154404	0.548917	0.765545
LUAD	MLXIPL	-0.446236	0.655434	0.869448	0.362116	0.147677	0.2903
LUAD	MNT	0.101048	0.919514	0.97401	0.0549105	0.50335	0.663027	0.119855	0.594546	0.808804
LUAD	MNX1	-1.21834	0.223116	0.524014	0.182829	0.46169	0.625413
LUAD	MRTFA	-0.902812	0.366641	0.663084	-0.110616	0.210966	0.370589	-0.31658	0.0173941	0.0470745
LUAD	MSC	-4.09754	4.19807e-05	0.000829303	-0.318249	0.0459377	0.126223
LUAD	MSX1	-0.868313	0.385237	0.678837	0.855416	0.000182984	0.00216445
LUAD	MSX2	-1.19871	0.23066	0.52674	0.18504	0.466013	0.629682
LUAD	MTA1	-0.529926	0.596171	0.827729	0.433506	1.34408e-05	0.000310237	0.714778	3.03852e-08	7.38145e-07
LUAD	MTA2	-1.7807	0.0749819	0.290489	0.137071	0.0195377	0.0673535	0.305667	0.0566697	0.127289
LUAD	MTA3	0.904735	0.365621	0.662945	0.150215	0.0409381	0.115797
LUAD	MTF1	-1.81348	0.0697789	0.275688	0.24138	0.00737957	0.032701	0.354148	0.0235807	0.0612952
LUAD	MTF2	1.99804	0.0457311	0.203531	0.270749	2.30181e-05	0.000468098
LUAD	MUC1	-0.835585	0.403402	0.689209	0.0586062	0.762328	0.855979	0.0337641	0.975167	1
LUAD	MXD1	1.27605	0.20196	0.502001	-0.362193	0.0305935	0.0936533
LUAD	MXD4	-0.248378	0.803846	0.932558	-0.173254	0.0334794	0.0996654
LUAD	MXI1	1.19595	0.231734	0.52674	0.296613	0.00434325	0.0220888
LUAD	MYB	-3.95437	7.70966e-05	0.00127663	0.224645	0.178941	0.330315
LUAD	MYBBP1A	-0.445193	0.656187	0.869448	0.346416	0.000524505	0.00466251	0.640787	1.87193e-05	0.000147306
LUAD	MYBL1	0.0402646	0.967883	0.989389	0.325805	0.0618403	0.156928
LUAD	MYBL2	0.760486	0.446977	0.722088	0.899191	0.000322765	0.00329328
LUAD	MYC	4.05463	5.04735e-05	0.000916665	0.249668	0.187771	0.342699
LUAD	MYCL	1.26017	0.207629	0.508991	1.37636	2.60751e-08	3.04568e-06
LUAD	MYCN	1.58812	0.112281	0.3633	2.0892	9.17629e-09	1.40541e-06
LUAD	MYF5	-2.43169	0.0150405	0.10264
LUAD	MYF6	-1.37824	0.16815	0.460673
LUAD	MYOCD	-4.79902	1.61014e-06	4.3167e-05	-1.40475	8.05116e-08	6.80323e-06
LUAD	MYOD1	-0.712335	0.476268	0.749124
LUAD	MYOG	-2.54045	0.0110813	0.0820893
LUAD	MYRF	-1.22433	0.220849	0.524014	-1.00904	0.000124133	0.00163689
LUAD	MYT1	0.180693	0.856611	0.951955	2.72066	1.84077e-10	8.7306e-08
LUAD	MYT1L	0.346183	0.72921	0.896858
LUAD	MZF1	-1.43346	0.151746	0.436999	-0.143877	0.136548	0.275744
LUAD	NAB1	-0.555786	0.578366	0.823312	-0.182226	0.0257091	0.0825509	-0.321508	0.0852219	0.178003
LUAD	NAB2	1.95249	0.050899	0.222141	-0.284096	0.0342744	0.101396	-0.135845	0.487362	0.700679
LUAD	NACC1	-0.220498	0.825486	0.93936	0.169555	0.0955621	0.214741	0.164299	0.611839	0.825257
LUAD	NACC2	0.83629	0.403005	0.689209	-0.0244017	0.794327	0.876657	-0.502846	0.00215014	0.00816343
LUAD	NANOG	0.00887239	0.992921	0.99735
LUAD	NANOGP8	-0.13983	0.888796	0.962292
LUAD	NCOA1	0.166286	0.867934	0.954389	0.0508574	0.507437	0.665612	0.208475	0.113983	0.225443
LUAD	NCOA2	-0.251204	0.80166	0.932558	0.0570519	0.565453	0.711985	0.296541	0.00764434	0.0237526
LUAD	NCOA3	-0.0617055	0.950798	0.986556	0.0314802	0.665543	0.789025	0.392641	0.00579199	0.0187178
LUAD	NCOA4	-1.0637	0.287483	0.587487	-0.149518	0.0324088	0.0975017	-0.0177651	0.996654	1
LUAD	NCOA6	-1.07686	0.28156	0.579591	0.349922	9.86521e-05	0.00138762	0.734203	4.31201e-09	1.54477e-07
LUAD	NCOR1	-0.200818	0.840844	0.945738	0.000579701	0.993571	0.996825
LUAD	NCOR2	1.48262	0.138196	0.416067	0.103149	0.412467	0.583408	0.214169	0.381728	0.584838
LUAD	NDN	0.53059	0.595711	0.827729	-0.466223	0.00257079	0.0150531
LUAD	NEUROD1	-1.68662	0.0916983	0.319552
LUAD	NEUROD2	-1.30711	0.191196	0.49051
LUAD	NEUROD4	0.438812	0.660804	0.869448
LUAD	NEUROD6	-0.467155	0.640396	0.861512
LUAD	NEUROG1	0.506559	0.612472	0.841081
LUAD	NEUROG2	-0.410751	0.681261	0.869448
LUAD	NEUROG3	1.27094	0.203771	0.505389
LUAD	NFAT5	-1.66816	0.0953054	0.326182	0.140485	0.0850297	0.197191	-0.0317026	0.918408	1
LUAD	NFATC1	-4.01073	6.08305e-05	0.00107024	-0.35486	0.00849863	0.0361753	-0.529097	6.11993e-05	0.000403145
LUAD	NFATC2	-5.28411	1.28121e-07	4.97463e-06	-0.323014	0.0128946	0.049414	-0.487448	0.000264672	0.00137287
LUAD	NFATC3	-2.29318	0.0218516	0.127486	-0.0942235	0.232217	0.395978	-0.0610328	0.908461	1
LUAD	NFATC4	0.386928	0.698815	0.881257	0.370998	0.00714407	0.0319754	0.185191	0.203909	0.359308
LUAD	NFE2	-0.795266	0.426472	0.711418	-0.0488522	0.838537	0.906545
LUAD	NFE2L1	-1.50237	0.133023	0.40855	-0.0433944	0.553445	0.702521
LUAD	NFE2L2	-2.70693	0.00679867	0.0548891	-0.0838824	0.22282	0.384521
LUAD	NFE2L3	-2.77868	0.00546502	0.0455823	0.237025	0.162271	0.30929
LUAD	NFIA	-0.265979	0.790259	0.925944	0.218672	0.140832	0.28111
LUAD	NFIB	-0.700248	0.483783	0.750331	0.354891	0.0191336	0.0662711	0.268114	0.0634852	0.139701
LUAD	NFIC	-1.14448	0.252443	0.550646	-0.00953099	0.941307	0.968957	-0.0534649	0.487203	0.700559
LUAD	NFIL3	-2.10666	0.0351642	0.175199	-0.207725	0.0909822	0.206788
LUAD	NFIX	0.963903	0.33511	0.635735	-0.196901	0.325312	0.497355	-0.234887	0.0314457	0.0778072
LUAD	NFKB	-9.0861	1.1554e-19	2.16829e-17
LUAD	NFKB1	-10.1438	4.24055e-24	2.38743e-21	-0.115037	0.10711	0.232518	-0.598915	9.32186e-08	1.79553e-06
LUAD	NFKB2	-2.31134	0.0208278	0.124085	-0.32433	0.00162132	0.0107283	-0.413545	0.000638963	0.00290803
LUAD	NFKBIB	-0.841293	0.400197	0.689209	-0.101891	0.271085	0.438382	-0.14981	0.252871	0.425861
LUAD	NFKBIE	-1.4537	0.14605	0.428261	-0.319343	0.00250038	0.0147762	-0.475773	1.78179e-05	0.000141179
LUAD	NFKBIZ	-2.01728	0.0436846	0.197698	0.086666	0.537597	0.689608
LUAD	NFX1	-0.23198	0.816557	0.934393	0.119964	0.0813708	0.190934	0.350528	0.00260867	0.00963418
LUAD	NFYA	0.238193	0.811735	0.934171	0.145997	0.0795451	0.18797	-0.0448189	0.940937	1
LUAD	NFYB	-3.45114	0.000559803	0.0068515	0.101327	0.161355	0.307983	0.347519	0.00224935	0.00847718
LUAD	NFYC	-1.11251	0.265938	0.56606	-0.0436743	0.61699	0.752768	0.14589	0.447959	0.658318
LUAD	NHLH1	-2.91873	0.00351991	0.0317074
LUAD	NHLH2	-0.42532	0.67061	0.869448
LUAD	NKRF	0.333582	0.7387	0.898195	0.285988	0.0015199	0.0102299	0.47088	8.85223e-06	7.83678e-05
LUAD	NKX2-1	-1.42053	0.155474	0.440968	0.429174	0.0337392	0.100094	0.583017	2.76727e-07	4.41564e-06
LUAD	NKX2-2	-1.50184	0.13316	0.40855
LUAD	NKX2-3	-0.92474	0.355116	0.655509
LUAD	NKX2-5	-3.10398	0.00191298	0.0207117
LUAD	NKX2-6	-1.20895	0.2267	0.526318
LUAD	NKX2-8	-0.0454378	0.963759	0.989389				0.310726	0.0772033	0.164502
LUAD	NKX3-1	-1.32429	0.185427	0.488968	0.0799758	0.676347	0.796311
LUAD	NKX3-2	-0.83314	0.404779	0.689209
LUAD	NKX6-1	1.78014	0.075073	0.290489
LUAD	NKX6-2	-1.25963	0.207822	0.508991
LUAD	NKX6-3	-1.10326	0.26993	0.567055
LUAD	NME2	0.53059	0.595711	0.827729
LUAD	NOBOX	-0.913046	0.361233	0.657106
LUAD	NONO	-0.190817	0.848672	0.949541	0.230183	0.000794429	0.00632061
LUAD	NOTCH1	-1.92266	0.0545424	0.22916	-0.150742	0.196037	0.3534	0.174275	0.769126	0.955132
LUAD	NOTO	-2.17403	0.0297186	0.157845
LUAD	NPAS1	-0.879522	0.379133	0.673814
LUAD	NPAS2	0.65269	0.513967	0.7723	0.202846	0.199355	0.357803
LUAD	NPAS3	1.17304	0.240799	0.539044	1.61307	3.30369e-06	0.000109646
LUAD	NPAS4	0.333712	0.738601	0.898195
LUAD	NPM1	0.449328	0.653202	0.869448	0.146387	0.130622	0.2675	0.446374	7.4821e-05	0.000479052
LUAD	NR0B1	-1.64155	0.100704	0.339771	-0.654845	0.529133	0.682861
LUAD	NR0B2	-0.0975697	0.922275	0.9751	-0.918475	0.0303494	0.0932555
LUAD	NR1D1	2.39602	0.0165868	0.110847	0.0257185	0.887576	0.937165
LUAD	NR1D2	-1.19281	0.232963	0.52674	-0.101078	0.371723	0.545436
LUAD	NR1H2	-0.998004	0.318294	0.613697	-0.122936	0.0828069	0.19344	-0.116177	0.750409	0.942032
LUAD	NR1H3	-2.92108	0.00349352	0.0317074	-0.188182	0.0636797	0.16057
LUAD	NR1H4	-0.871422	0.383538	0.678837
LUAD	NR1I2	-3.14444	0.00166735	0.0184063	-0.805583	0.0112242	0.0445784
LUAD	NR1I3	-2.95558	0.00312572	0.0293297
LUAD	NR2C1	0.194416	0.845853	0.948636	0.174759	0.0363457	0.105804	0.140294	0.183351	0.330679
LUAD	NR2C2	-2.79087	0.00526343	0.0448987	-0.0336141	0.491006	0.652277	-0.412228	0.00265796	0.0097809
LUAD	NR2E1	1.28659	0.198256	0.499216
LUAD	NR2E3	-1.21752	0.223427	0.524014
LUAD	NR2F1	-2.90149	0.00371945	0.0332389	-0.239309	0.133146	0.270843	-0.473955	3.09915e-05	0.000224499
LUAD	NR2F2	-1.97054	0.0487949	0.215463	-0.154525	0.13252	0.270016	-0.631648	3.78631e-07	5.70854e-06
LUAD	NR2F6	0.268343	0.788439	0.925944	0.325967	0.00220125	0.0135646	0.310862	0.0854059	0.178185
LUAD	NR3C1	-4.60836	4.09272e-06	0.00010192	0.0629538	0.45591	0.620499	-0.0180281	0.736221	0.931097
LUAD	NR3C2	-1.95413	0.0507043	0.222141	-0.642319	0.000876796	0.00679933	-0.170728	0.0958632	0.195745
LUAD	NR4A1	-0.623703	0.532832	0.785654	-0.518399	0.0263782	0.0841115
LUAD	NR4A2	-0.286256	0.774686	0.917241	-0.294695	0.202932	0.361881
LUAD	NR4A3	-2.97068	0.00297623	0.0284003	-0.963772	5.58835e-05	0.000907906
LUAD	NR5A1	-2.7791	0.00545783	0.0455823
LUAD	NR5A2	-0.603574	0.546136	0.798636	-0.360632	0.00929482	0.0386029
LUAD	NR6A1	0.341769	0.73253	0.896929	0.426423	0.00918021	0.0382942
LUAD	NRF1	0.356156	0.721729	0.89206	0.17147	0.00246679	0.0146365	0.0149634	0.994338	1
LUAD	NRG1	-0.768493	0.442207	0.720586	-0.530222	0.00866029	0.0366741
LUAD	NRIP1	0.84658	0.397243	0.689209	0.227638	0.0370161	0.10722
LUAD	NRL	0.129249	0.897162	0.965196	0.322672	0.01679	0.0599182
LUAD	NSD1	-1.02237	0.306625	0.599408	0.222287	0.000580828	0.00502052	0.276384	0.0251615	0.0647282
LUAD	NSD2	0.413665	0.679126	0.869448	0.389108	0.000252041	0.00275281	0.576928	6.93796e-06	6.356e-05
LUAD	NUCKS1	0.522877	0.601068	0.832475	0.161533	0.0642092	0.161479	0.42966	0.00130438	0.00535658
LUAD	NUPR1	-0.449369	0.653172	0.869448	-0.31032	0.0331161	0.0989365	-0.204691	0.107388	0.214427
LUAD	OLIG1	-3.8009	0.000144753	0.00226377
LUAD	OLIG2	0.383616	0.701269	0.882102
LUAD	ONECUT1	-1.9249	0.0542614	0.228833	-0.0346796	0.918063	0.955563
LUAD	ONECUT2	-1.49282	0.135506	0.412378	-0.1222	0.760191	0.854951
LUAD	ONECUT3	-0.124903	0.900602	0.965271
LUAD	OSR1	-0.503994	0.614273	0.842475	-0.589795	0.00131669	0.00917505
LUAD	OSR2	0.301772	0.76283	0.912613	0.26717	0.215019	0.375155
LUAD	OTP	0.277365	0.781504	0.923372
LUAD	OTX1	1.17028	0.241906	0.540448	0.63228	0.000910832	0.00698954
LUAD	OTX2	-1.9397	0.0524348	0.225303
LUAD	OVOL1	-0.941542	0.346442	0.652331	0.363623	0.0998398	0.221443
LUAD	OVOL2	-0.00329511	0.997371	0.997371	0.131627	0.405373	0.576701
LUAD	PA2G4	-1.10492	0.269211	0.567055	0.192481	0.021567	0.0723478	0.346153	0.00851776	0.0259937
LUAD	PARK7	0.750953	0.452693	0.727151	0.0114757	0.860727	0.92025	-0.123686	0.463178	0.675615
LUAD	PARP10	-0.712748	0.476013	0.749124	-0.077922	0.510733	0.668445	-0.444113	0.00015011	0.00085418
LUAD	PARP14	0.247937	0.804186	0.932558	0.0328573	0.762423	0.855979	-0.00689883	0.887727	1
LUAD	PARP9	-0.0621204	0.950468	0.986556	-0.0366796	0.711815	0.821787	0.0871421	0.524465	0.741288
LUAD	PASD1	-0.127767	0.898335	0.965196
LUAD	PATZ1	-0.78866	0.430324	0.711519	0.192659	0.0215414	0.0723112	0.270319	0.049176	0.113134
LUAD	PAWR	0.980817	0.326699	0.624556	0.107512	0.328007	0.500279	-0.100667	0.674106	0.881854
LUAD	PAX1	-0.601186	0.547725	0.79992
LUAD	PAX2	-0.226602	0.820736	0.937205
LUAD	PAX3	-4.10288	4.10235e-05	0.000824865
LUAD	PAX4	0.506504	0.61251	0.841081
LUAD	PAX5	-1.73596	0.0825927	0.306929	-0.394549	0.104742	0.228924
LUAD	PAX6	-1.127	0.25976	0.560324
LUAD	PAX7	-1.18584	0.235704	0.530806	0.789597	0.250915	0.416435
LUAD	PAX8	-1.86605	0.0620545	0.251343	0.207093	0.411366	0.582634
LUAD	PAX9	0.937516	0.348509	0.654034	1.24378	0.000176748	0.00211622
LUAD	PBRM1	-1.35762	0.174606	0.470351	0.0262862	0.602811	0.741809
LUAD	PBX1	-0.718458	0.472486	0.747702	-0.0711395	0.639586	0.770049	-0.0265448	0.917008	1
LUAD	PBX2	-1.4632	0.143434	0.426047	-0.028577	0.688061	0.804573	-0.107531	0.932038	1
LUAD	PBX4	-0.267426	0.789145	0.925944	-0.305701	0.0303865	0.0933109
LUAD	PCGF2	3.28234	0.00103188	0.0117363	0.40176	0.00112131	0.00814152	0.26224	0.121786	0.23761
LUAD	PDX1	2.10816	0.0350339	0.175199
LUAD	PEG3	0.20457	0.837911	0.944784	-0.829034	5.91191e-05	0.000947904
LUAD	PER2	1.68114	0.0927563	0.320379	0.13136	0.305588	0.476768
LUAD	PGR	-2.09508	0.0361812	0.178684	-0.582671	0.00287682	0.0162998
LUAD	PHB1	-0.705642	0.480422	0.749124
LUAD	PHF1	-1.24007	0.214969	0.517487	-0.175407	0.0352565	0.103406	-0.488922	0.000101343	0.000619976
LUAD	PHF20	-1.30632	0.191463	0.49051	0.0956706	0.135305	0.274171
LUAD	PHF5A	-1.10358	0.269795	0.567055	-0.0069705	0.925423	0.959294	0.396913	0.00302934	0.0109206
LUAD	PHF8	1.46229	0.143684	0.426047	0.342582	0.000436841	0.00407543
LUAD	PHOX2A	1.36905	0.171005	0.466228
LUAD	PHOX2B	-0.535595	0.592246	0.827729
LUAD	PIAS1	-0.731261	0.464631	0.740456	-0.198942	0.00197866	0.0124486	-0.318157	0.0217698	0.0570387
LUAD	PIAS2	-0.391003	0.695801	0.879317	0.207868	0.00721176	0.0321669
LUAD	PIAS3	0.599789	0.548656	0.800242	0.252066	0.0355379	0.104087	-0.0206051	0.958373	1
LUAD	PIAS4	-0.0257901	0.979425	0.992677	0.116987	0.144351	0.286153	-0.0747529	0.851956	1
LUAD	PIN1	0.70374	0.481606	0.749124	-0.0468384	0.458361	0.622606	-0.167286	0.424048	0.631442
LUAD	PIR	-0.821199	0.411546	0.692677	-0.169686	0.394823	0.567567	-0.0347168	0.851515	1
LUAD	PITX1	-0.802497	0.422278	0.705468	0.131584	0.695339	0.809917
LUAD	PITX2	-4.47065	7.8566e-06	0.000176931	1.28997	0.00778103	0.0339378
LUAD	PITX3	-2.51094	0.0120516	0.0875489
LUAD	PKNOX1	-1.93168	0.0534182	0.226977	0.126079	0.0244115	0.0794427	0.448932	0.00297676	0.0107521
LUAD	PLAG1	-0.296591	0.766783	0.91281	0.432712	0.0370376	0.10724
LUAD	PLAGL1	-2.40553	0.0161612	0.108967	-0.00458112	0.974649	0.987477
LUAD	PLAGL2	-1.38483	0.166125	0.458471	0.542384	1.02756e-06	4.49651e-05
LUAD	PLSCR1	-2.01709	0.0437044	0.197698	-0.0376242	0.70835	0.819196	0.179843	0.293553	0.480145
LUAD	PML	-0.299853	0.764293	0.912613	-0.188169	0.119898	0.251946	-0.740056	1.03465e-07	1.93619e-06
LUAD	POU1F1	1.05592	0.29102	0.591497
LUAD	POU2AF1	-2.37603	0.0175128	0.113897	-0.468364	0.0460499	0.126437
LUAD	POU2F1	-2.81989	0.00481044	0.0417163	0.204152	0.000626781	0.00526303	0.705153	8.4903e-09	2.69552e-07
LUAD	POU2F2	-5.20388	1.97796e-07	6.95996e-06	-0.297895	0.0891388	0.203954	-0.241582	0.0162899	0.044578
LUAD	POU2F3	1.32397	0.185534	0.488968	-0.187597	0.412624	0.583408
LUAD	POU3F1	0.544974	0.58578	0.825517
LUAD	POU3F2	-0.10614	0.915473	0.972474	0.283882	0.598244	0.738847
LUAD	POU3F3	-1.42143	0.155212	0.440968
LUAD	POU3F4	-0.29789	0.765791	0.91281
LUAD	POU4F1	-0.123959	0.901349	0.965271	1.20864	0.00977052	0.0400268
LUAD	POU4F2	-0.519356	0.60352	0.834512
LUAD	POU4F3	1.1076	0.268055	0.567055
LUAD	POU5F1	2.36327	0.0181275	0.114672	-0.614972	0.0702518	0.172037
LUAD	POU6F2	1.46193	0.143782	0.426047	-0.717037	0.164518	0.312037
LUAD	PPARA	-2.67891	0.00739455	0.0590515	-0.0120707	0.888482	0.937651
LUAD	PPARD	-2.32898	0.0198735	0.12107	0.0152953	0.890629	0.938839
LUAD	PPARG	-1.53941	0.123727	0.390071	-0.659002	0.000526229	0.00467332
LUAD	PPARGC1A	0.513235	0.607795	0.838697	1.0396	0.00408617	0.0210508
LUAD	PPARGC1B	0.654955	0.512507	0.7723	-0.326964	0.0031812	0.0175665
LUAD	PPP1R13L	0.0332831	0.973449	0.991949	0.0323313	0.805658	0.885188	-0.21731	0.0661331	0.144661
LUAD	PRDM1	-0.0732375	0.941618	0.983545	-0.370481	0.0188447	0.065471
LUAD	PRDM10	-0.145303	0.884474	0.962292	0.138594	0.00698658	0.0315238	-0.172199	0.15404	0.287911
LUAD	PRDM14	-0.913046	0.361233	0.657106
LUAD	PRDM16	-0.171184	0.864082	0.952441	0.0783121	0.764585	0.857817	-0.212932	0.514592	0.73115
LUAD	PRDM2	-0.295389	0.767701	0.91281	0.00356734	0.965573	0.983227	-0.118326	0.41972	0.626518
LUAD	PRDM4	-1.64116	0.100785	0.339771	0.126745	0.0730256	0.176647
LUAD	PRDM5	-1.57429	0.115441	0.368234	-0.2552	0.0491502	0.132756
LUAD	PREB	-1.11878	0.263251	0.563726	0.335127	3.28908e-05	0.000612919	0.203329	0.300679	0.489021
LUAD	PRMT5	-1.30799	0.190897	0.49051	0.42979	1.41796e-06	5.7912e-05	0.535815	1.44203e-05	0.000117807
LUAD	PROP1	1.52399	0.127533	0.398896
LUAD	PROX1	-0.269816	0.787305	0.925944	1.05136	0.000523343	0.00465499
LUAD	PRRX1	0.0800465	0.936201	0.980616	-0.134559	0.361667	0.536249	-0.161836	0.0776042	0.165203
LUAD	PRRX2	-0.210794	0.833051	0.943678	0.172228	0.481196	0.644121
LUAD	PTF1A	-0.111519	0.911206	0.971608
LUAD	PURA	-1.35223	0.176322	0.472102	0.0410137	0.693444	0.808657	-0.422387	8.52021e-05	0.00053583
LUAD	PURB	0.367938	0.712925	0.88702	0.331628	0.000339614	0.00340677	0.305144	0.017773	0.0479448
LUAD	RARA	-5.91747	3.34194e-09	2.09057e-07	0.101199	0.307655	0.478874	0.284674	0.445161	0.655147
LUAD	RARB	-0.152257	0.878986	0.959979	-0.361015	0.0101069	0.0410731
LUAD	RARG	0.211724	0.832325	0.943678	-0.502689	4.68091e-05	0.000796567
LUAD	RAX	-0.123347	0.901834	0.965271
LUAD	RB1	-2.45127	0.0142468	0.0984162	-0.131574	0.0927937	0.209835	-0.0668053	0.988486	1
LUAD	RBAK	1.36006	0.173832	0.469389	0.308658	0.000234132	0.00261187
LUAD	RBBP8	-0.858446	0.39066	0.683424	0.0775253	0.525002	0.679678	0.303271	0.00235358	0.00880872
LUAD	RBCK1	1.68384	0.092233	0.319552	-0.0352998	0.652308	0.78	-0.433107	0.000452844	0.00216701
LUAD	RBFOX2	-0.360534	0.718453	0.889964	-0.0508667	0.457296	0.62162	0.0302757	0.971012	1
LUAD	RBPJ	-2.26502	0.0235262	0.135849	-0.00308448	0.968035	0.98461	-0.0358866	0.876501	1
LUAD	RBPJL	-2.257	0.0240225	0.135926
LUAD	RCOR1	-2.7261	0.00641633	0.0523535	0.274549	0.00202557	0.0127002	0.947389	2.21816e-13	8.87939e-11
LUAD	RCOR2	1.11381	0.265381	0.565945	0.663862	0.0137237	0.0519648	0.820836	1.04592e-08	3.17816e-07
LUAD	REL	-6.08775	1.17354e-09	9.18739e-08	-0.02317	0.830626	0.901239	0.210218	0.594693	0.808884
LUAD	RELA	-9.89027	5.41273e-23	2.03158e-20	0.209857	0.00129951	0.0090984
LUAD	RELB	-3.01934	0.00253757	0.0250641	-0.201424	0.0698527	0.171431	-0.36766	0.00711868	0.0223235
LUAD	RERE	-1.68708	0.0916084	0.319552	0.170003	0.0644703	0.161952	0.235737	0.0685648	0.149097
LUAD	REST	-0.546726	0.584575	0.825207	0.0407023	0.518895	0.674935	0.421435	0.0011558	0.00483482
LUAD	RFX1	-3.30536	0.000950828	0.0110751	-0.0240478	0.831698	0.90187
LUAD	RFX2	0.266937	0.789522	0.925944	-0.0614025	0.627461	0.760934
LUAD	RFX3	1.09123	0.275191	0.575958	0.234178	0.0454099	0.12523	0.827699	1.1753e-10	1.10418e-08
LUAD	RFX4	-0.740917	0.458756	0.734792
LUAD	RFX5	-4.84242	1.29572e-06	3.5585e-05	-0.0558295	0.521501	0.676508	-0.100008	0.67469	0.882368
LUAD	RFXANK	-5.47236	4.51354e-08	2.31011e-06	0.0444589	0.55579	0.704343	-0.0657925	0.949352	1
LUAD	RFXAP	-5.58065	2.4386e-08	1.30756e-06	0.125413	0.124148	0.257963	0.278691	0.00389985	0.0134731
LUAD	RHOXF1	-1.23728	0.216003	0.517487
LUAD	RLF	-0.0569452	0.95459	0.986556	0.297209	0.00253688	0.0149259	0.304063	0.0301372	0.0750535
LUAD	RNF14	1.0339	0.3012	0.595608	-0.130665	0.0759178	0.18147	-0.598305	1.10169e-05	9.36995e-05
LUAD	RORA	0.144648	0.884991	0.962292	-0.268365	0.0221707	0.0739175
LUAD	RORB	0.883213	0.377136	0.672987	-0.295282	0.183609	0.336903
LUAD	RORC	-2.07531	0.0379752	0.185913	0.419914	0.0226262	0.0750759
LUAD	RREB1	1.89943	0.057528	0.238329	0.135912	0.0622215	0.157689	0.452226	0.00194521	0.00751965
LUAD	RUNX1	-6.40859	1.51345e-10	1.42012e-08	0.100317	0.307231	0.478266	-0.276952	0.036563	0.0882231
LUAD	RUNX2	-0.644407	0.519321	0.775538	0.265582	0.0665472	0.16581	-0.119162	0.580441	0.796386
LUAD	RUNX3	-1.29328	0.195933	0.496893	-0.358655	0.0159924	0.0577759	-0.323752	0.0116873	0.0338592
LUAD	RUVBL1	-0.762539	0.445751	0.722088	0.338995	0.000636486	0.00533842	0.513828	6.0586e-05	0.000401306
LUAD	RXRA	-2.39323	0.0167132	0.110847	-0.132271	0.174685	0.325195	-0.270599	0.0115579	0.0335478
LUAD	RXRB	-1.1227	0.261581	0.5621	0.0124726	0.836976	0.905423	0.145931	0.415093	0.621627
LUAD	RXRG	-0.365811	0.714511	0.887034
LUAD	RYBP	1.1733	0.240696	0.539044	0.155109	0.024258	0.0791072	0.318136	0.0506242	0.115887
LUAD	SALL1	-2.02561	0.0428223	0.197057
LUAD	SALL2	-0.454004	0.649832	0.869448	0.328305	0.123525	0.256958	0.384897	0.0222957	0.0582801
LUAD	SALL3	2.50031	0.0124192	0.0885066
LUAD	SALL4	-1.06022	0.289063	0.589379	0.487703	0.0346452	0.102205
LUAD	SATB1	-0.98868	0.322836	0.62033	-0.188456	0.149587	0.292626
LUAD	SATB2	-0.879901	0.378927	0.673814	0.0771633	0.698662	0.8124
LUAD	SCRT1	0.420979	0.673777	0.869448
LUAD	SCX	-0.963385	0.33537	0.635735	0.388655	0.0775447	0.18428
LUAD	SETBP1	1.03099	0.302565	0.595608	-0.140559	0.406294	0.577619
LUAD	SF1	-0.871873	0.383292	0.678837	0.182463	0.00252506	0.0148742	0.581345	2.88669e-07	4.56297e-06
LUAD	SFPQ	0.0842643	0.932847	0.980616	0.181264	0.000494742	0.00447093	0.646466	9.59885e-10	4.88269e-08
LUAD	SHOX	-0.518638	0.604021	0.834512
LUAD	SHOX2	-0.501642	0.615927	0.843715	0.747711	0.0179153	0.0629714
LUAD	SIM1	1.2004	0.230003	0.52674
LUAD	SIM2	-0.68554	0.493014	0.760457	0.509629	0.282266	0.450517
LUAD	SIN3A	-0.357258	0.720904	0.89202	0.0244672	0.694163	0.808995
LUAD	SIN3B	1.02116	0.307197	0.599408	0.0976189	0.222048	0.383594	0.596101	3.77718e-06	3.84759e-05
LUAD	SIRT1	-1.0826	0.279004	0.577496	0.186693	0.0244969	0.0795647	0.326575	0.014489	0.040412
LUAD	SIRT6	-0.754658	0.450467	0.725644	-0.084271	0.218381	0.37942	0.112452	0.414676	0.621204
LUAD	SIX1	-0.761591	0.446316	0.722088	0.403735	0.133014	0.270685
LUAD	SIX3	-0.236506	0.813044	0.934171
LUAD	SIX4	-0.856293	0.39185	0.684066	0.52246	0.00121614	0.00864226	0.634819	4.48161e-06	4.38493e-05
LUAD	SIX5	0.442721	0.657974	0.869448	-0.0325894	0.712683	0.822318	0.185731	0.749329	0.941595
LUAD	SKI	-1.21815	0.223185	0.524014	-0.0245593	0.81004	0.888243
LUAD	SKIL	-0.848066	0.396415	0.689209	0.069877	0.407574	0.578768
LUAD	SMAD1	-1.93815	0.052624	0.225303	0.0726803	0.606109	0.744554	0.0240055	0.759418	0.948062
LUAD	SMAD2	-3.26946	0.00108003	0.0121611	0.0220457	0.819076	0.894445	-0.0311699	0.992935	1
LUAD	SMAD3	-5.41044	6.38561e-08	3.12617e-06	0.0119085	0.921615	0.957576	-0.288839	0.0690109	0.149925
LUAD	SMAD4	-5.13283	2.89054e-07	9.5728e-06	0.0141081	0.86119	0.920477	0.0119649	0.926522	1
LUAD	SMAD5	-1.79853	0.0721137	0.282927	0.0700695	0.376503	0.549998	0.134487	0.635204	0.847989
LUAD	SMAD6	0.664792	0.506194	0.766957	0.0148357	0.923016	0.958073
LUAD	SMAD7	-0.53642	0.591676	0.827729	-0.245366	0.00768051	0.0336391
LUAD	SMAD9	-0.341661	0.732611	0.896929	0.484981	0.013701	0.0519189
LUAD	SMARCA1	0.723521	0.469371	0.744666	0.150726	0.211626	0.371267	0.355309	0.00236361	0.00883905
LUAD	SMARCA4	0.863666	0.387785	0.68193	0.281208	0.00923863	0.0384894
LUAD	SMARCA5	-0.469202	0.638932	0.860644	-0.142206	0.105277	0.229657	0.539781	1.93134e-05	0.000151335
LUAD	SMARCB1	2.15246	0.031377	0.163879	0.154526	0.0293699	0.090896
LUAD	SMARCC1	0.706499	0.479889	0.749124	0.208846	0.000575168	0.00499804	0.623866	4.98495e-07	7.09373e-06
LUAD	SMARCD3	-2.25902	0.0238968	0.135926	-0.21766	0.131473	0.26859	-0.251313	0.173498	0.316254
LUAD	SMARCE1	1.45133	0.146709	0.429076	0.124897	0.0852498	0.197577	0.622279	4.51699e-08	1.02182e-06
LUAD	SNAI1	-2.01512	0.0439104	0.197698	-0.356302	0.0752799	0.180297
LUAD	SNAI2	-0.927951	0.353448	0.655494	-0.320142	0.0362681	0.105675
LUAD	SND1	-0.989757	0.322309	0.62033	0.187311	0.0115584	0.045549	0.0276541	0.877852	1
LUAD	SNW1	-0.630561	0.528337	0.78353	0.200698	0.00217043	0.0133971	0.766188	5.49307e-10	3.39428e-08
LUAD	SOHLH1	0.90237	0.366875	0.663084
LUAD	SOHLH2	0.9334	0.350629	0.655494
LUAD	SON	-0.646892	0.517712	0.775191	0.108175	0.0975243	0.217819	0.268483	0.0266617	0.0678293
LUAD	SOX1	-0.331524	0.740253	0.898195
LUAD	SOX10	-2.03396	0.0419734	0.196483
LUAD	SOX11	0.782965	0.43366	0.715985	1.19111	0.00230691	0.0139296
LUAD	SOX14	-2.01217	0.0442201	0.197698
LUAD	SOX15	1.54486	0.122401	0.387143
LUAD	SOX17	-2.43339	0.0149699	0.10264	-0.935042	3.91543e-07	2.21418e-05
LUAD	SOX18	-0.483809	0.628529	0.854738	-0.353877	0.0576395	0.149151
LUAD	SOX2	-2.24375	0.0248633	0.139981	1.10988	0.00100356	0.00749268
LUAD	SOX3	2.15452	0.0312157	0.163879
LUAD	SOX4	0.532729	0.594229	0.827729	0.574246	2.48639e-05	0.000494686	0.849048	4.32263e-14	2.4874e-11
LUAD	SOX5	1.1278	0.259423	0.560324	-0.204585	0.186515	0.340959
LUAD	SOX6	-1.41673	0.156583	0.442465	-0.236361	0.291404	0.461478
LUAD	SOX7	-1.17615	0.239556	0.538403
LUAD	SOX8	-2.77487	0.0055294	0.0457802
LUAD	SOX9	-1.4777	0.139509	0.418898	-0.150797	0.554666	0.703441
LUAD	SP1	-9.65497	5.44227e-22	1.532e-19	-0.132113	0.0260902	0.0835083	-0.110018	0.889878	1
LUAD	SP100	1.41475	0.157164	0.442465	-0.292187	0.000157338	0.00193909	-0.574465	0.000151317	0.000859464
LUAD	SP2	-0.125068	0.900472	0.965271	0.144551	0.12163	0.254529	-0.27389	0.0390089	0.0932143
LUAD	SP3	-5.33107	9.9077e-08	4.13188e-06	0.090928	0.102886	0.226118	0.245467	0.0365752	0.0882231
LUAD	SP4	0.631783	0.527539	0.78353	0.224633	0.00865005	0.0366538	0.254015	0.132715	0.255308
LUAD	SP5	0.313109	0.754202	0.906382	0.0388034	0.905888	0.947924
LUAD	SP6	1.85505	0.0636094	0.255801	0.550712	0.0457425	0.125899
LUAD	SP7	-1.72684	0.0842169	0.308887
LUAD	SPDEF	-1.02936	0.303327	0.596067	-0.0576112	0.821351	0.895567
LUAD	SPEN	0.161226	0.871918	0.955968	0.182233	0.0193769	0.066921
LUAD	SPI1	-13.7918	5.28979e-43	5.9563e-40	-0.682035	6.27836e-08	5.5571e-06
LUAD	SPIB	-3.98067	6.9051e-05	0.00117805	-0.991961	4.61264e-05	0.000789518
LUAD	SPIC	-1.08076	0.279821	0.578126
LUAD	SPZ1	0.0406707	0.967559	0.989389
LUAD	SRCAP	0.560908	0.574869	0.820409	0.270848	0.0125743	0.0485503	0.294792	0.0128649	0.0366255
LUAD	SREBF1	-1.09746	0.272458	0.571299	0.180498	0.213804	0.373789	-0.038121	0.982101	1
LUAD	SREBF2	-0.206894	0.836096	0.944784	-0.137557	0.137008	0.276301	-0.0340839	0.970299	1
LUAD	SRF	-5.29607	1.20026e-07	4.82674e-06	-0.0518341	0.44918	0.615298	-0.337955	0.00701319	0.0220443
LUAD	SRSF2	1.73107	0.0834608	0.307371	0.106801	0.0361942	0.105515	0.537102	8.535e-06	7.59978e-05
LUAD	SRY	-2.14817	0.0317165	0.164575
LUAD	SSRP1	-3.5262	0.000422846	0.00560147	0.163283	0.0147943	0.0546673	0.889797	3.22772e-13	1.18871e-10
LUAD	ST18	-1.43817	0.150407	0.436469	0.0712182	0.648917	0.777507
LUAD	STAT1	-6.73985	1.64449e-11	1.68336e-09	-0.169854	0.227916	0.390839	0.00653753	0.980776	1
LUAD	STAT2	-4.56742	4.97774e-06	0.000119254	-0.0899756	0.17851	0.329604	-0.19088	0.430132	0.637923
LUAD	STAT3	-4.96197	7.05609e-07	2.20699e-05	0.0699922	0.300207	0.47062	0.0802418	0.90399	1
LUAD	STAT4	-3.03945	0.00237424	0.0240846	-0.361449	0.00372756	0.0196368	-0.336071	0.00862469	0.0262504
LUAD	STAT5A	-5.39656	6.89851e-08	3.23655e-06	-0.342663	0.000290686	0.00306026	-0.765805	3.81562e-12	8.36438e-10
LUAD	STAT5B	-3.36876	0.000757001	0.0090679	-0.153824	0.0245398	0.0795752	-0.634056	6.37122e-08	1.33318e-06
LUAD	STAT6	-4.50086	6.81994e-06	0.000156719	-0.218932	0.0158857	0.0575856	-0.60323	2.6555e-07	4.27433e-06
LUAD	STOX1	1.27765	0.201395	0.502001	0.396997	0.0486429	0.131785
LUAD	SUPT20H	-1.626	0.103971	0.344327	0.079815	0.23778	0.402171	0.533341	5.94283e-06	5.57754e-05
[truncated: 9,189 more rows]

## Sheet: Table S3C
Cancer.type	TF	TF.score	TF.p	TF.FDR	CN.log2FC	CN.FDR	DEG.log2fc	DEG.p	DEG.FDR	DEP.log2fc	DEP.p	DEP.FDR	CRISPR.p	RNAi.p	Prognosis	Prognosis.p	Druggability
LSCC	DAXX	3.36083	0.00077906	0.00897508	-0.0476498	0.310345	0.136768	0.0826497	0.151199	0.0463846	1	1	0.220915	0.713072	Not significant	0.73467	Undruggable
LSCC	E2F1	3.03465	0.00241236	0.0238909	0.145443	0.02101	0.547761	0.0005355	0.00251745				0.639542	0.19085			FDA approved
LSCC	E2F2	3.70898	0.000208861	0.00302313	-0.10588	0.00653786	0.348052	0.0186228	0.0456285				0.163725	0.322549			Druggable
LSCC	E2F3	3.1221	0.00179914	0.0182994	-0.00211259	0.974351	0.18577	0.189395	0.290083	0.147535	0.302969	0.418684	0.921242	0.921242	Favorable	0.00430661	Druggable
LSCC	E2F4	6.47696	9.6568e-11	4.36101e-09	0.0359988	0.539868	0.296025	0.000242575	0.00130538	0.463272	0.0028185	0.0065791	0.322549	0.903922	Not significant	0.237289	Druggable
LSCC	FOXG1	2.49503	0.0126054	0.08179	0.0291862	0.575792							0.439216	0.220915			Undruggable
LSCC	GLI2	2.42456	0.0153389	0.093743	0.0737462	0.0482647	1.57137	2.88281e-10	1.70771e-08	0.48652	0.00063567	0.00171852	0.747386	0.163725	Not significant	0.98945	Undruggable
LSCC	HDAC5	2.46995	0.0135244	0.086266	0.0338671	0.411783	0.100068	0.203347	0.307058	0.0457092	0.997918	1	0.60098	0.960458	Not significant	0.0508131	FDA approved
LSCC	HDAC7	2.44086	0.0146641	0.09301	0.0222757	0.518074	-0.178605	0.0847663	0.154102	-0.501987	0.000112573	0.00036118	0.220915	0.747386	Not significant	0.0882878	FDA approved
LSCC	HOXB8	2.58779	0.00966899	0.0673845	0.0679588	0.112395							0.19085	0.88366			Undruggable
LSCC	IRX2	2.39078	0.0168252	0.0995697	0.0160548	0.848014	0.466514	0.0256166	0.0592279	0.263776	0.0206782	0.0397482	0.0960784	0.138562	Not significant	0.862527	Undruggable
LSCC	JAZF1	2.89911	0.00374774	0.0349686	0.0223003	0.615726	-0.249493	0.0534969	0.10622				0.677451	0.0633987			Undruggable
LSCC	KMT2E	2.52217	0.0116738	0.076626	0.197401	0.00143392	0.122308	0.0806298	0.148475	0.0869738	0.874262	0.961667	0.39902	0.776923	Not significant	0.40111	FDA approved
LSCC	MECP2	2.69063	0.00713979	0.0567093			0.063697	0.456381	0.57139	-0.730165	1.13667e-10	1.61392e-09	0.520588	0.19085	Not significant	0.432196	FDA approved
LSCC	MYC	4.13183	3.61883e-05	0.000638384	0.181665	0.0225301	0.517049	0.00253399	0.00894016				0.779085	0.949346			FDA approved
LSCC	NFE2L2	2.49934	0.0124532	0.0812696	0.118313	0.012839	0.635039	7.92377e-05	0.000510786				0.921242	0.949346			FDA approved
LSCC	TFDP1	2.61127	0.00902984	0.0643303	0.00890969	0.955852	0.467285	3.755e-05	0.000275962	0.424722	0.000138827	0.000435437	0.921242	0.836275	Not significant	0.876629	Undruggable
LSCC	ZNF274	2.42549	0.0152997	0.093743	-0.0599396	0.268515	-0.200222	0.030312	0.0677077					0.94916			Undruggable
LUAD	E2F1	5.38631	7.30246e-08	3.28903e-06	0.0843509	0.0803069	0.755692	6.5226e-05	0.00101292				0.706794	0.698882			FDA approved
LUAD	E2F2	5.2078	1.93674e-07	6.95996e-06	-0.0255864	0.616442	0.633596	0.000682103	0.00565649				0.908765	0.776793			Druggable
LUAD	E2F3	4.30328	1.69373e-05	0.000359837	0.0615316	0.183234	0.518795	6.28184e-07	3.1634e-05	0.5017	0.000373962	0.00183337	0.356411	0.5532	Not significant	0.227441	Druggable
LUAD	E2F4	6.081	1.2239e-09	9.18739e-08	0.00603087	0.943716	0.130765	0.0661671	0.165199	-0.0376268	0.856165	1	0.184339	0.564932	Not significant	0.25135	Druggable
LUAD	HDAC5	3.68805	0.00022679	0.00336008	0.0290123	0.565135	-0.0585882	0.433011	0.601357	-0.376502	0.000270781	0.00139982	0.815661	0.991636	Favorable	0.00589622	FDA approved
LUAD	HMGXB4	3.77786	0.000158807	0.00241644	-0.0884946	0.0576392	0.125301	0.0506602	0.135749	-0.130996	0.926953	1	0.534883	0.442518	Not significant	0.0604203	Undruggable
LUAD	HOXB8	2.97972	0.00288979	0.0278111	0.0151162	0.782184							0.742166	0.2416			Undruggable
LUAD	HOXD8	2.49167	0.0127254	0.0898834	0.00641461	0.90908	0.810453	0.00835575	0.0358281				0.0973919	0.957503			Undruggable
LUAD	KMT2E	2.98009	0.00288637	0.0278111	0.0338097	0.544106	0.0335998	0.649346	0.777723	-0.0030309	0.940148	1	0.71882	0.131266	Favorable	0.0379045	FDA approved
LUAD	MYC	4.05463	5.04735e-05	0.000916665	0.0896513	0.496437	0.249668	0.187771	0.342699				0.986547	0.130004			FDA approved
LUAD	PCGF2	3.28234	0.00103188	0.0117363	0.0337382	0.677162	0.40176	0.00112131	0.00814152	0.26224	0.121786	0.23761	0.617092	0.411778	Not significant	0.929741	Undruggable
LUAD	SALL3	2.50031	0.0124192	0.0885066	-0.0446691	0.420806							0.214191	0.274243			Undruggable
HNSCC	BPTF	3.1888	0.00143172	0.0197004	0.0604335	0.0877988	0.175177	0.0426282	0.189413	0.52639	7.40765e-08	4.47392e-06	0.0800548	0.30134	Poor	0.0174699	Undruggable
HNSCC	E2F1	3.72172	0.000198628	0.00445294	0.0378036	0.496664	0.249093	0.143058	0.38734				0.666068	0.794052			FDA approved
HNSCC	E2F2	5.18045	2.24349e-07	1.68262e-05	-0.0664688	0.0669838	0.166386	0.321503	0.599236				0.666068	0.995154			Druggable
HNSCC	E2F3	5.82863	5.70851e-09	6.42207e-07	0.0132045	0.845848	0.0478059	0.662089	0.844219				0.702075	0.30134			Druggable
HNSCC	E2F4	6.66782	2.69122e-11	4.32517e-09	0.0321771	0.547087	-0.0136624	0.923091	0.970248	-0.0366277	0.836284	1	0.893982	0.81489	Not significant	0.997675	Druggable
HNSCC	HEY1	3.71149	0.000206823	0.00447454	0.0815215	0.0705002	0.394888	0.134519	0.374674				0.088139	0.383216			Undruggable
HNSCC	MECP2	2.63135	0.00851385	0.0832877			0.211495	0.077509	0.271755	-0.353276	0.00804446	0.0315572	0.783672	0.912295	Not significant	0.0742411	FDA approved
HNSCC	MEOX1	2.62027	0.00879529	0.0852992	0.0241752	0.636476	-0.741392	0.002751	0.0323299				0.702075	0.905361			Undruggable
HNSCC	MYC	3.64176	0.000271734	0.00566113	0.159973	0.0217552	0.0846359	0.608632	0.810061				0.126266	0.440992			FDA approved
HNSCC	MYCN	2.63144	0.00851144	0.0832877	0.0922043	0.0460058	-0.120848	0.680832	0.852402				0.352528	0.251363			FDA approved
HNSCC	REST	4.59485	4.36756e-06	0.000175482	0.0275869	0.888102	0.164443	0.103098	0.321415	0.313388	0.00642344	0.026239	0.0177003	0.0337223	Not significant	0.255135	Undruggable
HNSCC	SFPQ	2.85249	0.00434401	0.0514422	-0.0648581	0.160661	0.11006	0.0580261	0.228573	0.341865	0.0005246	0.00361368	0.0800548	0.64485	Not significant	0.307066	Undruggable
HNSCC	SP4	2.76796	0.00564803	0.0610965	0.0843007	0.0457085	0.0486619	0.684764	0.853916	-0.0914521	0.310449	0.54303	0.589774	0.275816	Not significant	0.367012	Undruggable
HNSCC	SREBF2	2.96388	0.0030429	0.0368093	0.0327624	0.612414	0.38756	0.00837435	0.06764				0.550158	0.411878			Undruggable
HNSCC	SRSF2	2.68932	0.00716811	0.0739828	0.0760259	0.0435547	0.139077	0.0603436	0.233206	0.277639	0.0173493	0.0573993	0.216328	0.69866	Not significant	0.176531	Druggable
HNSCC	TBX15	2.61612	0.00890289	0.0856047	-0.044736	0.321861	-0.701894	0.00495747	0.0476534				0.647472	0.912295			Undruggable
HNSCC	TEAD2	4.2411	2.23818e-05	0.000740574	0.00677897	0.913651	0.347291	0.0133618	0.0915063				0.0378329	0.114932			Undruggable
HNSCC	TFDP1	3.18444	0.00145345	0.0197004	0.0645685	0.316346	0.302737	0.0110022	0.0803263	0.122831	0.877676	1	0.628528	0.30134	Not significant	0.704291	Undruggable
HNSCC	UNCX	2.58937	0.00962483	0.09153	0.068929	0.108537							0.798345				Undruggable
BRCA	ARID3A	3.15105	0.00163028	0.0903991	-0.0922063	0.1538	0.0500109	0.682802	0.819746	-0.000147347	0.998477	1	0.706631	0.641353	Not significant	0.931344	Undruggable
BRCA	DDIT3	3.75553	0.000173679	0.0183737	-0.00468963	0.943994	0.373294	0.00402252	0.0305387				0.110193	0.943134			FDA approved
BRCA	E2F1	5.05757	4.30048e-07	8.35574e-05	0.075185	0.275119	0.860116	6.02935e-05	0.00150366				0.958035	0.478134			FDA approved
BRCA	E2F2	4.76991	1.8618e-06	0.000294962	0.0684447	0.307013	1.13027	9.19004e-08	1.08185e-05				0.255764	0.871713			Druggable
BRCA	E2F3	5.04802	4.52069e-07	8.35574e-05	0.0327712	0.617967	0.543187	0.0010272	0.0116862	0.160089	0.493262	0.707935	0.706631	0.280309	Not significant	0.141541	Druggable
BRCA	E2F4	6.28102	3.4639e-10	1.28049e-07	0.108095	0.164034	0.372602	0.000593502	0.00799644	0.0796587	0.644358	0.852018	0.874736	0.342367	Not significant	0.931344	Druggable
BRCA	KMT2E	3.29096	0.00100094	0.0740025	0.0428009	0.550006	-0.113526	0.220501	0.420104	-0.626253	1.0598e-08	3.77242e-07	0.596149	0.160457	Not significant	0.150457	FDA approved
BRCA	MYC	7.92327	2.48863e-15	2.75989e-12	0.110406	0.474153	0.452295	0.0337723	0.128176				0.63902	0.0804416			FDA approved
BRCA	NAB1	4.45363	8.50894e-06	0.00117955	0.0380464	0.467362	-0.130896	0.293619	0.502135	-0.21748	0.322153	0.510605	0.840565	0.530598	Not significant	0.168904	Undruggable
BRCA	NR2E1	3.24459	0.00117898	0.0817182	0.0445275	0.714364							0.168824	0.00710544			Undruggable
BRCA	OLIG2	3.1964	0.00139464	0.0859256	0.0141934	0.866384							0.199006	0.819334			Undruggable
BRCA	REST	7.14825	9.22763e-13	5.11672e-10	0.0320089	0.637447	-0.0634456	0.487549	0.680073	0.182565	0.247241	0.414902	0.433104	0.326369	Not significant	0.893894	Undruggable
BRCA	SIN3B	3.43135	0.000602333	0.0513836	0.00615651	0.943387	0.142464	0.160211	0.345038	0.206499	0.252003	0.421632	0.103151	0.230839	Not significant	0.168904	Undruggable
BRCA	SREBF2	3.17808	0.0014858	0.086724	0.0192833	0.831894	0.1743	0.164724	0.351001	0.241578	0.00792538	0.0242335	0.507467	0.478134	Not significant	0.9938	Undruggable
BRCA	STOX1	3.32864	0.000874996	0.0693122	-0.00699923	0.924061	0.156594	0.547481	0.727963				0.0726738	0.043487			Undruggable
HGSC	FEZF1	2.79154	0.00525296	0.099094	-0.0304234	0.994012							0.00797135	1			Undruggable
HGSC	HES7	3.53883	0.000403232	0.0144773	0.135598	0.610437							0.667883	0.991162			Undruggable
HGSC	MYC	3.62342	0.000291783	0.0129902	0.12345	0.881139	0.185087	0.520487	0.770269				0.715055	0.928892			FDA approved
HGSC	TFDP2	3.06301	0.00219544	0.0595983	-0.0236989	0.99514	0.0751286	0.678667	0.861907	0.30917	0.869894	1	0.241086	0.267921	Not significant	0.0503314	Undruggable
HGSC	ZBTB4	2.94965	0.00318673	0.0770033	0.123085	0.688048	0.0317168	0.846598	0.939655				0.758914	0.0913442			Undruggable
HGSC	ZNF175	3.59675	0.000323352	0.0137214	0.295903	0.421572	0.355958	0.149883	0.448582				0.262586	0.181921			Undruggable
GBM	E2F1	3.18333	0.00145896	0.0258212	0.0691178	0.432737	0.271032	0.103399	0.403739				0.894187	0.792874			FDA approved
GBM	E2F4	3.45051	0.000561119	0.012513	0.0350688	0.549552	0.00214988	0.97069	0.98914	0.236672	0.115214	0.410555	0.0297519	0.936355	Not significant	0.145228	Druggable
GBM	GLI2	2.75906	0.0058041	0.0703431	-0.0129224	0.559703	0.234173	0.271612	0.604977				0.798303	0.806857			Undruggable
GBM	MSX1	3.07855	0.00208399	0.0318545	0.0262254	0.494306	-0.0632898	0.661255	0.855258				0.0913292	0.0574575			Undruggable
GBM	NR4A1	3.53207	0.000413589	0.00981174	-0.070185	0.432737	-0.501717	0.0458374	0.29846				0.761938				FDA approved
GBM	RLF	2.60688	0.00914632	0.0890469	0.0332118	0.494306	-0.0321392	0.704609	0.876569	0.160631	0.35816	0.782197	0.395879	0.476718	Not significant	0.747417	Undruggable
GBM	SOX9	2.65588	0.0079187	0.0810032	-0.0404357	0.441976	0.158243	0.282375	0.612568	0.226624	0.0770994	0.332072	0.0197852	0.747642	Not significant	0.544369	Undruggable
GBM	SP100	2.73612	0.00622432	0.073759	-0.0358537	0.432737	-0.259215	0.0826389	0.371228	-0.383709	0.00044516	0.0169582	0.761938	0.393134	Not significant	0.531877	Undruggable
GBM	TBX5	3.26344	0.00110324	0.0205019	-0.0137016	0.685682	0.383025	0.523302	0.780863				0.938566	0.606866			Undruggable
GBM	TRERF1	2.99818	0.00272056	0.0383977	-0.0085905	0.883945	0.314496	0.00716629	0.146823				0.148801	0.144751			Undruggable
GBM	TRRAP	2.63774	0.00835496	0.0839259	0.0902313	0.432737	0.188753	0.0176474	0.212255	0.130675	0.804273	1	0.54043	0.154657	Not significant	0.739783	Undruggable
GBM	TSHZ3	2.58018	0.00988454	0.0934005	0.0528106	0.496264	0.0289576	0.849639	0.941334	-0.140727	0.270784	0.671916	0.443488	0.740259	Not significant	0.628852	Undruggable
GBM	ZNF260	4.14131	3.47282e-05	0.00133524	0.0679942	0.449704	0.168931	0.0815943	0.37016				0.980215				Undruggable
UCEC	NFE2L2	4.39927	1.09396e-05	0.0122852	0.0571057	0.0561417	-0.00284562	0.972908	0.997927				0.683516	0.714286			FDA approved
CCRCC	BACH2	2.72022	0.00653183	0.0873245	-0.0591143	0.584531	-0.647194	1.91758e-05	0.00163636				0.412587	0.256743			Undruggable
CCRCC	PPARA	2.71304	0.00667499	0.0873245	0.00254591	0.962576	0.276865	0.00482158	0.0427881				0.53007	0.037629			FDA approved
CCRCC	PPARG	3.02474	0.00249293	0.0433146	-0.0711381	0.442753	0.262823	0.0203596	0.104991				0.748252	0.616051			FDA approved
CCRCC	TRERF1	3.19473	0.00140269	0.0294299	-0.0423052	0.584531	-0.503315	4.15447e-07	0.000137521				0.748252	0.284848			Undruggable
PDAC	CHD4	2.9472	0.00321175	0.0494201	-0.0560989	0.461781	0.0338779	0.653722	0.845507	-0.0630855	0.97615	1	0.647037	0.794401	Not significant	0.164247	FDA approved
PDAC	E2F1	5.24885	1.55204e-07	2.18838e-05	0.0319232	0.441597	0.836044	8.57603e-05	0.00923925				0.852704	0.757624			FDA approved
PDAC	E2F2	4.01173	6.05763e-05	0.00213531	-0.0229525	0.723604	0.388492	0.100756	0.332173				0.664471	0.652979			Druggable
PDAC	E2F3	4.07978	4.53189e-05	0.00178871	0.0186749	0.80191	0.214744	0.0670295	0.26975				0.664471	0.811532			Druggable
PDAC	E2F4	6.5856	4.68589e-11	2.64284e-08	-0.0103365	0.829043	-0.016234	0.842369	0.936428	0.354793	0.612474	0.987955	0.910475	0.560027	Not significant	0.405865	Druggable
PDAC	HCFC1	2.88248	0.0039514	0.05642			0.109011	0.398104	0.672437	0.235248	0.144135	0.418936	0.918298	0.675164	Not significant	0.635862	Undruggable
PDAC	KMT2E	3.43825	0.00058712	0.0124957	-0.0127439	0.829043	-0.0314222	0.711212	0.875247				0.5	0.846491			FDA approved
PDAC	MYC	3.42246	0.000622281	0.0127624	-0.0222203	0.848182	-0.258617	0.106533	0.341607				0.537516	0.560027			FDA approved
PDAC	REST	4.57104	4.89313e-06	0.000324673	-0.0153897	0.737983	0.10479	0.160937	0.425652				0.714702	0.392791			Undruggable
PDAC	TFDP1	3.3488	0.000813675	0.0155564	-0.0305842	0.672312	0.0571771	0.510137	0.754775				0.556178	0.416227			Undruggable
PDAC	ZNF143	3.28894	0.00100804	0.0183397	0.0190758	0.688892	0.0738424	0.208464	0.48674	0.16393	0.277593	0.631617	0.537516		Not significant	0.302585	Undruggable

## Sheet: Table S3D
Cell.line	Cancer.type	WGD	Condition	Replicate	Viability(%)	Average	STD
A549	LUAD	Yes	Control	1	102.292	100.069	3.49437
A549	LUAD	Yes	Control	2	96.0417	100.069	3.49437
A549	LUAD	Yes	Control	3	101.875	100.069	3.49437
A549	LUAD	Yes	siE2F3	1	22.0833	21.25	0.833333
A549	LUAD	Yes	siE2F3	2	21.25	21.25	0.833333
A549	LUAD	Yes	siE2F3	3	20.4167	21.25	0.833333
HCC827	LUAD	Yes	Control	1	87.3259	100	11.0731
HCC827	LUAD	Yes	Control	2	104.875	100	11.0731
HCC827	LUAD	Yes	Control	3	107.799	100	11.0731
HCC827	LUAD	Yes	siE2F3	1	39.2758	38.3008	1.05151
HCC827	LUAD	Yes	siE2F3	2	38.4401	38.3008	1.05151
HCC827	LUAD	Yes	siE2F3	3	37.1866	38.3008	1.05151
NCI-H1975	LUAD	Yes	Control	1	95.858	100.394	5.92701
NCI-H1975	LUAD	Yes	Control	2	107.101	100.394	5.92701
NCI-H1975	LUAD	Yes	Control	3	98.2249	100.394	5.92701
NCI-H1975	LUAD	Yes	siE2F3	1	41.4201	46.5483	5.33639
NCI-H1975	LUAD	Yes	siE2F3	2	46.1538	46.5483	5.33639
NCI-H1975	LUAD	Yes	siE2F3	3	52.071	46.5483	5.33639
HCC2935	LUAD	No	Control	1	92.6128	100	6.67519
HCC2935	LUAD	No	Control	2	101.788	100	6.67519
HCC2935	LUAD	No	Control	3	105.599	100	6.67519
HCC2935	LUAD	No	siE2F3	1	78.6159	81.4152	2.54599
HCC2935	LUAD	No	siE2F3	2	83.5925	81.4152	2.54599
HCC2935	LUAD	No	siE2F3	3	82.0373	81.4152	2.54599
NCI-H1435	LUAD	No	Control	1	105.022	100	4.60978
NCI-H1435	LUAD	No	Control	2	99.0175	100	4.60978
NCI-H1435	LUAD	No	Control	3	95.9607	100	4.60978
NCI-H1435	LUAD	No	siE2F3	1	76.9651	78.7846	2.35244
NCI-H1435	LUAD	No	siE2F3	2	81.441	78.7846	2.35244
NCI-H1435	LUAD	No	siE2F3	3	77.9476	78.7846	2.35244
NCI-H1537	LUAD	No	Control	1	97.7623	100	2.93108
NCI-H1537	LUAD	No	Control	2	103.318	100	2.93108
NCI-H1537	LUAD	No	Control	3	98.9198	100	2.93108
NCI-H1537	LUAD	No	siE2F3	1	74.9228	77.572	2.43311
NCI-H1537	LUAD	No	siE2F3	2	79.7068	77.572	2.43311
NCI-H1537	LUAD	No	siE2F3	3	78.0864	77.572	2.43311
DETROIT562	HNSCC	Yes	Control	1	100.086	100	0.918063
DETROIT562	HNSCC	Yes	Control	2	101.032	100	0.918063
DETROIT562	HNSCC	Yes	Control	3	98.7962	100	0.918063
DETROIT562	HNSCC	Yes	Control	4	100.086	100	0.918063
DETROIT562	HNSCC	Yes	siBPTF	1	23.0439	20.9157	2.17681
DETROIT562	HNSCC	Yes	siBPTF	2	19.2605	20.9157	2.17681
DETROIT562	HNSCC	Yes	siBPTF	3	22.5279	20.9157	2.17681
DETROIT562	HNSCC	Yes	siBPTF	4	18.8306	20.9157	2.17681
DETROIT562	HNSCC	Yes	siREST	1	14.7893	15.4987	0.77027
DETROIT562	HNSCC	Yes	siREST	2	16.1651	15.4987	0.77027
DETROIT562	HNSCC	Yes	siREST	3	14.8753	15.4987	0.77027
DETROIT562	HNSCC	Yes	siREST	4	16.1651	15.4987	0.77027
DETROIT562	HNSCC	Yes	siSFPQ	1	11.5219	11.4574	0.0823239
DETROIT562	HNSCC	Yes	siSFPQ	2	11.35	11.4574	0.0823239
DETROIT562	HNSCC	Yes	siSFPQ	3	11.5219	11.4574	0.0823239
DETROIT562	HNSCC	Yes	siSFPQ	4	11.4359	11.4574	0.0823239
SW579	HNSCC	Yes	Control	1	100.985	100.062	4.37091
SW579	HNSCC	Yes	Control	2	94.335	100.062	4.37091
SW579	HNSCC	Yes	Control	3	104.926	100.062	4.37091
SW579	HNSCC	Yes	Control	4	100	100.062	4.37091
SW579	HNSCC	Yes	siBPTF	1	19.4581	19.8892	0.507772
SW579	HNSCC	Yes	siBPTF	2	20.4433	19.8892	0.507772
SW579	HNSCC	Yes	siBPTF	3	19.4581	19.8892	0.507772
SW579	HNSCC	Yes	siBPTF	4	20.197	19.8892	0.507772
SW579	HNSCC	Yes	siREST	1	18.9655	19.8276	0.864996
SW579	HNSCC	Yes	siREST	2	20.6897	19.8276	0.864996
SW579	HNSCC	Yes	siREST	3	19.2118	19.8276	0.864996
SW579	HNSCC	Yes	siREST	4	20.4433	19.8276	0.864996
SW579	HNSCC	Yes	siSFPQ	1	19.4581	19.335	0.142204
SW579	HNSCC	Yes	siSFPQ	2	19.2118	19.335	0.142204
SW579	HNSCC	Yes	siSFPQ	3	19.4581	19.335	0.142204
SW579	HNSCC	Yes	siSFPQ	4	19.2118	19.335	0.142204
YD8	HNSCC	Yes	Control	2	102.029	100	1.87017
YD8	HNSCC	Yes	Control	1	98.9372	100	1.87017
YD8	HNSCC	Yes	Control	4	101.063	100	1.87017
YD8	HNSCC	Yes	Control	3	97.971	100	1.87017
YD8	HNSCC	Yes	siBPTF	2	28.2126	28.2609	0.201127
YD8	HNSCC	Yes	siBPTF	1	28.5024	28.2609	0.201127
YD8	HNSCC	Yes	siBPTF	4	28.0193	28.2609	0.201127
YD8	HNSCC	Yes	siBPTF	3	28.3092	28.2609	0.201127
YD8	HNSCC	Yes	siREST	2	25.6039	25.314	0.284437
YD8	HNSCC	Yes	siREST	1	25.314	25.314	0.284437
YD8	HNSCC	Yes	siREST	4	25.4106	25.314	0.284437
YD8	HNSCC	Yes	siREST	3	24.9275	25.314	0.284437
YD8	HNSCC	Yes	siSFPQ	2	12.7536	12.9469	0.223131
YD8	HNSCC	Yes	siSFPQ	1	13.1401	12.9469	0.223131
YD8	HNSCC	Yes	siSFPQ	4	12.7536	12.9469	0.223131
YD8	HNSCC	Yes	siSFPQ	3	13.1401	12.9469	0.223131
CAL27	HNSCC	No	Control	1	100.07	99.8252	0.796303
CAL27	HNSCC	No	Control	2	100.769	99.8252	0.796303
CAL27	HNSCC	No	Control	3	98.8811	99.8252	0.796303
CAL27	HNSCC	No	Control	4	99.5804	99.8252	0.796303
CAL27	HNSCC	No	siBPTF	1	55.8042	55.4895	0.325507
CAL27	HNSCC	No	siBPTF	2	55.7343	55.4895	0.325507
CAL27	HNSCC	No	siBPTF	3	55.2448	55.4895	0.325507
CAL27	HNSCC	No	siBPTF	4	55.1748	55.4895	0.325507
CAL27	HNSCC	No	siREST	1	55.6643	55.0175	0.515067
CAL27	HNSCC	No	siREST	2	54.965	55.0175	0.515067
CAL27	HNSCC	No	siREST	3	55.035	55.0175	0.515067
CAL27	HNSCC	No	siREST	4	54.4056	55.0175	0.515067
CAL27	HNSCC	No	siSFPQ	1	50.0699	50.7168	1.05031
CAL27	HNSCC	No	siSFPQ	2	51.6783	50.7168	1.05031
CAL27	HNSCC	No	siSFPQ	3	49.5804	50.7168	1.05031
CAL27	HNSCC	No	siSFPQ	4	51.5385	50.7168	1.05031
FADU	HNSCC	No	Control	2	106.58	100.233	6.96263
FADU	HNSCC	No	Control	1	94.8187	100.233	6.96263
FADU	HNSCC	No	Control	4	105.907	100.233	6.96263
FADU	HNSCC	No	Control	3	93.6269	100.233	6.96263
FADU	HNSCC	No	siBPTF	2	31.1917	31.1917	0.441683
FADU	HNSCC	No	siBPTF	1	31.5544	31.1917	0.441683
FADU	HNSCC	No	siBPTF	4	30.5699	31.1917	0.441683
FADU	HNSCC	No	siBPTF	3	31.4508	31.1917	0.441683
FADU	HNSCC	No	siREST	2	35.3886	35.842	0.722143
FADU	HNSCC	No	siREST	1	36.5803	35.842	0.722143
FADU	HNSCC	No	siREST	4	35.0777	35.842	0.722143
FADU	HNSCC	No	siREST	3	36.3212	35.842	0.722143
FADU	HNSCC	No	siSFPQ	2	47.1503	47.5389	0.833859
FADU	HNSCC	No	siSFPQ	1	48.4456	47.5389	0.833859
FADU	HNSCC	No	siSFPQ	4	46.5803	47.5389	0.833859
FADU	HNSCC	No	siSFPQ	3	47.9793	47.5389	0.833859
SCC25	HNSCC	No	Control	1	104.382	100.084	4.35783
SCC25	HNSCC	No	Control	2	96.8539	100.084	4.35783
SCC25	HNSCC	No	Control	3	103.258	100.084	4.35783
SCC25	HNSCC	No	Control	4	95.8427	100.084	4.35783
SCC25	HNSCC	No	siBPTF	1	44.7191	43.9045	0.718721
SCC25	HNSCC	No	siBPTF	2	43.4831	43.9045	0.718721
SCC25	HNSCC	No	siBPTF	3	44.2697	43.9045	0.718721
SCC25	HNSCC	No	siBPTF	4	43.1461	43.9045	0.718721
SCC25	HNSCC	No	siREST	1	94.7191	92.7528	1.78483
SCC25	HNSCC	No	siREST	2	91.7978	92.7528	1.78483
SCC25	HNSCC	No	siREST	3	93.7079	92.7528	1.78483
SCC25	HNSCC	No	siREST	4	90.7865	92.7528	1.78483
SCC25	HNSCC	No	siSFPQ	1	49.4382	39.2135	11.4852
SCC25	HNSCC	No	siSFPQ	2	29.4382	39.2135	11.4852
SCC25	HNSCC	No	siSFPQ	3	48.8764	39.2135	11.4852
SCC25	HNSCC	No	siSFPQ	4	29.1011	39.2135	11.4852
